# Supplementary material for: Peripheral B cells from patients with hepatitis C virus-associated lymphoma exhibit clonal expansion and an anergic-like transcriptional profile
Source: iScience. 2022 Dec 15;26(1):105801. doi: 10.1016/j.isci.2022.105801 (PMC9813790; doi:10.1016/j.isci.2022.105801)
Supplement: Table S1. Differentially expressed gene lists, related to Figures 1, 2, S1, and S2 [file mmc2.xlsx]

## Sheet: BNHL vs HD
Table S1a: Differentially Expressed Gene (DEG) List - BNHL vs HD
DEG = log2(FC) +/-1, padj <0.05
Gene	baseMean	log2FoldChange	lfcSE	stat	pvalue	padj
LOC100133331	171.432	-23.647	2.9141	-8.11471	4.86942e-16	4.36593e-12
TET3	1180.86	1.40728	0.208499	6.74958	1.48272e-11	4.43135e-08
FOXK1	452.285	1.40213	0.206901	6.7768	1.22865e-11	4.43135e-08
KAT6B	4646.33	1.23788	0.191177	6.47506	9.47726e-11	2.12433e-07
CIR1	1131.95	1.10722	0.171922	6.44026	1.19267e-10	2.13869e-07
KTN1	3210.49	1.24138	0.197595	6.28244	3.33298e-10	4.98059e-07
TRAK1	4589.78	1.14697	0.184138	6.22887	4.69805e-10	5.00077e-07
ALMS1	2249.2	1.2255	0.199518	6.14229	8.13405e-10	7.29299e-07
TRIO	7656.19	1.37458	0.224426	6.12486	9.07655e-10	7.39822e-07
C15orf39	579.63	1.62289	0.266885	6.08086	1.19543e-09	7.65588e-07
DIAPH2	1789.97	1.02754	0.168837	6.08596	1.15793e-09	7.65588e-07
ASH1L	8047.32	1.1601	0.193915	5.9825	2.19745e-09	1.2314e-06
KMT2E	13520.3	1.14259	0.190919	5.9847	2.16788e-09	1.2314e-06
TCF20	2848.87	1.58017	0.265979	5.94097	2.83344e-09	1.49439e-06
HIVEP1	2479.35	1.71435	0.290093	5.90963	3.42871e-09	1.53947e-06
TNRC6B	5110.24	1.40213	0.237378	5.90672	3.48979e-09	1.53947e-06
NFE2L1	1282.84	1.278	0.216561	5.90133	3.60572e-09	1.53947e-06
ATG2A	963.062	1.13497	0.193296	5.87164	4.31513e-09	1.75861e-06
CDK12	3543.18	1.33835	0.229065	5.84265	5.13775e-09	1.98893e-06
RSF1	3333.1	1.00895	0.173065	5.82991	5.54576e-09	1.98893e-06
PRRC2C	11563.4	1.2749	0.22062	5.7787	7.5282e-09	2.59607e-06
AHNAK	171227	1.39454	0.243029	5.73817	9.57031e-09	3.09357e-06
PRPF4B	4302.89	1.12697	0.197154	5.7162	1.08935e-08	3.25461e-06
KMT2C	15077.5	1.11036	0.194588	5.70618	1.15542e-08	3.25461e-06
BDP1	3910.77	1.03749	0.182545	5.68347	1.31988e-08	3.48061e-06
ARID4A	2639.89	1.00315	0.176704	5.67697	1.37098e-08	3.51207e-06
ZNF106	3472.26	1.12287	0.198898	5.64545	1.64745e-08	4.10307e-06
KMT2A	9391.3	1.50908	0.269055	5.60883	2.03702e-08	4.74093e-06
LRRC37B	634.603	1.2767	0.227709	5.6067	2.0622e-08	4.74093e-06
YLPM1	3386.22	1.27031	0.226541	5.60743	2.05358e-08	4.74093e-06
ICE1	2175.18	1.12737	0.204141	5.52249	3.34229e-08	7.30901e-06
EP300	13163.5	1.16581	0.21245	5.48745	4.07788e-08	8.70529e-06
AKAP13	17542.3	1.26635	0.231229	5.47661	4.3356e-08	8.83477e-06
NCOR1	8093.42	1.11164	0.202902	5.47871	4.28443e-08	8.83477e-06
PRR14L	2326.64	1.15691	0.212378	5.4474	5.11116e-08	9.82242e-06
LRRFIP1	4148.55	1.18382	0.217586	5.44069	5.30734e-08	9.91366e-06
ZNF628	159.756	1.96553	0.362486	5.42237	5.88137e-08	1.07617e-05
MYO5A	6926.24	1.06785	0.197824	5.39801	6.73833e-08	1.18976e-05
GATAD2A	1017.79	1.06711	0.198652	5.37176	7.7973e-08	1.27748e-05
WNK1	17271.2	1.36231	0.254426	5.35445	8.58191e-08	1.34519e-05
GSE1	1208.25	1.15261	0.215611	5.3458	9.00191e-08	1.34519e-05
ASAP1	2233.7	1.13904	0.212965	5.3485	8.86859e-08	1.34519e-05
WASHC2A	13401.5	1.08812	0.203405	5.34952	8.81861e-08	1.34519e-05
PALM2AKAP2	2847.89	1.24068	0.232581	5.33438	9.58716e-08	1.40915e-05
MBD6	411.641	1.37869	0.259363	5.31566	1.06269e-07	1.44365e-05
IRAK1	1894.09	1.03217	0.194113	5.31738	1.0527e-07	1.44365e-05
HUWE1	15756.4	1.07849	0.203021	5.31219	1.08315e-07	1.44949e-05
LARP1	3870.36	1.36292	0.257923	5.2842	1.26255e-07	1.57446e-05
ATXN2L	3500.95	1.29773	0.245535	5.28532	1.25488e-07	1.57446e-05
PACS1	5086.84	1.22389	0.231476	5.28732	1.24123e-07	1.57446e-05
APC	4637.54	1.0794	0.204231	5.28518	1.2558e-07	1.57446e-05
TRRAP	8582.62	1.06997	0.202494	5.28394	1.26434e-07	1.57446e-05
PPP1R9B	4356.27	1.09945	0.208585	5.27098	1.35699e-07	1.66668e-05
SRRM1	4377.01	1.18995	0.226095	5.26308	1.41664e-07	1.68154e-05
CHD4	10717.3	1.10588	0.210049	5.26485	1.40301e-07	1.68154e-05
NSD1	9102.33	1.00377	0.190759	5.26195	1.42535e-07	1.68154e-05
SPECC1L	1048.11	1.818	0.34599	5.25448	1.48444e-07	1.69268e-05
PHF21A	1510.53	1.16412	0.221556	5.25431	1.48578e-07	1.69268e-05
RAPGEF1	6468.23	1.13334	0.21582	5.2513	1.51031e-07	1.69268e-05
CAST	7333.41	1.30255	0.248158	5.24888	1.53028e-07	1.69389e-05
SON	29159.3	1.01087	0.192916	5.23996	1.60613e-07	1.75616e-05
WASHC2C	15117.6	1.10542	0.211544	5.2255	1.73686e-07	1.85389e-05
LRRC8A	351.529	1.06137	0.204564	5.18845	2.12054e-07	2.16054e-05
TASOR2	2716.27	1.19118	0.230667	5.16405	2.41664e-07	2.35517e-05
FMNL1	5270.77	1.17614	0.227598	5.16761	2.37103e-07	2.35517e-05
MBD5	1570.67	1.3339	0.258676	5.15664	2.51418e-07	2.37285e-05
TGFB1	2070.76	1.16419	0.226287	5.14476	2.67862e-07	2.47593e-05
NIN	9233.56	1.14674	0.223338	5.13455	2.82826e-07	2.58757e-05
GPATCH8	3241.52	1.2881	0.25098	5.1323	2.86224e-07	2.59221e-05
UBN1	1136.13	1.01464	0.19844	5.11305	3.17002e-07	2.75945e-05
RUNX3	766.693	1.07823	0.210961	5.11104	3.20394e-07	2.76217e-05
CMIP	2052.83	1.56356	0.311378	5.02142	5.1292e-07	4.06977e-05
TET2	6692.12	1.38849	0.277432	5.00481	5.59172e-07	4.39784e-05
TAOK3	2980.08	1.01502	0.204045	4.9745	6.54146e-07	5.0561e-05
HCFC1	2829.6	1.37248	0.276605	4.96187	6.98161e-07	5.30484e-05
POM121	4376.84	1.27946	0.25798	4.95954	7.06586e-07	5.32374e-05
SRRM2	16127.5	1.30588	0.264077	4.94507	7.61148e-07	5.64004e-05
PEAK1	1275.97	1.32926	0.270163	4.92022	8.64485e-07	6.15157e-05
DYNC1H1	26791.1	1.26394	0.256844	4.92104	8.60845e-07	6.15157e-05
UBR4	16450.3	1.07169	0.217651	4.92387	8.48499e-07	6.15157e-05
FBRS	1004.02	1.25616	0.25581	4.91053	9.08326e-07	6.31322e-05
GOLGA2	492.933	1.18665	0.241637	4.91087	9.06716e-07	6.31322e-05
CNOT3	793.345	1.31816	0.269797	4.88574	1.03042e-06	7.05247e-05
SPTAN1	22507	1.27825	0.261946	4.87984	1.0617e-06	7.11591e-05
PRKCSH	8346.19	1.11883	0.229291	4.87951	1.0635e-06	7.11591e-05
TSHZ1	219.647	1.66959	0.342487	4.8749	1.08862e-06	7.12447e-05
FXYD5	5874.95	1.23829	0.25398	4.87554	1.08512e-06	7.12447e-05
ZFC3H1	6173.09	1.0181	0.208731	4.87755	1.07409e-06	7.12447e-05
RESF1	7777.37	1.277	0.262229	4.86979	1.11719e-06	7.25852e-05
UTRN	22053.9	1.34598	0.276991	4.85931	1.17797e-06	7.59832e-05
SKI	1353.84	1.32215	0.273553	4.83326	1.34314e-06	8.54084e-05
POM121C	4769.53	1.20318	0.249566	4.82109	1.42776e-06	8.93156e-05
ETV6	1008.97	1.00366	0.208497	4.81379	1.48097e-06	9.09476e-05
POLR2A	11422.3	1.13794	0.236523	4.81111	1.50094e-06	9.10821e-05
BAZ2A	12388.6	1.16918	0.24334	4.80473	1.54957e-06	9.14997e-05
BTBD2	895.607	1.04467	0.217352	4.80634	1.53718e-06	9.14997e-05
MED15	1607	1.01732	0.211743	4.80453	1.55119e-06	9.14997e-05
NCOA1	1946.51	1.0122	0.210664	4.80483	1.54886e-06	9.14997e-05
RTF1	1872.91	1.00425	0.209626	4.79065	1.66239e-06	9.70024e-05
TBC1D9B	1893.44	1.03709	0.21707	4.77768	1.77328e-06	0.000101918
CEP350	5679.63	1.12564	0.235693	4.77588	1.7892e-06	0.000102178
TNRC6A	2361.61	1.11543	0.234201	4.76269	1.91027e-06	0.00010772
SETD1B	2090.25	1.50886	0.317944	4.74566	2.07824e-06	0.000115022
RNPEPL1	1381.24	1.21987	0.257454	4.73819	2.15634e-06	0.000116702
FLNA	26776.6	1.2965	0.273872	4.73394	2.20202e-06	0.000118224
PCNT	2694.29	1.11895	0.237053	4.72025	2.35556e-06	0.00012497
MINK1	1511.56	1.0146	0.2151	4.7169	2.3946e-06	0.000126294
MAST2	426.466	1.09606	0.232977	4.70461	2.54347e-06	0.000131706
ARID1A	7353.86	1.15574	0.245921	4.69965	2.60607e-06	0.00013352
PKD1	3746.71	1.03736	0.221197	4.68977	2.73509e-06	0.000138547
ROCK2	1237.41	1.04059	0.222243	4.68221	2.83805e-06	0.000142156
RBM19	2042.5	1.05548	0.226465	4.66068	3.15161e-06	0.00015526
ERC1	1782.21	1.23072	0.264877	4.64636	3.37837e-06	0.000163732
ZBED1	1545.06	1.06262	0.2289	4.64231	3.44535e-06	0.000166081
CASZ1	483.78	1.54573	0.333819	4.63044	3.64897e-06	0.000171291
KIAA0556	593.874	1.1177	0.241368	4.63068	3.64471e-06	0.000171291
PRDM2	10156.3	1.43505	0.310029	4.62875	3.67878e-06	0.000171791
ZNF236	1281.47	1.05828	0.229068	4.61993	3.83874e-06	0.000177413
BRD4	4014.56	1.36938	0.296614	4.61671	3.89877e-06	0.000179263
EP400	3459.36	1.1007	0.238954	4.60633	4.09841e-06	0.000184501
CRTC3	2253.94	1.05767	0.229655	4.60546	4.11558e-06	0.000184501
BOD1L1	4112.6	1.11976	0.243325	4.60189	4.18677e-06	0.000186759
KSR1	486.975	1.14116	0.248092	4.59972	4.23049e-06	0.000187775
ZZEF1	4721.4	1.08259	0.236454	4.57844	4.68449e-06	0.000203826
SP2	575.05	1.03276	0.225618	4.57749	4.70577e-06	0.000203826
CREBBP	15389.7	1.21048	0.264978	4.56825	4.91811e-06	0.00021077
RNF213	44466.3	1.25161	0.274397	4.56131	5.08365e-06	0.000216019
MRTFB	483.032	1.11369	0.245795	4.53095	5.8719e-06	0.000243139
SLK	1316.11	1.01539	0.224141	4.53011	5.89526e-06	0.000243139
NOTCH1	2984.32	1.24819	0.277109	4.50433	6.65838e-06	0.000267285
NCOA6	1243.77	1.17751	0.261453	4.50371	6.67765e-06	0.000267285
AKAP9	6694.58	1.01467	0.225363	4.50238	6.71983e-06	0.000267778
INF2	1659.66	1.1066	0.246588	4.48767	7.20064e-06	0.000281436
ZEB1	2074.22	1.10088	0.246401	4.46783	7.90184e-06	0.000304068
ZYX	522.459	1.36031	0.305248	4.45642	8.334e-06	0.000315553
CDK4	1848.89	-1.13622	0.256104	-4.43657	9.14039e-06	0.000338648
TTN	32332.5	1.53249	0.345846	4.43112	9.37439e-06	0.00034585
NSRP1	329.936	1.0523	0.237653	4.42789	9.51607e-06	0.000348249
HNRNPUL2	1151.58	1.60884	0.364344	4.41571	1.00677e-05	0.000362518
SMG6	1150.85	1.08375	0.246436	4.3977	1.09405e-05	0.000385842
SFSWAP	1832.3	1.09172	0.24917	4.38144	1.17899e-05	0.00040814
ANKS1A	555.711	1.09483	0.251601	4.35146	1.35231e-05	0.00044511
PREX1	9474.18	1.03152	0.237526	4.34279	1.40688e-05	0.000458138
CCDC141	3012.7	1.37182	0.316502	4.33432	1.46211e-05	0.000471556
PHACTR4	957.149	1.00858	0.23461	4.29895	1.7161e-05	0.000523791
INTS1	1689.79	1.04336	0.244718	4.26352	2.01233e-05	0.000580392
ITPR3	2981.01	1.02237	0.240236	4.25569	2.08405e-05	0.000596985
ODF2	1046.27	1.15136	0.271236	4.24487	2.18718e-05	0.000619154
PRRC2B	3991.28	1.09348	0.258578	4.22882	2.34922e-05	0.000654356
CCDC88C	3860.69	1.0582	0.251225	4.21217	2.52929e-05	0.000689291
CCDC88B	1366.41	1.02905	0.245771	4.18701	2.82652e-05	0.000756782
KMT2D	8738.63	1.27219	0.304227	4.18172	2.89314e-05	0.000765188
WIZ	287.378	1.1987	0.286929	4.1777	2.94469e-05	0.000774696
HIVEP3	359.613	1.9772	0.475831	4.15525	3.24935e-05	0.000846908
SH3BP1	1320.85	1.00622	0.243039	4.14018	3.47026e-05	0.000897764
NFIC	255.755	1.156	0.280991	4.114	3.88865e-05	0.000973899
SRCAP	7177.4	1.00095	0.243544	4.10995	3.95736e-05	0.000982921
SF3A2	999.919	1.14723	0.281074	4.08161	4.47256e-05	0.00108089
TMEM14C	424.636	-1.1745	0.288352	-4.07315	4.63815e-05	0.0011149
LINC01000	3505.27	1.1371	0.279657	4.06607	4.78116e-05	0.00114033
MICALL1	343.307	1.21557	0.299685	4.05617	4.98842e-05	0.00117421
ZNF335	689.586	1.14361	0.281892	4.05689	4.97296e-05	0.00117421
MYH9	37048.7	1.10667	0.272896	4.05529	5.00716e-05	0.00117524
GATM	448.38	-1.81903	0.448805	-4.05306	5.05518e-05	0.00118341
CHD3	2004.08	1.34415	0.333614	4.02907	5.59972e-05	0.00127107
LOC729218	1299.05	1.47187	0.365378	4.02836	5.61674e-05	0.00127171
NFATC1	1177.69	1.17037	0.292563	4.00041	6.32328e-05	0.00137608
CAPN15	281.444	1.15587	0.289764	3.98898	6.63568e-05	0.00143709
KIF21B	2632.9	1.13004	0.283488	3.98621	6.71379e-05	0.00144653
TTYH3	256.356	1.15691	0.290564	3.98159	6.84566e-05	0.00146702
MAML2	2048.04	1.4096	0.354444	3.97693	6.98092e-05	0.00147969
HECTD4	6429.28	1.00574	0.253235	3.97158	7.13983e-05	0.00150309
TLN1	13181.5	1.16721	0.294049	3.96945	7.20394e-05	0.00150759
BCR	1471.49	1.17365	0.29598	3.96529	7.33054e-05	0.00152496
CIC	1602.9	1.11579	0.28187	3.95852	7.54159e-05	0.00155802
CIZ1	731.388	1.28491	0.325924	3.94235	8.06873e-05	0.00164419
AKNA	5991.74	1.01362	0.257631	3.93437	8.34151e-05	0.00168826
MLLT1	235.004	1.14614	0.292159	3.923	8.74539e-05	0.00175416
LOC100129034	290.85	1.57865	0.404471	3.90301	9.50043e-05	0.00187211
CLIP1	1943.19	1.02901	0.264377	3.89223	9.93287e-05	0.00194026
GOLGB1	1853.87	1.00749	0.261762	3.84888	0.000118657	0.00225399
CLUH	563.448	1.01325	0.264002	3.83805	0.000124016	0.0023262
PIEZO1	2300.1	1.0106	0.263581	3.83411	0.000126019	0.00234417
NBPF10	23718.9	1.15521	0.302332	3.82099	0.000132916	0.00245212
CCZ1P-OR7E38P	321.332	1.32316	0.346668	3.81679	0.000135201	0.00247897
MAP4	2630.18	1.03691	0.271747	3.81573	0.00013578	0.00248449
SETD1A	1052.18	1.17823	0.310006	3.80066	0.000144313	0.00259429
BCL9L	1017.22	1.29377	0.340809	3.79617	0.000146952	0.00262988
ABL2	485.525	1.14996	0.303296	3.79156	0.000149707	0.00265271
KNL1	447.411	1.10068	0.292015	3.76926	0.000163731	0.00283948
ATN1	721.794	1.42369	0.378388	3.76251	0.000168219	0.00290557
BCOR	3591.32	1.16693	0.310184	3.76207	0.000168514	0.00290557
SYNE2	9669.95	1.13368	0.301398	3.76141	0.000168961	0.00290769
FYCO1	1349.72	1.01419	0.269712	3.76027	0.000169729	0.0029153
PHF2	897.686	1.08602	0.290098	3.74363	0.000181382	0.00307424
SYNPO	2991.71	1.4529	0.389286	3.73221	0.000189807	0.00317501
RIN3	2021.65	1.35714	0.365228	3.71585	0.000202518	0.00333171
TAF3	530.541	1.23793	0.333748	3.70918	0.000207932	0.00338569
MLXIP	1162.34	1.13805	0.306868	3.70858	0.000208421	0.00338569
RARA	512.751	1.14454	0.308914	3.70505	0.000211352	0.00340891
DNAAF2	1201.19	-1.17352	0.316899	-3.70312	0.000212965	0.00342808
ZNF646	497.893	1.19017	0.321598	3.70081	0.000214912	0.00345323
CHERP	838.197	1.03145	0.278787	3.69977	0.000215795	0.00346121
KLHDC1	153.174	-1.17266	0.320366	-3.66036	0.000251857	0.00385351
DNAH1	2052.83	1.25764	0.343671	3.65942	0.000252785	0.0038611
RMI1	218.698	-1.15211	0.314989	-3.65763	0.000254554	0.00386182
UNG	498.27	-1.22985	0.337763	-3.64115	0.000271419	0.00404244
BICRA	237.32	1.55373	0.428916	3.62244	0.000291835	0.00427458
TRERF1	352.552	1.6586	0.458571	3.61689	0.000298168	0.00431886
MIDN	350.074	1.11615	0.308593	3.6169	0.000298154	0.00431886
ECI2	423.27	-1.02957	0.285224	-3.60968	0.000306571	0.00438391
MRPL58	209.786	-1.04185	0.289638	-3.59709	0.000321797	0.00456956
THBS3	136.738	1.08421	0.301942	3.59079	0.000329672	0.00466221
ZMIZ1	939.139	1.49681	0.418551	3.57617	0.000348664	0.00482426
GTF2IP20	180.454	2.24089	0.626868	3.57474	0.000350574	0.00482955
PRR12	1500.86	1.35037	0.3778	3.57431	0.000351153	0.00482955
ZBTB20	894.023	1.0964	0.306907	3.57242	0.000353694	0.00483557
HIPK2	2416.3	1.7331	0.487589	3.55443	0.000378806	0.00508439
PLEC	16094.9	1.15825	0.326579	3.54663	0.000390196	0.00519065
LRRK1	1534.26	1.04122	0.295251	3.52658	0.000420966	0.00547011
LRP5	417.727	1.641	0.465758	3.52329	0.00042623	0.00551061
NBPF12	8154.54	1.25127	0.35622	3.51263	0.000443691	0.00563077
BRCA2	733.858	1.14875	0.327291	3.50987	0.00044833	0.00566158
HYLS1	417.395	-1.15995	0.330864	-3.50583	0.000455194	0.00572408
SIPA1L3	3288.39	1.09969	0.314647	3.495	0.000474056	0.00591152
RPS6KA2	262.187	1.24723	0.356984	3.4938	0.000476197	0.00592997
CCL3	673.873	-3.96692	1.13616	-3.49152	0.000480287	0.00595256
C12orf43	165.898	1.01255	0.290508	3.48543	0.000491341	0.00604303
HIVEP2	3320.48	1.02556	0.296465	3.45929	0.000541596	0.00650931
ELMOD2	250.781	-1.11573	0.322581	-3.45876	0.000542676	0.00651356
ACTN4	8238.45	1.11848	0.325964	3.4313	0.000600686	0.0069854
WDR81	914.87	1.0815	0.318856	3.39182	0.0006943	0.00773243
ATAD5	188.951	1.06762	0.315445	3.38448	0.000713145	0.0078939
TCF7	409.53	1.79177	0.538605	3.32669	0.000878852	0.0092922
CETN3	515.559	-1.16576	0.350776	-3.32337	0.00088938	0.00937037
GAB2	661.776	1.24266	0.374669	3.31668	0.000910928	0.0095211
PLBD2	261.89	1.01504	0.310019	3.27414	0.00105985	0.0105068
PRX	155.288	1.33019	0.406617	3.27135	0.00107034	0.0105824
SRGAP2D	1842.34	1.0233	0.31313	3.26796	0.00108324	0.0106612
AMER1	218.496	1.06154	0.324974	3.26652	0.00108877	0.0106716
LAMA5	501.297	1.00167	0.3073	3.25959	0.00111573	0.0108382
MINPP1	253.187	-1.25956	0.387	-3.25468	0.00113522	0.0109899
NOMO3	4771.26	1.2741	0.392485	3.24624	0.00116941	0.0112259
L1CAM	233.955	1.7696	0.546366	3.23885	0.00120011	0.0113985
STARD9	581.816	1.10008	0.342839	3.20875	0.00133315	0.0124252
TTC30B	330.298	-1.21542	0.379775	-3.20037	0.0013725	0.0126996
KBTBD7	370.622	-1.22749	0.383766	-3.19853	0.00138129	0.0127545
GVINP1	1762.67	1.00529	0.314408	3.19739	0.00138676	0.0127918
BCORL1	398.686	1.07428	0.336226	3.19511	0.0013978	0.012854
ZNF608	1044.78	1.45835	0.457789	3.18563	0.0014444	0.0131611
SLC25A23	175.394	1.03367	0.325065	3.17989	0.00147333	0.0133703
ZNF296	235.531	1.27712	0.40455	3.15689	0.00159459	0.0142181
CD180	5080.06	-1.18422	0.375419	-3.15441	0.00160823	0.0143049
ABCA2	476.197	1.00422	0.318447	3.15349	0.0016133	0.0143216
EVI2A	964.62	-1.02077	0.325083	-3.14005	0.00168921	0.0147761
NFATC2	2928.22	1.05237	0.335488	3.13683	0.00170787	0.0149102
ZHX3	193.958	1.00443	0.322672	3.11284	0.00185296	0.0158982
CPTP	131.754	1.03095	0.332038	3.10493	0.00190325	0.016175
PHACTR2	406.173	1.0651	0.343887	3.09723	0.00195336	0.0165381
TTC28	390.434	1.45076	0.476834	3.04249	0.0023463	0.018783
CLIP2	713.541	1.24882	0.410858	3.03954	0.00236938	0.0189216
SELENON	312.208	1.09499	0.360894	3.03412	0.00241241	0.0191668
FOXP4	656.3	1.13101	0.373172	3.03079	0.00243913	0.019285
CEP126	165.399	1.47918	0.489917	3.01925	0.00253401	0.0197393
CD1D	235.406	-1.10746	0.368762	-3.00318	0.00267177	0.0205446
RNFT2	148.151	1.2819	0.434467	2.95052	0.00317238	0.0231249
LUZP1	255.897	1.01076	0.342734	2.9491	0.00318696	0.0231934
ARHGEF5	1408.78	1.97686	0.671979	2.94185	0.00326257	0.023686
ERLIN1	346.959	-1.16333	0.396395	-2.93479	0.00333778	0.0240461
ZNF512B	185.431	1.30016	0.443848	2.92929	0.00339739	0.0243493
RAI1	483.591	1.11061	0.380524	2.91864	0.00351556	0.0249629
SIRPB1	134.277	1.62325	0.557659	2.91083	0.00360475	0.0254891
KIAA0754	168.732	1.14954	0.397782	2.88986	0.0038541	0.0267254
ZFP36L2	6610.82	1.12639	0.39458	2.85465	0.00430843	0.0291103
TPRN	137.45	1.05841	0.378514	2.79622	0.00517049	0.0331567
TBKBP1	146.675	1.18647	0.430701	2.75473	0.00587399	0.0361222
TNRC6C	664.581	1.04086	0.378988	2.74642	0.00602501	0.0366985
IQCN	630.986	1.32561	0.482874	2.74525	0.00604656	0.0368048
SMIM30	354.144	-1.05944	0.385993	-2.74471	0.00605648	0.0368152
IL1B	600.722	-4.05969	1.48319	-2.73714	0.00619761	0.0374446
NBPF20	705.142	1.55937	0.569853	2.73645	0.00621068	0.0374731
AHDC1	263.367	1.16802	0.428886	2.72338	0.00646186	0.0384797
FADS2	230.741	-1.81588	0.675739	-2.68725	0.00720424	0.0415391
IRS2	1101.44	1.42275	0.533471	2.66696	0.00765406	0.0433714
ARHGAP21	479.698	1.00779	0.377902	2.66681	0.00765748	0.0433714
ZNF142	457.317	2.02908	0.761233	2.66552	0.00768704	0.0434291
HLA-DQA1	56106.4	-1.02535	0.388101	-2.64197	0.00824262	0.0457323
AAK1	205.962	1.18647	0.452268	2.62337	0.00870639	0.0475985
ENG	168.317	1.57778	0.605366	2.60632	0.00915214	0.0494624

## Sheet: BNHL-HCV vs HD
Table S1b: Differentially Expressed Gene (DEG) List - BNHL/HCV vs HD
DEG = log2(FC) +/-1, padj <0.05
Gene	baseMean	log2FoldChange	lfcSE	stat	pvalue	padj
FAM90A2P	4.68829	48.3619	3.7996	12.7282	4.12454e-37	5.42914e-33
PPIAL4F	8.06494	-54.4619	4.47273	-12.1764	4.15069e-34	2.73178e-30
ARHGEF35-AS1	8.43124	-20.7562	1.86219	-11.1462	7.47719e-29	3.28074e-25
ANKS1B	4.69249	48.4612	4.51851	10.725	7.7652e-27	2.55533e-23
MAGED4	164.928	-24.0406	2.43188	-9.88562	4.80605e-23	1.26524e-19
CTAGE9	19.0437	44.0056	4.53005	9.71414	2.62463e-22	5.75799e-19
KNL1	447.411	2.74598	0.285888	9.6051	7.60828e-22	1.43068e-18
SLX1B-SULT1A4	16.2148	-41.2225	4.47929	-9.20292	3.48365e-20	5.7319e-17
ZNF608	1044.78	3.67293	0.449509	8.17097	3.05928e-16	4.47436e-13
FASN	1337.56	1.86465	0.230698	8.08262	6.33888e-16	8.34387e-13
ZNF106	3472.26	1.576	0.195443	8.0637	7.40183e-16	8.8573e-13
BMP7	18.5522	36.0719	4.51912	7.98208	1.4389e-15	1.57835e-12
CYFIP2	13928.7	1.24307	0.158762	7.82973	4.88936e-15	4.95067e-12
CUX1	1207.8	1.43672	0.186478	7.7045	1.31353e-14	1.15267e-11
WNK1	17271.2	1.8902	0.250054	7.55918	4.05628e-14	3.14075e-11
POTEKP	5.33563	34.0972	4.51881	7.54563	4.50106e-14	3.29153e-11
SYN3	55.3619	-5.18861	0.690911	-7.50981	5.92137e-14	4.10226e-11
HIVEP3	359.613	3.46527	0.467057	7.41937	1.1768e-13	7.74511e-11
HIVEP1	2479.35	2.10751	0.28509	7.39243	1.4417e-13	8.65868e-11
CYP2U1	246.754	-1.46695	0.198453	-7.39193	1.44717e-13	8.65868e-11
CCDC88A	1296.75	2.59376	0.352705	7.3539	1.92512e-13	1.10175e-10
FAT3	34.7935	33.0943	4.51906	7.32326	2.42018e-13	1.32737e-10
CMIP	2052.83	2.22361	0.305972	7.26736	3.66576e-13	1.9301e-10
INPPL1	1983.4	1.4531	0.200106	7.26164	3.82432e-13	1.93614e-10
PDP1	1330.99	-1.27234	0.175682	-7.2423	4.41136e-13	2.15062e-10
FOXC1	57.5954	7.20241	0.999089	7.20898	5.63741e-13	2.65019e-10
CLIP1	1943.19	1.86883	0.259716	7.19565	6.21649e-13	2.82165e-10
MYO5A	6926.24	1.39171	0.194417	7.15837	8.16433e-13	3.58224e-10
PABPC4	3100.69	1.25865	0.17634	7.13762	9.49625e-13	4.03223e-10
LRRK1	1534.26	2.06752	0.290005	7.12924	1.00927e-12	4.15156e-10
NFAT5	2438.27	1.16086	0.163634	7.09424	1.30066e-12	5.18805e-10
HUWE1	15756.4	1.41371	0.199532	7.08516	1.38884e-12	5.37683e-10
LIMK1	1063.49	1.92442	0.272518	7.06162	1.64578e-12	6.18955e-10
RANBP2	58913.8	1.29623	0.184327	7.03224	2.0325e-12	7.4316e-10
NACC1	253.748	1.45497	0.207324	7.01787	2.25275e-12	7.85805e-10
OSGEPL1	243.621	-1.45503	0.207361	-7.0169	2.26853e-12	7.85805e-10
KIAA1549L	8.00877	31.4662	4.51927	6.96268	3.33854e-12	1.11851e-09
BDP1	3910.77	1.2487	0.179407	6.96016	3.39895e-12	1.11851e-09
TNNI1	14.9719	31.2818	4.51914	6.92206	4.45122e-12	1.35967e-09
MBD6	411.641	1.76256	0.254738	6.91911	4.54496e-12	1.35967e-09
ETV6	1008.97	1.41705	0.204788	6.91957	4.53025e-12	1.35967e-09
LIN7C	937.707	-1.04874	0.151741	-6.91139	4.7993e-12	1.40385e-09
OMA1	1993.51	-1.19674	0.173625	-6.89269	5.47478e-12	1.56662e-09
EIF4G1	6352.55	1.50235	0.220569	6.81125	9.67573e-12	2.70982e-09
POLR2A	11422.3	1.58165	0.232456	6.80407	1.01703e-11	2.75669e-09
SYK	7935.69	1.56577	0.230166	6.80278	1.02619e-11	2.75669e-09
PHACTR2	406.173	2.28862	0.337286	6.78541	1.15757e-11	3.04743e-09
C15orf39	579.63	1.76848	0.262312	6.74189	1.56337e-11	3.95744e-09
CHD4	10717.3	1.38428	0.206438	6.70552	2.00685e-11	4.98419e-09
FAM27E3	5.01195	20.4266	3.04869	6.70011	2.08263e-11	4.98429e-09
DRAM2	2939.44	-1.18801	0.177291	-6.70091	2.07121e-11	4.98429e-09
RNF213	44466.3	1.79966	0.269687	6.67315	2.50372e-11	5.88507e-09
DYNC1H1	26791.1	1.68369	0.252435	6.66982	2.56115e-11	5.91446e-09
KAT6B	4646.33	1.25269	0.187909	6.66644	2.62077e-11	5.94779e-09
AKAP13	17542.3	1.5134	0.22726	6.65934	2.75061e-11	6.13666e-09
ARID4B	5050.48	1.12041	0.168504	6.64912	2.94846e-11	6.46843e-09
ATRX	10360.7	1.15492	0.173966	6.63878	3.16294e-11	6.8252e-09
GPANK1	4.30629	21.6745	3.27137	6.62552	3.4602e-11	7.24055e-09
UPF2	3099.86	1.29252	0.195088	6.6253	3.46543e-11	7.24055e-09
PITPNM1	648.962	1.32618	0.20024	6.62295	3.52096e-11	7.24162e-09
POLR1A	1257.4	1.03128	0.156353	6.59583	4.22873e-11	8.56351e-09
TBC1D9B	1893.44	1.40487	0.213298	6.58645	4.50478e-11	8.9843e-09
PPP1R9B	4356.27	1.34909	0.204997	6.58102	4.67231e-11	9.07606e-09
PNPLA6	2283.15	1.27023	0.19303	6.5805	4.68869e-11	9.07606e-09
TTN	32332.5	2.23345	0.33991	6.57072	5.00742e-11	9.55256e-09
CHST15	704.017	1.46415	0.223739	6.544	5.9893e-11	1.11038e-08
PRRC2C	11563.4	1.41589	0.216837	6.52974	6.58851e-11	1.20451e-08
RUBCN	2709.33	1.42678	0.218616	6.52643	6.73576e-11	1.21456e-08
NCOR1	8093.42	1.29463	0.19942	6.49195	8.47346e-11	1.50724e-08
ASAP1	2233.7	1.34947	0.209298	6.44761	1.13627e-10	1.96799e-08
FMNL1	5270.77	1.43659	0.223687	6.4223	1.3423e-10	2.20859e-08
KMT2C	15077.5	1.22831	0.19125	6.42254	1.34018e-10	2.20859e-08
CARD11	3807.19	1.48057	0.230713	6.41738	1.38642e-10	2.24533e-08
HDLBP	3100.1	1.37879	0.214951	6.41442	1.41356e-10	2.24533e-08
EP300	13163.5	1.33931	0.208805	6.41418	1.4158e-10	2.24533e-08
RUNX3	766.693	1.32693	0.207276	6.40176	1.53592e-10	2.40682e-08
UBN1	1136.13	1.24494	0.194997	6.3844	1.72075e-10	2.66473e-08
FHOD3	12.8889	28.8284	4.51916	6.37914	1.78089e-10	2.72579e-08
SNORD94	315.656	-1.86416	0.292808	-6.36649	1.93404e-10	2.92619e-08
SEPTIN6	4314.01	1.37724	0.216464	6.36244	1.98574e-10	2.94665e-08
NIPBL	9425.37	1.08499	0.170544	6.36193	1.99234e-10	2.94665e-08
GRN	5071.5	1.42522	0.224269	6.35495	2.08498e-10	3.04939e-08
YARS1	1330.53	1.38464	0.218096	6.34873	2.171e-10	3.14031e-08
TET2	6692.12	1.72803	0.272663	6.33758	2.33405e-10	3.31524e-08
SPTAN1	22507	1.63147	0.25745	6.33703	2.3423e-10	3.31524e-08
APC	4637.54	1.27164	0.200724	6.33529	2.36901e-10	3.31737e-08
RAPGEF1	6468.23	1.34163	0.212113	6.32511	2.5306e-10	3.50635e-08
KTN1	3210.49	1.22633	0.194234	6.31364	2.72555e-10	3.73713e-08
CDK12	3543.18	1.42004	0.225142	6.30731	2.83926e-10	3.85291e-08
VIM	25258.4	1.0799	0.17155	6.29493	3.0754e-10	4.10187e-08
RPS16	16566.9	-1.02458	0.162775	-6.29444	3.08505e-10	4.10187e-08
HYOU1	1579.11	1.03592	0.164879	6.2829	3.32322e-10	4.33105e-08
PEAK1	1275.97	1.66527	0.265469	6.27295	3.54266e-10	4.55535e-08
TET3	1180.86	1.28501	0.205017	6.26781	3.66155e-10	4.63432e-08
ERC1	1782.21	1.62968	0.260281	6.26121	3.81993e-10	4.76512e-08
VRK1	2639.08	-1.11321	0.177815	-6.26051	3.83729e-10	4.76512e-08
CKMT1A	4.36139	28.2638	4.51944	6.25383	4.00496e-10	4.79248e-08
CHD3	2004.08	2.05046	0.327821	6.2548	3.98014e-10	4.79248e-08
FOXK1	452.285	1.27357	0.20363	6.25432	3.9925e-10	4.79248e-08
TRAK1	4589.78	1.13263	0.180996	6.2578	3.90449e-10	4.79248e-08
HMGA1	3753.67	1.39212	0.22296	6.2438	4.27067e-10	5.01918e-08
WASHC2A	13401.5	1.24835	0.199916	6.24437	4.25506e-10	5.01918e-08
LCMT2	248.074	-1.68948	0.271015	-6.23388	4.55023e-10	5.30042e-08
CLSTN1	3224.43	1.48857	0.239054	6.22691	4.75714e-10	5.49283e-08
ESF1	902.462	1.09521	0.176002	6.22273	4.88593e-10	5.59248e-08
UHRF1	34.1981	8.08785	1.30096	6.21681	5.07364e-10	5.7196e-08
PREX1	9474.18	1.45118	0.23344	6.21649	5.08389e-10	5.7196e-08
CCDC141	3012.7	1.93256	0.311036	6.21331	5.18813e-10	5.78408e-08
SH3KBP1	3464.29	1.24698	0.200736	6.21207	5.22909e-10	5.78408e-08
WASF2	5673.91	1.03144	0.166117	6.20913	5.32791e-10	5.84043e-08
TTC28	390.434	2.9045	0.467994	6.20627	5.42569e-10	5.85397e-08
NFATC2	2928.22	2.03476	0.329649	6.17251	6.72141e-10	7.07791e-08
LMNB2	688.234	1.43476	0.233174	6.15317	7.59497e-10	7.87185e-08
RIN3	2021.65	2.20771	0.358873	6.15177	7.66241e-10	7.87972e-08
AP3D1	1754.77	1.28663	0.209333	6.14633	7.92958e-10	8.09125e-08
ESCO1	1166.79	1.16049	0.189623	6.12001	9.35723e-10	9.331e-08
TAOK3	2980.08	1.22618	0.20053	6.11471	9.67335e-10	9.50226e-08
ALMS1	2249.2	1.19755	0.196116	6.10634	1.01942e-09	9.86667e-08
DPP9	1225.31	1.29739	0.212953	6.09241	1.11224e-09	1.0609e-07
THAP5	726.254	-1.17797	0.193453	-6.08917	1.13495e-09	1.07477e-07
TMEM131	5118.03	1.08592	0.178733	6.07564	1.23494e-09	1.15287e-07
CEP170	3469.28	1.15836	0.190893	6.06809	1.29437e-09	1.19146e-07
BBS2	1423.65	-1.00161	0.165103	-6.0666	1.30646e-09	1.19423e-07
RNF13	2314.59	-1.13999	0.188151	-6.05893	1.37032e-09	1.24397e-07
ATG2A	963.062	1.14995	0.190027	6.05152	1.43486e-09	1.29363e-07
EIF3A	12602	1.00157	0.165638	6.04676	1.47787e-09	1.32335e-07
RADX	189.834	-2.09401	0.346648	-6.04075	1.53396e-09	1.3643e-07
DOCK10	13901.5	1.23063	0.203852	6.03685	1.57147e-09	1.37902e-07
RPL39	28262.5	-1.05881	0.175383	-6.03712	1.56893e-09	1.37902e-07
CLUH	563.448	1.56427	0.259202	6.03495	1.59008e-09	1.38611e-07
SETBP1	8510.77	1.27138	0.211207	6.01959	1.74863e-09	1.50692e-07
PRR14L	2326.64	1.2564	0.208742	6.01891	1.75595e-09	1.50692e-07
TESK2	578.873	-1.28615	0.213707	-6.01826	1.76302e-09	1.50692e-07
ITSN2	11707	1.08759	0.180924	6.01132	1.84022e-09	1.56276e-07
CORO1B	227.694	2.40217	0.400003	6.00537	1.90893e-09	1.61072e-07
SPATA13	421.423	2.05301	0.342493	5.99429	2.04376e-09	1.7135e-07
PDZRN4	12.2379	27.0333	4.51917	5.98192	2.20526e-09	1.8372e-07
FANCF	1739.41	-1.56409	0.261607	-5.97878	2.24811e-09	1.86112e-07
BHLHE40	1807.17	1.476	0.246957	5.97675	2.27636e-09	1.87273e-07
FRMD3	120.117	2.59166	0.434301	5.96742	2.4104e-09	1.94836e-07
RPS29	28817.1	-1.00345	0.168146	-5.96772	2.40597e-09	1.94836e-07
PIEZO1	2300.1	1.5432	0.258996	5.9584	2.54713e-09	2.04438e-07
TOP2A	244	2.9722	0.500481	5.9387	2.87296e-09	2.26448e-07
BEX2	194.768	-2.45384	0.414631	-5.91813	3.25618e-09	2.53616e-07
CAPN15	281.444	1.68134	0.284398	5.91193	3.38118e-09	2.58759e-07
SCOC	225.124	-1.28905	0.218034	-5.91216	3.37655e-09	2.58759e-07
PPP1R16B	2894.16	1.35097	0.228593	5.90996	3.422e-09	2.60368e-07
ATP2A3	11289.4	1.1742	0.198981	5.90105	3.61199e-09	2.73245e-07
SRRM2	16127.5	1.53007	0.259546	5.89517	3.743e-09	2.81538e-07
PCNX3	1526.75	1.38239	0.234634	5.89169	3.82269e-09	2.85898e-07
DTX1	528.447	2.55753	0.435028	5.879	4.12763e-09	3.03531e-07
UBC	60766.5	1.02822	0.175081	5.87284	4.28392e-09	3.11976e-07
PRPF4B	4302.89	1.13602	0.193783	5.86232	4.56443e-09	3.30118e-07
KMT2A	9391.3	1.54332	0.264446	5.83605	5.34533e-09	3.80328e-07
EHMT1	3575.76	1.21064	0.20742	5.83666	5.32561e-09	3.80328e-07
GNAS	21853.1	1.19944	0.205836	5.82714	5.63837e-09	3.96887e-07
ASXL1	5420.79	1.01232	0.173891	5.82161	5.82849e-09	4.05928e-07
NFATC1	1177.69	1.67277	0.287443	5.81948	5.90326e-09	4.08972e-07
UBR4	16450.3	1.24424	0.213915	5.81651	6.00881e-09	4.09814e-07
POU2F2	1490.45	1.59651	0.274667	5.81254	6.15327e-09	4.1654e-07
MYO9B	6016.16	1.50471	0.258894	5.81206	6.17074e-09	4.1654e-07
RESF1	7777.37	1.49637	0.257728	5.80602	6.39766e-09	4.29655e-07
ZFAT	675.878	1.03416	0.178458	5.795	6.8323e-09	4.5421e-07
FLNA	26776.6	1.55953	0.269174	5.79378	6.88183e-09	4.55204e-07
SRGAP2	1730.72	1.74383	0.301686	5.78029	7.45723e-09	4.85938e-07
CNOT3	793.345	1.53163	0.265167	5.7761	7.64533e-09	4.95741e-07
EPN1	1204.02	1.35345	0.234766	5.76511	8.1606e-09	5.2399e-07
ZNF671	342.607	-1.26047	0.219362	-5.74605	9.13531e-09	5.78116e-07
PLEKHM2	1780.94	1.1369	0.198416	5.72991	1.00486e-08	6.32868e-07
NCOA6	1243.77	1.47033	0.256929	5.72271	1.04836e-08	6.57122e-07
CELSR2	71.0329	1.95063	0.341206	5.71687	1.08505e-08	6.76895e-07
TOP1	2560.17	1.24934	0.218584	5.71561	1.09308e-08	6.7869e-07
SRRM1	4377.01	1.26954	0.222226	5.71283	1.11114e-08	6.86661e-07
SH3BP5	2162.64	1.24089	0.217586	5.703	1.1772e-08	7.21725e-07
MAN2B1	4577.54	1.00815	0.176783	5.70276	1.17884e-08	7.21725e-07
FNDC1	6.09921	25.4598	4.47339	5.69139	1.2601e-08	7.6086e-07
BCR	1471.49	1.65012	0.290837	5.67368	1.39761e-08	8.28683e-07
NSD1	9102.33	1.06377	0.18749	5.67374	1.39717e-08	8.28683e-07
NIN	9233.56	1.24353	0.219509	5.66506	1.46973e-08	8.66631e-07
SSH1	878.443	1.33596	0.236135	5.6576	1.53505e-08	8.98039e-07
NLRC5	8936.22	1.59882	0.282972	5.65009	1.60361e-08	9.29884e-07
NCOR2	1367.98	1.62641	0.28829	5.64155	1.68524e-08	9.71361e-07
YLPM1	3386.22	1.25412	0.222676	5.63203	1.78106e-08	1.01517e-06
GCC2	2755.48	1.10446	0.196168	5.6302	1.80005e-08	1.0213e-06
KIF21B	2632.9	1.56791	0.278586	5.6281	1.82201e-08	1.02932e-06
NOTCH1	2984.32	1.53237	0.27234	5.62669	1.83705e-08	1.03338e-06
SH3BP1	1320.85	1.34201	0.23882	5.61936	1.9167e-08	1.06905e-06
TRIM14	320.767	1.23683	0.220263	5.61523	1.96302e-08	1.08901e-06
NUP210	6819.44	1.07469	0.19154	5.61077	2.01423e-08	1.10218e-06
AMY2B	2254.14	-1.17032	0.208597	-5.61045	2.01796e-08	1.10218e-06
PLCG2	17105.7	1.06473	0.18997	5.60475	2.08554e-08	1.12049e-06
PHF21A	1510.53	1.21955	0.217769	5.60018	2.14124e-08	1.14152e-06
TBCEL	401.261	-1.24958	0.223135	-5.60012	2.14202e-08	1.14152e-06
PPIAL4E	22.9297	-25.0297	4.47114	-5.59805	2.16781e-08	1.1506e-06
SPATS2L	51.296	4.52873	0.810183	5.58976	2.27385e-08	1.18773e-06
TIFA	258.447	-1.4945	0.267318	-5.59072	2.2613e-08	1.18773e-06
MVP	2251.6	1.11326	0.199319	5.58531	2.33289e-08	1.21375e-06
CKAP5	2591.16	1.20959	0.216615	5.58407	2.34951e-08	1.21758e-06
PITX1	52.5924	10.2041	1.83567	5.55879	2.71651e-08	1.39134e-06
PYHIN1	838.386	1.69765	0.305389	5.55897	2.71371e-08	1.39134e-06
HERC2	9320.34	1.15127	0.207073	5.55974	2.7017e-08	1.39134e-06
INPP5D	12268.1	1.05382	0.189648	5.55673	2.74872e-08	1.40238e-06
PIK3R2	260.62	1.3872	0.249732	5.55476	2.77989e-08	1.4128e-06
SCARNA5	13749.5	-1.55121	0.279423	-5.55146	2.83291e-08	1.42872e-06
ADAR	15634.4	1.18974	0.21458	5.54451	2.94783e-08	1.46978e-06
CEP350	5679.63	1.28214	0.231652	5.53479	3.11598e-08	1.54776e-06
ZBTB32	221.145	2.34622	0.424572	5.52608	3.27462e-08	1.61437e-06
TCF20	2848.87	1.44421	0.26145	5.52385	3.31654e-08	1.62894e-06
TBKBP1	146.675	2.32496	0.421733	5.51286	3.53052e-08	1.70854e-06
PCNT	2694.29	1.28456	0.232986	5.51345	3.51874e-08	1.70854e-06
UPF3B	522.208	1.09069	0.197818	5.51359	3.51585e-08	1.70854e-06
ZFC3H1	6173.09	1.13054	0.205148	5.51085	3.57102e-08	1.72181e-06
MAP4	2630.18	1.47141	0.267047	5.50991	3.59011e-08	1.7247e-06
SCARNA6	3379.24	-1.77309	0.321921	-5.50785	3.63246e-08	1.73869e-06
ATXN2L	3500.95	1.32864	0.241338	5.5053	3.68546e-08	1.75767e-06
LARP1	3870.36	1.39512	0.253513	5.50315	3.73061e-08	1.77278e-06
AHNAK	171227	1.31426	0.23886	5.50222	3.75033e-08	1.77574e-06
PEA15	1141.02	1.3824	0.251501	5.49659	3.8721e-08	1.82683e-06
NPRL3	461.856	1.39962	0.254947	5.48985	4.02268e-08	1.88436e-06
HDAC7	827.962	1.0929	0.199862	5.46826	4.54475e-08	2.0917e-06
ICE1	2175.18	1.09699	0.200673	5.46652	4.58955e-08	2.10496e-06
LRP5	417.727	2.49963	0.457453	5.46424	4.64899e-08	2.11746e-06
SOX5	1415.22	2.7226	0.498345	5.46329	4.674e-08	2.12032e-06
SCAF11	7374	1.16486	0.213259	5.46217	4.70359e-08	2.12032e-06
PAX5	5624.58	1.16326	0.212961	5.4623	4.70009e-08	2.12032e-06
NFE2L1	1282.84	1.16301	0.212946	5.46153	4.72037e-08	2.12062e-06
FNDC5	10.6508	7.60008	1.39494	5.44832	5.08488e-08	2.25974e-06
IQSEC1	5866.16	1.51455	0.27831	5.44196	5.26964e-08	2.31988e-06
TTYH3	256.356	1.55132	0.285303	5.43745	5.40498e-08	2.35582e-06
HSF1	1014.49	1.18494	0.217905	5.43789	5.39164e-08	2.35582e-06
HNRNPUL2	1151.58	1.94582	0.35806	5.43434	5.49997e-08	2.38662e-06
PPP6R1	3406.53	1.02196	0.188069	5.43395	5.51192e-08	2.38662e-06
BCOR	3591.32	1.64901	0.304832	5.40956	6.31798e-08	2.69138e-06
METTL18	164.053	-1.73793	0.321579	-5.40437	6.50371e-08	2.74386e-06
MAST2	426.466	1.23481	0.229002	5.39214	6.96252e-08	2.90945e-06
AKAP6	410.187	-3.23121	0.599203	-5.39252	6.94774e-08	2.90945e-06
PACS1	5086.84	1.22624	0.227517	5.38965	7.05957e-08	2.94067e-06
SIPA1L3	3288.39	1.66493	0.309212	5.38443	7.26728e-08	2.99872e-06
RFC1	2027.47	1.08025	0.200821	5.3792	7.48166e-08	3.06795e-06
TGFB1	2070.76	1.19611	0.222432	5.37745	7.55493e-08	3.07881e-06
EP400	3459.36	1.26266	0.234852	5.37639	7.59927e-08	3.08732e-06
ZMIZ1	939.139	2.2105	0.411249	5.37509	7.65448e-08	3.10018e-06
ABR	1483.31	1.26531	0.235544	5.37187	7.79228e-08	3.13787e-06
PNMA1	69.8017	-1.25206	0.233514	-5.36184	8.23792e-08	3.29592e-06
TRANK1	8233.95	1.42823	0.266505	5.35911	8.36315e-08	3.33588e-06
WDFY4	29768.3	1.26542	0.236399	5.35289	8.65586e-08	3.43184e-06
LYPLAL1	579.074	-2.00615	0.375359	-5.34462	9.06078e-08	3.58159e-06
NBEAL2	1668.58	1.90557	0.356756	5.34139	9.22348e-08	3.63499e-06
HCFC1	2829.6	1.45017	0.271872	5.33403	9.60557e-08	3.76304e-06
TCHP	506.634	1.46156	0.274045	5.33328	9.64567e-08	3.76754e-06
ARHGEF12	1475.95	1.18915	0.223455	5.32165	1.02829e-07	3.96932e-06
ARID1A	7353.86	1.28574	0.241706	5.31944	1.04089e-07	4.0062e-06
FOXP4	656.3	1.94882	0.366505	5.31731	1.05313e-07	4.0415e-06
RNPEPL1	1381.24	1.34497	0.253058	5.31488	1.0673e-07	4.08396e-06
ZNFX1	2812.65	1.01406	0.190956	5.31041	1.09376e-07	4.17311e-06
GINS2	19.8408	4.9876	0.939586	5.30829	1.10657e-07	4.20977e-06
RGS7	47.7755	-4.928	0.929071	-5.30422	1.13155e-07	4.2924e-06
SIGLEC10	2649.11	1.4019	0.264449	5.30124	1.1502e-07	4.33815e-06
LRP10	1481.25	1.07069	0.202005	5.30031	1.15605e-07	4.34775e-06
SOGA1	694.75	1.55751	0.294003	5.29759	1.17343e-07	4.40053e-06
BOD1L1	4112.6	1.26628	0.239153	5.29488	1.19098e-07	4.45364e-06
GIT1	693.244	1.14709	0.216699	5.29348	1.20007e-07	4.47494e-06
ARID5B	5992.86	1.00501	0.190262	5.28226	1.276e-07	4.71798e-06
PKD1	3746.71	1.14618	0.217402	5.27218	1.34813e-07	4.95684e-06
CREBBP	15389.7	1.37057	0.260433	5.26266	1.4199e-07	5.19169e-06
JAM3	540.65	-2.16026	0.410478	-5.26278	1.41891e-07	5.19169e-06
KMT2D	8738.63	1.57316	0.299004	5.26132	1.43024e-07	5.20061e-06
KMT5A	541.434	1.27623	0.242739	5.25762	1.45933e-07	5.29177e-06
MT2A	200.567	1.96226	0.373743	5.25031	1.51847e-07	5.47608e-06
TAF15	4762.47	1.21202	0.231066	5.24534	1.55991e-07	5.59486e-06
PLEKHG1	5790.9	1.4025	0.267618	5.24067	1.59993e-07	5.70728e-06
GPT2	132.222	1.77838	0.339608	5.23656	1.63595e-07	5.82e-06
TLN1	13181.5	1.51288	0.289001	5.23486	1.65108e-07	5.85801e-06
UTRN	22053.9	1.42337	0.27224	5.22836	1.71021e-07	6.05146e-06
ECE1	3333.19	1.16209	0.222289	5.22783	1.71512e-07	6.05257e-06
SIGLEC6	1275.47	1.85708	0.355676	5.22127	1.777e-07	6.25417e-06
NCOA1	1946.51	1.08003	0.207066	5.21589	1.82934e-07	6.42122e-06
PLXNB2	532.046	2.35967	0.452453	5.21528	1.83537e-07	6.42527e-06
WDR81	914.87	1.63216	0.313256	5.2103	1.88539e-07	6.58285e-06
GATAD2A	1017.79	1.01656	0.195357	5.20361	1.95452e-07	6.78822e-06
ORAI2	815.869	1.21562	0.233901	5.19717	2.02344e-07	7.0091e-06
GIN1	403.022	-1.32601	0.256057	-5.1786	2.23559e-07	7.6236e-06
DCTN1	4597.21	1.01166	0.19546	5.17578	2.26956e-07	7.71945e-06
CAST	7333.41	1.26063	0.243914	5.16834	2.36182e-07	7.99192e-06
KMT2B	1749.33	1.32698	0.257199	5.15935	2.47806e-07	8.34239e-06
SEMA7A	829.092	1.25564	0.243695	5.15251	2.57023e-07	8.6306e-06
HOXB3	22.7748	5.08315	0.986898	5.15063	2.59613e-07	8.69539e-06
DNMBP	1734.71	1.42782	0.277397	5.1472	2.64403e-07	8.83333e-06
SH3YL1	453.3	-1.4364	0.279421	-5.14062	2.73833e-07	9.10217e-06
PPFIBP2	1375.31	1.36254	0.265119	5.13934	2.75698e-07	9.14109e-06
PPA2	641.685	-1.02256	0.199201	-5.13328	2.84731e-07	9.36978e-06
APOL6	419.366	1.47835	0.288085	5.13166	2.87195e-07	9.40385e-06
CBX4	596.487	1.36915	0.266786	5.132	2.86687e-07	9.40385e-06
USP53	427.488	-2.11139	0.411633	-5.12929	2.90839e-07	9.49952e-06
FBRS	1004.02	1.28926	0.251469	5.12692	2.94521e-07	9.596e-06
FAM228B	426.981	-1.40984	0.275026	-5.1262	2.95656e-07	9.60919e-06
TASOR2	2716.27	1.16181	0.226732	5.12417	2.98844e-07	9.66507e-06
GSE1	1208.25	1.08418	0.212011	5.1138	3.15749e-07	1.00722e-05
AP1S2	2721.26	-1.06241	0.20776	-5.11363	3.16025e-07	1.00722e-05
RAD50	2715.16	1.29638	0.253823	5.10742	3.26589e-07	1.03588e-05
ZNF92	5176.55	-1.18911	0.232855	-5.10665	3.27921e-07	1.0376e-05
ADAP2	256.914	1.53645	0.301013	5.10426	3.32093e-07	1.04577e-05
SAMD4B	496.245	1.30507	0.255745	5.10303	3.34263e-07	1.0501e-05
FCER1A	55.6466	-4.8738	0.955412	-5.10125	3.37417e-07	1.05748e-05
UBASH3B	381.274	1.79136	0.35127	5.09968	3.4023e-07	1.06376e-05
STK17A	2620.85	-1.00106	0.196442	-5.09595	3.46994e-07	1.07978e-05
STK3	267.185	2.33638	0.459666	5.08278	3.71942e-07	1.1439e-05
HTT	6701.01	1.05256	0.207068	5.08315	3.71225e-07	1.1439e-05
SETD1B	2090.25	1.58757	0.312503	5.08018	3.7708e-07	1.15699e-05
PPAN-P2RY11	106.059	2.41667	0.475853	5.07861	3.80206e-07	1.16256e-05
SCAMP4	396.959	1.11606	0.219786	5.07794	3.81545e-07	1.16256e-05
CIC	1602.9	1.40582	0.277013	5.07492	3.87658e-07	1.17575e-05
CHAF1A	349.042	1.23103	0.242557	5.07523	3.87028e-07	1.17575e-05
ACTN4	8238.45	1.62529	0.32036	5.07331	3.90955e-07	1.18082e-05
SMC1A	4299.81	1.11601	0.219981	5.07323	3.91125e-07	1.18082e-05
TXNIP	61668.4	-1.15687	0.22807	-5.07243	3.92773e-07	1.18308e-05
INTS1	1689.79	1.21876	0.240511	5.0674	4.03294e-07	1.212e-05
PRDM2	10156.3	1.54101	0.30471	5.0573	4.25234e-07	1.27213e-05
WASHC2C	15117.6	1.05159	0.207922	5.05759	4.24577e-07	1.27213e-05
TRRAP	8582.62	1.00623	0.19903	5.05568	4.28863e-07	1.28007e-05
SKI	1353.84	1.35832	0.268879	5.05181	4.37646e-07	1.30039e-05
KIAA0556	593.874	1.1958	0.23726	5.04007	4.65363e-07	1.37653e-05
TACC1	2598.26	1.20379	0.239456	5.02717	4.97784e-07	1.46585e-05
NCAPD2	2143.56	1.05237	0.209431	5.02488	5.03759e-07	1.47683e-05
LRRFIP1	4148.55	1.07333	0.213883	5.01831	5.21274e-07	1.5214e-05
DCUN1D4	411.735	-1.22989	0.245232	-5.01522	5.29733e-07	1.54019e-05
SMARCA2	6153.36	1.01663	0.202943	5.00944	5.45884e-07	1.57922e-05
CCL22	51.1725	10.0843	2.01402	5.00704	5.52745e-07	1.59557e-05
NIPAL4	125.933	-3.27163	0.654229	-5.00075	5.71089e-07	1.63995e-05
CBFA2T3	608.891	1.532	0.306661	4.99575	5.86066e-07	1.6734e-05
ADCY9	153.413	2.3737	0.475741	4.98949	6.05404e-07	1.71375e-05
EZH2	258.544	1.48685	0.298134	4.98718	6.12673e-07	1.7306e-05
BCL9L	1017.22	1.66998	0.334914	4.98629	6.15489e-07	1.73484e-05
MYL6B	64.9949	1.80792	0.363392	4.97512	6.52084e-07	1.81084e-05
CPEB4	1193.97	1.60953	0.32351	4.97521	6.51762e-07	1.81084e-05
ARL6	65.3742	-1.73861	0.350627	-4.95858	7.10088e-07	1.94727e-05
TRERF1	352.552	2.23324	0.450508	4.95716	7.15326e-07	1.95445e-05
PTPN12	2351	1.56581	0.315875	4.95706	7.15677e-07	1.95445e-05
SEC16A	3486.94	1.00646	0.203058	4.95651	7.17706e-07	1.95593e-05
NOLC1	1833.9	1.09523	0.221062	4.95439	7.2557e-07	1.96921e-05
PIGM	226.91	-1.64936	0.333205	-4.94998	7.4223e-07	2.00615e-05
DNMT1	2592.7	1.20621	0.243739	4.94877	7.4683e-07	2.01445e-05
MBD5	1570.67	1.25794	0.254273	4.9472	7.52897e-07	2.02666e-05
C12orf43	165.898	1.40941	0.284977	4.94569	7.58755e-07	2.03826e-05
BAZ2A	12388.6	1.18254	0.239168	4.94438	7.6386e-07	2.0478e-05
OAS3	873.971	1.87056	0.378677	4.93974	7.82282e-07	2.08868e-05
AKNA	5991.74	1.25054	0.253207	4.9388	7.86043e-07	2.09447e-05
KIF1C	679.747	1.38943	0.281512	4.93559	7.99088e-07	2.12493e-05
FOXRED2	65.0963	2.32088	0.470332	4.93454	8.03386e-07	2.12776e-05
TCOF1	2066.65	1.23409	0.250583	4.9249	8.44051e-07	2.21173e-05
CABIN1	2457	1.14618	0.232762	4.92425	8.46853e-07	2.21173e-05
KDM5C	5596.56	1.06328	0.216195	4.91814	8.73712e-07	2.27286e-05
TLR4	297.758	-2.0203	0.410911	-4.91663	8.80467e-07	2.28591e-05
SNORD22	685.6	-1.43214	0.291311	-4.91618	8.82489e-07	2.28666e-05
TMEM38B	428.532	-1.00434	0.204992	-4.89943	9.61174e-07	2.46147e-05
FOXM1	14.4859	7.2669	1.48396	4.89696	9.73314e-07	2.47448e-05
RTF1	1872.91	1.00898	0.206068	4.89633	9.76425e-07	2.47643e-05
SAMD9L	3578.95	1.51708	0.310015	4.89358	9.90201e-07	2.50654e-05
AHDC1	263.367	2.05654	0.420907	4.88597	1.02921e-06	2.59035e-05
TLR9	343.918	1.65375	0.338804	4.88113	1.05481e-06	2.6328e-05
NANS	292.21	1.45289	0.297853	4.8779	1.07224e-06	2.6607e-05
RBM19	2042.5	1.08573	0.222591	4.87769	1.07334e-06	2.6607e-05
ZEB2	9003.98	1.39992	0.287402	4.87096	1.11059e-06	2.72736e-05
CD68	1304.21	1.44966	0.297866	4.86683	1.13404e-06	2.76945e-05
SYNJ2	900.945	1.54742	0.3181	4.86457	1.14708e-06	2.79611e-05
KLF16	206.724	1.3234	0.272366	4.85888	1.18053e-06	2.87233e-05
BRD4	4014.56	1.41605	0.291534	4.85723	1.19036e-06	2.89092e-05
SMARCA4	2607.32	1.42388	0.293377	4.85341	1.21355e-06	2.9418e-05
TEP1	5178.71	1.10285	0.227403	4.84977	1.23604e-06	2.9908e-05
SMC4	1587.24	1.14142	0.235391	4.84901	1.24077e-06	2.99675e-05
FAS	2698.94	1.7461	0.36017	4.848	1.24715e-06	3.00664e-05
TNRC6B	5110.24	1.13086	0.233341	4.84637	1.25739e-06	3.02027e-05
TESPA1	327.977	1.28714	0.266453	4.83064	1.36092e-06	3.24525e-05
ACIN1	3908.57	1.1459	0.237264	4.82964	1.36783e-06	3.25583e-05
SLX4	678.921	1.22907	0.254688	4.8258	1.39443e-06	3.31316e-05
SNCB	12.8365	6.59571	1.36929	4.81688	1.4582e-06	3.45222e-05
CENPF	59.7452	3.13105	0.650176	4.8157	1.46686e-06	3.46649e-05
FLNB	5188.98	1.5942	0.33116	4.81401	1.47935e-06	3.47106e-05
BICDL1	193.537	1.1351	0.235777	4.81428	1.47729e-06	3.47106e-05
PLXNC1	6517.67	1.43842	0.298874	4.81279	1.4884e-06	3.48608e-05
SPI1	1163.61	1.06037	0.220359	4.812	1.4943e-06	3.49368e-05
MINK1	1511.56	1.01735	0.211468	4.8109	1.50254e-06	3.50673e-05
KRCC1	918.113	-1.04813	0.218186	-4.80382	1.55665e-06	3.6138e-05
CCDC124	413.65	1.29125	0.269342	4.7941	1.63408e-06	3.74728e-05
ANXA2R	91.4126	-1.27286	0.265605	-4.79231	1.64869e-06	3.76922e-05
BICD1	927.102	1.25751	0.262602	4.78866	1.679e-06	3.82365e-05
ASPM	154.705	2.71774	0.568064	4.78421	1.71659e-06	3.9025e-05
HLA-DOB	5326.36	-1.00692	0.210647	-4.78016	1.75158e-06	3.96835e-05
TNRC6A	2361.61	1.09879	0.230207	4.77307	1.81442e-06	4.08259e-05
ATRNL1	126.791	-3.20482	0.673456	-4.75877	1.94779e-06	4.33088e-05
CASZ1	483.78	1.56023	0.328127	4.75498	1.98469e-06	4.39066e-05
ZNF827	622.832	1.04698	0.220229	4.75405	1.99382e-06	4.40347e-05
POM121C	4769.53	1.16487	0.245301	4.74875	2.04673e-06	4.49769e-05
SRGAP2D	1842.34	1.46038	0.307712	4.74593	2.07554e-06	4.55339e-05
CEP152	1105.58	1.18741	0.250229	4.74531	2.0819e-06	4.55974e-05
FLII	3478.71	1.128	0.237795	4.7436	2.09957e-06	4.59081e-05
ITPR2	8543.89	1.13539	0.239475	4.74115	2.12508e-06	4.63888e-05
POLI	217.392	-1.20013	0.253354	-4.73699	2.16919e-06	4.72734e-05
ZNF215	19.0619	-4.23816	0.895022	-4.73526	2.18771e-06	4.75979e-05
SNORA5A	177.093	-1.46286	0.309164	-4.73168	2.22672e-06	4.81286e-05
GEN1	982.587	1.30779	0.277181	4.7182	2.37937e-06	5.07611e-05
DALRD3	240.026	-1.18223	0.250749	-4.7148	2.41945e-06	5.14495e-05
SYNPO	2991.71	1.80371	0.382598	4.71438	2.42443e-06	5.14722e-05
TCIRG1	1663.76	1.20751	0.256254	4.71217	2.45089e-06	5.18667e-05
CC2D1A	284.46	1.16299	0.247055	4.70742	2.50872e-06	5.30052e-05
DNAJC1	490.905	1.06928	0.22724	4.70549	2.53258e-06	5.33133e-05
PTPRJ	7872.95	1.55708	0.331276	4.70027	2.5982e-06	5.43721e-05
MYO1C	2757.11	1.39974	0.298047	4.69636	2.64833e-06	5.52456e-05
SP2	575.05	1.04134	0.221842	4.69405	2.67842e-06	5.56968e-05
NFIC	255.755	1.29568	0.276241	4.69039	2.72691e-06	5.64377e-05
SLC25A23	175.394	1.49584	0.31897	4.68959	2.73752e-06	5.65682e-05
DEFA1B	18.6639	20.9585	4.47282	4.68575	2.78942e-06	5.74603e-05
PRRC2B	3991.28	1.19055	0.254149	4.68447	2.80685e-06	5.7729e-05
PRAG1	1176.42	1.84722	0.394412	4.68349	2.82036e-06	5.79164e-05
POM121	4376.84	1.1861	0.253576	4.67749	2.90407e-06	5.95425e-05
TAF9B	141.228	-1.83326	0.391994	-4.67676	2.91442e-06	5.96617e-05
SPAG5	126.589	2.54823	0.544974	4.67587	2.92707e-06	5.98277e-05
NDRG2	49.4246	-2.81064	0.601795	-4.67043	3.00564e-06	6.09603e-05
CRYZ	583.548	-1.06458	0.228563	-4.65773	3.19718e-06	6.42511e-05
PHF2	897.686	1.32738	0.285106	4.65577	3.22779e-06	6.47675e-05
CXCR3	128.608	2.15589	0.46328	4.65353	3.26293e-06	6.52734e-05
SNORA74A	1185.97	-1.14923	0.247329	-4.64655	3.3753e-06	6.71135e-05
PCED1B	203.653	1.10005	0.236902	4.64346	3.42621e-06	6.78183e-05
CCDC24	45.5875	2.60649	0.562157	4.63659	3.54206e-06	6.96923e-05
ROCK2	1237.41	1.01256	0.218496	4.63421	3.58309e-06	7.02977e-05
ASXL2	2271.92	1.077	0.232637	4.62953	3.66504e-06	7.1471e-05
AKAP9	6694.58	1.02519	0.221506	4.62828	3.68721e-06	7.1797e-05
ODF2	1046.27	1.23383	0.266615	4.62777	3.69627e-06	7.18671e-05
CDK11B	1835.94	1.08423	0.234349	4.62659	3.71737e-06	7.21706e-05
GOLGA2	492.933	1.09815	0.237685	4.62021	3.83346e-06	7.40967e-05
KLRC3	25.1826	-7.37989	1.59722	-4.62047	3.82871e-06	7.40967e-05
ZCCHC10	594.29	-1.15938	0.251325	-4.61305	3.96794e-06	7.62481e-05
ZMYND8	2582.31	1.20218	0.260669	4.61191	3.98992e-06	7.65587e-05
MYH9	37048.7	1.23625	0.268216	4.60917	4.04276e-06	7.73471e-05
SPEN	3320.14	1.13032	0.245306	4.60779	4.06976e-06	7.77507e-05
CRTC3	2253.94	1.0401	0.225743	4.60746	4.07617e-06	7.77603e-05
ABCD1	343.084	1.47327	0.319847	4.60617	4.10163e-06	7.80198e-05
SMG6	1150.85	1.11554	0.24222	4.6055	4.11473e-06	7.81005e-05
TTC30A	211.245	-2.3593	0.512296	-4.60535	4.11773e-06	7.81005e-05
ABHD10	552.679	-1.46766	0.319411	-4.59491	4.32927e-06	8.19108e-05
LOC100996740	555.698	-1.27791	0.278425	-4.5898	4.43681e-06	8.36702e-05
EIF5B	1556.64	1.31281	0.2862	4.58704	4.49573e-06	8.46599e-05
TSPYL4	249.003	-1.32498	0.289004	-4.58465	4.54753e-06	8.5513e-05
FAM126A	2712.91	-1.13632	0.247889	-4.58398	4.56216e-06	8.56657e-05
TESK1	404.031	1.07254	0.234048	4.58256	4.59312e-06	8.61244e-05
GNL3L	1569.18	1.0619	0.231756	4.58198	4.60593e-06	8.62416e-05
ARID3A	249.906	1.40206	0.306206	4.5788	4.67643e-06	8.73133e-05
GPATCH8	3241.52	1.12861	0.246712	4.57461	4.77106e-06	8.89539e-05
CDCA2	27.4155	5.40163	1.1819	4.57031	4.86992e-06	9.05407e-05
CBLB	4839.41	1.42734	0.312399	4.56895	4.90165e-06	9.08739e-05
TTF2	497.604	1.20521	0.264891	4.54982	5.36926e-06	9.87089e-05
MYBPC2	64.8032	2.73388	0.601817	4.54271	5.55362e-06	0.00010139
KRT18	40.8411	-3.88303	0.854783	-4.54271	5.55361e-06	0.00010139
KCNMB3	60.2281	2.39786	0.528863	4.53399	5.78808e-06	0.000105233
ZNF236	1281.47	1.02077	0.22519	4.53292	5.8175e-06	0.000105476
RNASE6	617.314	-1.75159	0.386408	-4.53302	5.81471e-06	0.000105476
SLC38A11	67.0404	-4.62583	1.02099	-4.53075	5.87752e-06	0.000106272
ROR1	114.678	3.4014	0.751109	4.52851	5.94007e-06	0.000107108
SIPA1	3567.75	1.02975	0.227704	4.5223	6.11716e-06	0.00010985
PTPN7	320.529	1.03858	0.229744	4.52058	6.16708e-06	0.000110596
TBL1X	1665.66	1.03217	0.228444	4.51825	6.23523e-06	0.000111363
ZRSR2	1232.56	1.01247	0.224202	4.5159	6.30488e-06	0.000112302
IGFBP4	81.734	2.48506	0.55157	4.50543	6.62397e-06	0.00011735
ARHGAP21	479.698	1.66764	0.37115	4.49316	7.01744e-06	0.000123821
LINC01000	3505.27	1.23481	0.274867	4.49237	7.04354e-06	0.000124115
SART1	1299.96	1.05195	0.234224	4.4912	7.08215e-06	0.000124296
SPECC1L	1048.11	1.52728	0.340213	4.4892	7.14906e-06	0.000124971
ZNF335	689.586	1.24247	0.277055	4.48458	7.30586e-06	0.000126869
SRCAP	7177.4	1.0731	0.239371	4.48299	7.3603e-06	0.000127646
SUPT6H	3499.69	1.1349	0.253549	4.47607	7.60292e-06	0.000131163
CCDC126	383.16	-1.40319	0.313601	-4.47443	7.66144e-06	0.000131827
BMP8A	18.492	6.1796	1.38248	4.46994	7.82414e-06	0.0001341
ZYX	522.459	1.33992	0.300137	4.46435	8.03126e-06	0.000137293
DPH5	596.831	-1.36207	0.30514	-4.46375	8.05362e-06	0.000137496
BCORL1	398.686	1.47419	0.330283	4.46342	8.06601e-06	0.00013753
SF3A2	999.919	1.23237	0.276289	4.46045	8.17882e-06	0.000138913
CCDC88B	1366.41	1.07664	0.241591	4.45646	8.33256e-06	0.000140979
WIZ	287.378	1.25597	0.282069	4.4527	8.47988e-06	0.00014292
FBXO10	845.378	1.08368	0.243546	4.44957	8.60425e-06	0.000144831
CACNA1D	53.0997	4.09412	0.921218	4.44425	8.81993e-06	0.000147618
ATAD3A	451.271	1.06964	0.24084	4.44127	8.94303e-06	0.000149198
MRPL50	293.985	-1.13251	0.25518	-4.43807	9.07681e-06	0.000150666
GOLGA3	1434.09	1.19287	0.268937	4.43552	9.18509e-06	0.000151938
TRPC1	49.1159	-3.13481	0.707212	-4.43262	9.30928e-06	0.000153556
LMTK2	476.259	1.13591	0.256492	4.42866	9.48208e-06	0.000156016
TFEB	888.204	1.08115	0.244122	4.42873	9.4788e-06	0.000156016
TAS1R3	143.18	2.14486	0.484742	4.42475	9.65546e-06	0.000158275
PCM1	7347.06	1.03563	0.234247	4.42111	9.81944e-06	0.000160364
ZNF385A	179.232	2.15859	0.48856	4.41827	9.94934e-06	0.000162047
SFSWAP	1832.3	1.08198	0.244916	4.41779	9.97173e-06	0.000162047
ACVR2A	84.0691	-2.00785	0.454484	-4.41788	9.96753e-06	0.000162047
DPP4	129.564	3.42353	0.775525	4.41447	1.01258e-05	0.000163742
BTLA	1752.53	-1.03212	0.233939	-4.41192	1.02458e-05	0.000165276
CLSPN	58.189	3.05123	0.69233	4.4072	1.04716e-05	0.0001683
GBP2	1924.2	1.49849	0.340594	4.39965	1.08425e-05	0.000173836
ZZEF1	4721.4	1.0218	0.23241	4.39653	1.09997e-05	0.000175928
LGALS3BP	118.246	2.59293	0.589827	4.39609	1.10219e-05	0.000176069
BCAR3	642.189	1.50476	0.342538	4.39296	1.11819e-05	0.000177978
IL18BP	239.323	1.47375	0.33568	4.39034	1.13173e-05	0.000179915
NDST1	484.203	1.59354	0.363365	4.38551	1.15712e-05	0.000183288
ACSS2	122.073	-1.56908	0.357863	-4.38458	1.16212e-05	0.000183809
ZC3H4	1804.43	1.12123	0.256045	4.37905	1.192e-05	0.000187683
TLE3	3055.03	1.05262	0.240704	4.3731	1.22493e-05	0.000192408
TP73	37.3804	2.78582	0.637938	4.36692	1.26011e-05	0.00019676
EFCAB7	107.084	-1.13894	0.260844	-4.36637	1.26331e-05	0.000197026
IRF6	16.7556	-5.88672	1.34843	-4.36562	1.26764e-05	0.000197467
TRIM68	263.005	-1.33567	0.306026	-4.36456	1.27378e-05	0.000198188
CLIP2	713.541	1.76169	0.403709	4.36374	1.27855e-05	0.000198696
PPFIBP1	188.637	-2.96187	0.680138	-4.35481	1.3318e-05	0.000205998
CNN3	105.099	-2.52602	0.580477	-4.35164	1.35125e-05	0.000208517
ATP1A3	230.963	1.39543	0.321063	4.34629	1.38458e-05	0.000212773
TOX2	33.5349	3.51887	0.811122	4.33827	1.4361e-05	0.000219552
TNFRSF13B	897.608	1.14745	0.264823	4.33291	1.4715e-05	0.000223664
UBBP4	45.246	-2.11101	0.487929	-4.32648	1.51512e-05	0.000229235
REC8	303.598	1.18617	0.274579	4.31997	1.56053e-05	0.000235634
PLEKHG2	546.379	1.11839	0.259791	4.30495	1.67025e-05	0.000249836
CPTP	131.754	1.40264	0.325846	4.3046	1.6729e-05	0.000249947
HECTD4	6429.28	1.07131	0.248891	4.30432	1.67498e-05	0.000249974
HEXIM1	1213.97	1.28849	0.299672	4.29968	1.71044e-05	0.000253862
ZNF865	63.6795	1.84124	0.428463	4.29731	1.72884e-05	0.000256269
ZNF230	317.364	-1.29884	0.302452	-4.29437	1.75194e-05	0.000259401
USP42	472.543	1.02878	0.239693	4.29205	1.77033e-05	0.000261243
PTMS	92.8571	3.54044	0.826134	4.28554	1.82293e-05	0.000268403
LUZP1	255.897	1.44131	0.336539	4.28274	1.84607e-05	0.000271204
MFHAS1	450.141	1.37692	0.322054	4.27545	1.90755e-05	0.000279301
SEC22A	220.807	-1.07559	0.251627	-4.27453	1.91544e-05	0.000280144
EHD3	911.367	1.41103	0.330281	4.27221	1.93547e-05	0.000282747
ECHDC2	110.346	-1.58555	0.371391	-4.26923	1.96152e-05	0.000285614
ITGB1	14106.4	-1.59212	0.373077	-4.26754	1.97643e-05	0.00028715
NT5C3A	2984.03	-1.06987	0.250767	-4.2664	1.98649e-05	0.000288293
GOLGB1	1853.87	1.09744	0.257278	4.26557	1.99395e-05	0.000288738
DHFR	379.002	1.09871	0.257603	4.26512	1.99796e-05	0.000289002
BORCS5	246.759	1.47808	0.346666	4.26371	2.0106e-05	0.000290511
CDT1	11.0453	6.32423	1.48352	4.263	2.01702e-05	0.0002908
ICAM2	549.449	-1.21813	0.285836	-4.26164	2.02928e-05	0.000292248
SCARNA16	647.047	-1.14033	0.268022	-4.25461	2.0941e-05	0.000299942
CAMTA2	758.253	1.20022	0.282165	4.25359	2.10367e-05	0.000300421
KCNA3	566.701	-1.47278	0.346238	-4.25366	2.10301e-05	0.000300421
TMEM238	13.321	-2.3243	0.546813	-4.25063	2.13166e-05	0.000303998
KLHDC1	153.174	-1.34005	0.315645	-4.24544	2.18166e-05	0.000310121
PLPP5	1180.63	-1.80227	0.424778	-4.24286	2.20688e-05	0.00031303
BOP1	1289.88	1.0424	0.246071	4.23617	2.27362e-05	0.000321112
FHDC1	22.2624	3.50487	0.827658	4.23469	2.28868e-05	0.000322318
MAST3	2620.95	1.10037	0.259857	4.23453	2.29032e-05	0.000322318
GFOD1	286.793	1.35072	0.31909	4.23304	2.30554e-05	0.000323193
CHERP	838.197	1.15944	0.274018	4.23126	2.32387e-05	0.00032507
RASGRF1	106.051	2.79625	0.663123	4.21678	2.47812e-05	0.000343363
NPIPA2	11.0548	19.0421	4.5184	4.21434	2.50508e-05	0.000346006
MAP7D3	763.744	1.38729	0.329711	4.2076	2.581e-05	0.000355746
STAC3	328.104	2.05157	0.48767	4.20687	2.58931e-05	0.000356518
OPLAH	10.0254	4.24087	1.0084	4.20556	2.60431e-05	0.000357834
RETREG1	151.555	-2.21767	0.527605	-4.20328	2.63078e-05	0.000360344
KAZN	10.8293	6.18057	1.4706	4.20276	2.63678e-05	0.00036079
CD84	622.806	1.23217	0.293318	4.20081	2.65962e-05	0.000362032
PPP1R3F	53.2139	-1.20469	0.287296	-4.19321	2.75038e-05	0.000373615
CIZ1	731.388	1.33996	0.320402	4.18212	2.88807e-05	0.000390305
SNORA74B	1881.37	-1.16673	0.279032	-4.18136	2.89773e-05	0.000390984
SYT17	91.3083	-3.2836	0.785314	-4.18126	2.89904e-05	0.000390984
ITGAX	3266.89	1.62373	0.388756	4.17672	2.95746e-05	0.00039764
TPST1	229.515	-2.46596	0.590755	-4.17425	2.98975e-05	0.000401572
CARMIL3	159.632	1.98975	0.477342	4.16839	3.06762e-05	0.000410501
MIDN	350.074	1.26428	0.303282	4.16867	3.06387e-05	0.000410501
DOT1L	809.232	1.08694	0.261003	4.1645	3.12041e-05	0.000415729
GATM	448.38	-1.83163	0.441292	-4.1506	3.31607e-05	0.000437808
MROH1	1294.45	1.02962	0.248253	4.14745	3.36199e-05	0.000442923
FBRSL1	392.968	1.45026	0.350076	4.1427	3.43247e-05	0.000450914
SLC45A4	63.1695	1.83339	0.445246	4.11771	3.82663e-05	0.000497726
ZNF628	159.756	1.46753	0.357195	4.10849	3.98254e-05	0.000515967
H1-2	11636.8	-1.05803	0.257704	-4.10561	4.03243e-05	0.000519872
PRKX	1372.97	1.01367	0.246949	4.10478	4.04701e-05	0.000520731
NCAPH	66.2532	2.63958	0.644557	4.09518	4.21834e-05	0.000539088
MCM4	334.839	1.09525	0.267798	4.08985	4.31645e-05	0.00055083
MLXIP	1162.34	1.23163	0.301614	4.08345	4.43714e-05	0.000563765
PIGH	174.125	-1.16284	0.285855	-4.06793	4.7433e-05	0.000596333
SYNE2	9669.95	1.20497	0.29623	4.0677	4.74804e-05	0.000596359
DIP2C	155.227	1.98843	0.489991	4.05809	4.94755e-05	0.000616212
SNTG2	10.3973	-5.14015	1.26665	-4.05806	4.94823e-05	0.000616212
TSHZ1	219.647	1.36833	0.337437	4.05506	5.01222e-05	0.000623002
PPM1E	7.24001	6.49593	1.60883	4.03767	5.39837e-05	0.000664095
WDR5B	188.374	-1.2843	0.318096	-4.03746	5.40338e-05	0.000664095
ZNF772	232.863	-1.49148	0.369519	-4.03628	5.43057e-05	0.000666816
EEA1	2363.91	1.11351	0.275927	4.0355	5.44859e-05	0.000668404
CEP104	921.265	1.16972	0.290073	4.03249	5.5188e-05	0.000674593
PLEKHM1P1	2869.11	1.13412	0.281248	4.03246	5.51953e-05	0.000674593
IL23A	21.8713	-2.87112	0.712893	-4.02742	5.63926e-05	0.000685495
DBR1	580.457	-1.05138	0.2618	-4.01596	5.92049e-05	0.000715623
GRAMD1A	610.109	1.01448	0.252835	4.01244	6.00952e-05	0.000724389
COL9A3	105.697	1.71529	0.428053	4.00718	6.14469e-05	0.000737979
FBXL18	90.2961	1.80276	0.450024	4.00593	6.17741e-05	0.000740557
ARHGAP31	1922.55	1.26024	0.314643	4.00531	6.19375e-05	0.000741167
IGSF22	7.43758	-5.42431	1.35487	-4.00355	6.23982e-05	0.000745324
SETD1A	1052.18	1.21608	0.30472	3.9908	6.58501e-05	0.000779483
ATN1	721.794	1.48325	0.371946	3.98782	6.66834e-05	0.000786517
SNORA12	588.24	-1.20813	0.30302	-3.98695	6.69275e-05	0.00078869
GBP1	1869.41	1.5437	0.387241	3.98641	6.70811e-05	0.000789793
AAK1	205.962	1.76651	0.444118	3.97758	6.96205e-05	0.00081459
ANK2	205.265	2.46917	0.620845	3.97711	6.97571e-05	0.000815464
AGTRAP	111.853	-1.28677	0.323682	-3.97543	7.02521e-05	0.000819068
CD40LG	5.34971	-6.41908	1.6148	-3.97515	7.03337e-05	0.000819294
PLEC	16094.9	1.2722	0.320979	3.96349	7.38627e-05	0.000853171
PDE3B	342.13	-1.73966	0.439038	-3.96243	7.41918e-05	0.000855904
BRCA1	253.582	1.46514	0.370187	3.95783	7.56336e-05	0.000869489
HCK	2123.31	1.43842	0.364073	3.95091	7.78541e-05	0.0008919
C3orf62	69.7307	2.01513	0.510258	3.94923	7.84027e-05	0.000896624
BAZ1B	3699.56	1.04425	0.264419	3.94923	7.84015e-05	0.000896624
SERPINF1	173.451	2.72575	0.691226	3.94335	8.03509e-05	0.00091493
ZSCAN18	193.401	-1.48426	0.376468	-3.94259	8.06074e-05	0.000917057
BRCA2	733.858	1.267	0.321669	3.93882	8.18845e-05	0.000928862
MEGF8	290.291	1.06382	0.270094	3.93869	8.19273e-05	0.000928862
CNTNAP3	322.337	3.03723	0.771821	3.93515	8.31436e-05	0.000939416
SLA	884.653	1.20449	0.306069	3.93535	8.3076e-05	0.000939416
B3GNT7	110.581	1.33215	0.339054	3.92902	8.52923e-05	0.000958755
DOCK6	39.3915	1.91467	0.488028	3.92328	8.73522e-05	0.000978568
MED31	95.6516	-1.6584	0.422704	-3.92331	8.73392e-05	0.000978568
HYLS1	417.395	-1.27568	0.325431	-3.91997	8.85604e-05	0.000988736
DOCK9	1243.43	1.03496	0.264056	3.91948	8.87395e-05	0.000989897
RPS6KA2	262.187	1.37473	0.350805	3.91879	8.8994e-05	0.000991895
HVCN1	6001.06	-1.20624	0.307883	-3.91786	8.93378e-05	0.000993568
PDE4D	1443.76	-1.6904	0.431906	-3.91381	9.0852e-05	0.00100512
ZWINT	16.0657	3.13906	0.803002	3.90916	9.26187e-05	0.00102105
TPX2	63.4495	3.40907	0.872163	3.90875	9.27731e-05	0.00102134
CMYA5	9.95879	3.86321	0.98892	3.9065	9.36436e-05	0.00102805
DHX32	166.269	-1.53204	0.392736	-3.90094	9.58199e-05	0.00104844
CCDC121	60.951	-2.27873	0.584222	-3.90045	9.60131e-05	0.00104968
PRX	155.288	1.55827	0.399545	3.90011	9.61471e-05	0.00105028
H2AC14	915.878	1.78753	0.459329	3.89162	9.95783e-05	0.00107703
SEMA4C	11.1084	-4.59922	1.18241	-3.88972	0.00010036	0.0010846
SLC37A4	116.008	-1.38429	0.356031	-3.88812	0.000101023	0.00109086
PDK4	134.141	-2.58389	0.66599	-3.87977	0.000104556	0.00112257
CENPE	110.602	1.79188	0.462351	3.87559	0.000106367	0.0011383
RNF227	17.4182	-2.4193	0.625546	-3.8675	0.000109957	0.00117196
ITGB3BP	205.382	-1.22576	0.31701	-3.86663	0.000110348	0.00117423
OPTN	2313.43	1.2746	0.329979	3.86267	0.000112154	0.00118864
PLAG1	159.782	-1.83749	0.477065	-3.85167	0.000117316	0.00123935
ATP2A1	10.8209	6.01701	1.56348	3.84848	0.000118854	0.00125258
THEMIS	33.2035	-3.39768	0.884948	-3.83941	0.000123331	0.00129458
PIGR	42.0364	3.65998	0.955768	3.82936	0.000128478	0.00134218
PRR12	1500.86	1.42137	0.371349	3.82759	0.000129403	0.00134806
STIL	146.843	1.34835	0.352504	3.82507	0.000130734	0.00135929
H3C2	173.943	3.61671	0.947823	3.8158	0.000135741	0.00140248
FCRL4	75.6285	4.09204	1.07253	3.8153	0.000136017	0.00140313
SH3PXD2A	162.561	1.33745	0.350542	3.81537	0.000135979	0.00140313
TAF3	530.541	1.25096	0.328117	3.81253	0.000137552	0.00141453
TRIM73	9.28206	-6.63976	1.74352	-3.80824	0.00013996	0.00143705
SYDE2	29.0667	-2.82098	0.741151	-3.80621	0.00014111	0.00144487
CLTRN	11.5379	-7.8317	2.05804	-3.80542	0.000141561	0.00144784
SLC1A4	233.63	1.56772	0.412595	3.79966	0.000144893	0.00147276
SAXO2	21.3978	-3.35677	0.883625	-3.79887	0.000145358	0.00147535
RAG1	20.0846	-3.82444	1.00734	-3.79657	0.000146711	0.00148779
H2AC6	7232.35	-1.03361	0.272276	-3.7962	0.000146933	0.0014889
FAM50B	36.5444	-1.50033	0.395576	-3.79278	0.000148972	0.00150146
ZNF646	497.893	1.19826	0.316189	3.7897	0.000150828	0.00151785
LOC285074	4023.78	1.40262	0.370253	3.78828	0.000151693	0.00152423
CLN8	623.384	1.1294	0.298224	3.7871	0.000152418	0.00153034
S1PR1	2023.82	-1.30014	0.343331	-3.78685	0.000152567	0.00153067
CABLES2	73.2324	1.51254	0.39961	3.78505	0.000153678	0.00154065
SREBF1	419.214	1.03057	0.27238	3.78357	0.000154594	0.00154865
HEBP1	75.516	-1.47395	0.389892	-3.78041	0.00015657	0.00156249
GNAZ	169.045	2.50657	0.664403	3.77266	0.000161514	0.00160332
ENPP5	10.9768	-3.74753	0.993448	-3.77225	0.000161784	0.00160359
TP53I11	418.634	1.47569	0.391316	3.77109	0.000162538	0.00160864
GAS7	619.469	1.72683	0.458601	3.76543	0.000166263	0.00163934
PAQR4	19.4792	2.80254	0.744464	3.76451	0.000166878	0.00164418
PLA2G15	53.6237	1.27985	0.340218	3.76186	0.000168656	0.00165406
TP53INP1	1690.51	-1.19053	0.316632	-3.76	0.000169915	0.00166165
GOLT1B	218.998	-1.19089	0.317066	-3.75597	0.000172671	0.00168611
SELL	18724.3	-1.27764	0.340377	-3.7536	0.000174316	0.00169713
SNORD10	230.57	-1.38985	0.370567	-3.75061	0.000176402	0.00171364
TMEM220	48.1884	-2.94369	0.784967	-3.75008	0.000176776	0.00171601
PLPP3	209.281	2.01617	0.538965	3.74081	0.000183429	0.00177075
GLCE	98.0569	-1.25736	0.336143	-3.74054	0.000183627	0.00177075
ZNF514	143.547	-1.42682	0.381437	-3.74063	0.000183559	0.00177075
ZNF578	34.7417	-3.52079	0.942119	-3.7371	0.000186155	0.00179382
REXO1	817.071	1.12536	0.302148	3.72453	0.000195676	0.00187187
PCDHGB2	149.337	1.98002	0.531958	3.72213	0.000197551	0.00188569
SNORA64	91.4835	-1.18993	0.319779	-3.7211	0.000198355	0.00189131
ARHGEF10	122.98	1.58166	0.425419	3.71789	0.000200897	0.00191069
DNAH1	2052.83	1.25455	0.337792	3.71397	0.000204037	0.00193219
LGR4	44.9156	-2.55193	0.687906	-3.7097	0.000207505	0.00195799
SFMBT2	303.983	1.08248	0.291882	3.70863	0.00020838	0.00196202
GSN	2511.36	1.4925	0.402833	3.70502	0.000211378	0.00198033
DNAH8	1179.98	2.32241	0.628177	3.69705	0.000218116	0.00202902
MLLT1	235.004	1.06242	0.287521	3.69509	0.000219807	0.00204186
LAMA5	501.297	1.11543	0.302032	3.69309	0.000221547	0.00205079
CD200	612.912	-2.04739	0.554692	-3.69104	0.000223337	0.0020659
MEF2D	1460.05	1.0189	0.276498	3.68503	0.000228675	0.00211083
NBPF3	219.481	-2.65581	0.720671	-3.68519	0.000228537	0.00211083
TCFL5	113.655	1.09182	0.296489	3.68251	0.000230951	0.00213035
E2F1	38.5302	2.37472	0.64498	3.68186	0.00023154	0.0021313
YAE1	111.433	-1.22399	0.332426	-3.68201	0.000231407	0.0021313
SCARNA10	42985.8	-1.01595	0.276074	-3.67998	0.000233253	0.00214407
USP51	40.9414	-1.45339	0.395968	-3.67047	0.000242108	0.00221772
ECI2	423.27	-1.02893	0.280487	-3.66837	0.000244098	0.00223129
ZNF563	119.825	-1.28294	0.350187	-3.6636	0.000248697	0.00226861
PLPP6	56.6229	-1.45869	0.398182	-3.66337	0.000248921	0.00226908
NBPF10	23718.9	1.08749	0.297148	3.65975	0.000252465	0.00229503
ZMAT1	339.69	-1.04183	0.285235	-3.65255	0.000259647	0.00235869
LINC00265	166.399	1.87821	0.514334	3.65174	0.000260471	0.00236454
USP27X	59.5021	-1.6072	0.440451	-3.64898	0.000263284	0.00238678
PPP2R2B	19.0375	-6.00725	1.64693	-3.64755	0.000264757	0.00239519
ZNF414	90.0439	1.09292	0.299671	3.64707	0.000265248	0.00239798
TMEM216	86.2248	-1.19514	0.327831	-3.6456	0.000266771	0.0024101
FAM110A	40.1583	-1.46266	0.401337	-3.64447	0.000267942	0.00241619
HGSNAT	386.646	-1.37918	0.378975	-3.63923	0.000273458	0.00246206
GVINP1	1762.67	1.1244	0.309025	3.63852	0.000274204	0.00246563
ZDHHC23	627.944	-1.00242	0.275734	-3.63544	0.000277507	0.00249
KCNG1	299.745	-3.08339	0.848252	-3.63499	0.000277992	0.00249105
PCGF2	8.86284	5.26755	1.44999	3.63282	0.000280339	0.00250177
ETV5	35.5284	3.3119	0.911764	3.63241	0.000280787	0.00250407
PARPBP	103.496	1.41502	0.38975	3.63059	0.000282778	0.0025167
TUBD1	195.626	-1.03904	0.286533	-3.62625	0.000287564	0.00255584
SFR1	87.3469	-1.02705	0.283479	-3.62303	0.000291176	0.00258271
TDRD1	6.63497	-5.50334	1.51894	-3.62314	0.000291047	0.00258271
AFF2	181.373	2.85804	0.789036	3.62219	0.00029212	0.00258413
LRATD2	9.57154	-4.10634	1.13364	-3.62227	0.000292029	0.00258413
H2AC20	8238.66	-1.01247	0.27956	-3.62167	0.000292712	0.00258762
ABCA9	34.5194	6.83222	1.88704	3.6206	0.000293925	0.0025966
CALD1	36.6016	2.48436	0.686455	3.61911	0.000295617	0.0026098
PABPC3	36.6837	1.1476	0.317168	3.61828	0.00029657	0.00261645
C3orf20	6.38715	5.86602	1.62388	3.61234	0.000303441	0.0026628
PTCD1	443.218	1.0104	0.279886	3.61005	0.000306137	0.00268109
SNORA53	2796.88	-1.14206	0.316338	-3.61026	0.000305896	0.00268109
SNORD17	49099.3	-1.15604	0.320327	-3.60893	0.000307465	0.00268557
ORC1	102.599	2.1215	0.58794	3.60836	0.000308137	0.00268788
RAB19	14.8887	-3.69031	1.02314	-3.60685	0.000309941	0.00270004
C14orf28	89.6014	-1.48699	0.412757	-3.60258	0.000315072	0.00273359
PCDHB18P	5.48192	16.2827	4.52618	3.59746	0.000321342	0.00278278
CMTM3	167.221	1.61825	0.450124	3.59513	0.000324225	0.00280405
GRIK3	21.3843	5.04125	1.40357	3.59174	0.000328479	0.00283154
ADGRL1	25.9019	2.54616	0.708854	3.59194	0.000328221	0.00283154
BICRA	237.32	1.51437	0.421822	3.59008	0.00033058	0.00284593
FAM167A	303.774	1.58805	0.44289	3.58565	0.000336238	0.00288709
TXLNB	146.556	1.53621	0.428562	3.58457	0.000337634	0.00289153
ZBTB4	609.353	1.02712	0.286567	3.58422	0.000338089	0.00289354
SPRY1	160.764	-2.54658	0.710814	-3.58262	0.00034016	0.00290559
MOCS3	90.526	-1.26092	0.352105	-3.58108	0.000342174	0.0029209
ARHGAP22	18.8532	-3.58249	1.00068	-3.58004	0.000343536	0.00293063
COL19A1	3557.34	-1.63687	0.457383	-3.57877	0.00034521	0.0029411
CYP2R1	174.888	-1.04614	0.292586	-3.57551	0.000349552	0.00297425
EID2	140.053	-1.15214	0.3225	-3.57253	0.000353555	0.00300248
PCDHGA10	130.834	2.23157	0.62474	3.572	0.000354269	0.00300467
L1CAM	233.955	1.91714	0.537011	3.57003	0.000356946	0.00302348
DSEL	17.5566	-3.7116	1.03985	-3.56935	0.000357874	0.00302939
CTSF	61.7117	-2.08341	0.584201	-3.56626	0.000362114	0.00305937
H3C7	597.764	1.28361	0.360116	3.56444	0.00036463	0.00307471
PHLDB2	183.128	-1.63146	0.457962	-3.56245	0.000367411	0.00309618
DUSP15	14.6655	3.29403	0.925036	3.56097	0.000369486	0.00311167
ATXN1	712.497	1.76221	0.496982	3.54582	0.000391387	0.003271
GDPD5	225.033	1.46416	0.413168	3.54373	0.000394502	0.00329495
MAP3K6	29.0143	1.93512	0.547137	3.53681	0.000404984	0.00336823
MICALL1	343.307	1.04201	0.294887	3.53358	0.000409976	0.00339617
DLGAP3	82.0197	1.89968	0.537647	3.53332	0.000410383	0.0033974
DLGAP1	19.7514	4.78125	1.35353	3.53242	0.000411776	0.00340679
SNPH	26.687	2.42403	0.686933	3.52877	0.000417494	0.0034476
CHMP4C	6.16179	-4.76279	1.35195	-3.5229	0.000426849	0.00351383
DQX1	4.86127	5.79336	1.64533	3.52109	0.000429772	0.0035326
FAM49A	1468.32	1.21234	0.344314	3.52104	0.000429857	0.0035326
SAYSD1	159.018	-1.22671	0.348478	-3.52021	0.000431202	0.00354081
TNRC18	988.745	1.32564	0.376735	3.51876	0.000433574	0.00355142
SDHAF3	120.071	-1.53593	0.43693	-3.51528	0.000439286	0.00358705
SPATA7	87.421	-2.6692	0.75946	-3.51461	0.000440407	0.00359398
HSF2BP	6.04856	-5.59843	1.59574	-3.50836	0.000450884	0.00367037
CASP6	49.2178	-1.61781	0.461873	-3.50273	0.000460518	0.00374185
HIVEP2	3320.48	1.01991	0.291386	3.50022	0.000464881	0.00376568
GCA	611.75	-1.06519	0.304426	-3.49902	0.000466971	0.00378028
BCL6	920.95	1.20352	0.344307	3.49548	0.000473207	0.00381668
WNT2B	12.9266	-3.99916	1.14791	-3.48387	0.000494214	0.00395713
RAI1	483.591	1.30165	0.37401	3.48027	0.000500915	0.00400823
PCDHGA9	70.8357	2.19029	0.629539	3.4792	0.000502914	0.00401691
SCAF1	461.136	1.21208	0.349296	3.47005	0.000520357	0.00413268
THRB	87.3531	-2.56532	0.739296	-3.46995	0.000520548	0.00413268
TRIM45	9.76332	-4.33915	1.25079	-3.46913	0.000522151	0.00414041
H2AJ	95.7627	1.14651	0.330866	3.46519	0.00052985	0.00418884
CCNB2	14.6892	4.39541	1.26932	3.4628	0.000534587	0.00421616
FRY	814.664	1.50365	0.434577	3.46004	0.0005401	0.00425708
SNORA73B	169243	-1.00727	0.291437	-3.45623	0.000547785	0.00430477
ASB2	21.008	2.25431	0.653466	3.44978	0.000561049	0.00439066
TRABD2A	105.795	-1.73783	0.5045	-3.44467	0.000571762	0.00445595
ADGRD1	36.9316	-2.99499	0.869631	-3.44398	0.00057321	0.00446459
APLP2	5012.12	-1.17424	0.341201	-3.4415	0.000578501	0.00450314
ZNF572	75.7736	-1.64537	0.478572	-3.43808	0.000585858	0.00455233
ERICH3	13.1019	-3.13941	0.913772	-3.43566	0.00059112	0.0045797
BEX5	11.0342	-4.62079	1.34719	-3.42993	0.000603728	0.00466639
BDH2	183.736	-1.14902	0.335633	-3.42343	0.000618361	0.0047516
IQGAP3	16.3637	4.92339	1.43904	3.4213	0.000623233	0.00477788
TC2N	414.572	-1.82995	0.535388	-3.41799	0.000630853	0.00482837
TAS2R30	391.895	1.23227	0.361451	3.40922	0.000651491	0.00496343
USP36	1634.67	1.02334	0.30015	3.40943	0.000650979	0.00496343
PLOD1	583.294	1.14172	0.33507	3.40741	0.000655822	0.00498993
ZNF831	234.004	1.26357	0.370874	3.40701	0.000656781	0.00499435
SLCO4A1	29.9496	2.07485	0.609322	3.40518	0.000661199	0.00501346
ASAP3	30.6781	3.06539	0.900571	3.40383	0.000664472	0.00503537
SYT11	425.574	1.17287	0.345359	3.39608	0.000683593	0.0051426
ARL4A	494.906	-1.35582	0.40029	-3.38709	0.000706376	0.00528898
NPIPA3	18.1772	15.2744	4.51798	3.38081	0.000722715	0.0053868
ZSWIM9	39.8501	1.78583	0.528333	3.38012	0.000724529	0.00539727
KANK2	5.15757	5.71648	1.69157	3.37941	0.000726428	0.0054053
TYMP	504.823	1.13665	0.336337	3.3795	0.000726167	0.0054053
TMEM255B	11.0209	3.15203	0.932819	3.37904	0.000727397	0.0054085
SPATA6	61.4781	-2.36644	0.700972	-3.37594	0.000735633	0.00544915
ZFHX2	11.5358	3.52743	1.04647	3.37078	0.000749559	0.00552742
TTC30B	330.298	-1.25854	0.373357	-3.37089	0.00074927	0.00552742
ADAM15	396.096	1.20541	0.357818	3.36879	0.000754989	0.00555191
FLOT1	22.9006	-6.02659	1.79085	-3.36522	0.000764839	0.00561181
KIFC1	27.9141	3.6025	1.07082	3.36425	0.000767506	0.0056251
ACY3	25.0416	3.78783	1.12604	3.36384	0.000768655	0.00563039
PCDHGA3	25.2442	4.82249	1.43562	3.35917	0.000781772	0.00571128
RFTN1	3290.24	1.02508	0.30574	3.35277	0.000800068	0.00580556
CHST6	31.1375	4.17955	1.24678	3.35228	0.000801484	0.00581131
HCST	257.321	1.242	0.37052	3.35204	0.000802185	0.00581131
AJM1	56.3203	2.05821	0.614281	3.3506	0.00080637	0.005832
PRR5L	40.1914	-2.86049	0.854294	-3.34836	0.000812905	0.00587281
HOMER1	185.762	-1.08244	0.323717	-3.34377	0.000826482	0.00594156
ADGRF3	5.03252	3.67108	1.0997	3.33824	0.000843103	0.00603769
PORCN	155.233	-1.03163	0.309076	-3.3378	0.000844442	0.00603769
ENPP1	33.3994	-3.92521	1.17597	-3.33785	0.000844285	0.00603769
STOM	469.984	-1.19114	0.356991	-3.33661	0.000848074	0.00605708
TMEM128	127.344	-1.01215	0.303434	-3.33565	0.000851009	0.00607146
NPHP1	65.7892	-2.56391	0.769165	-3.33337	0.000858008	0.00611807
BIRC5	7.26467	6.87104	2.06224	3.33184	0.000862747	0.00613544
PCDHGC3	228.977	1.82018	0.546681	3.3295	0.00087002	0.00618029
MGAT4A	322.454	-1.41163	0.424107	-3.32848	0.000873197	0.00619951
ARHGEF5	1408.78	2.1936	0.660448	3.32139	0.000895715	0.00634569
FAM189B	115.354	1.04809	0.31561	3.32083	0.000897491	0.00635485
DGKG	437.95	1.93636	0.583647	3.3177	0.000907624	0.00640249
SMPD3	106.87	2.65229	0.799521	3.31735	0.000908743	0.00640352
LCK	299.271	-1.12931	0.340751	-3.31417	0.000919144	0.00646423
LDLRAD2	59.074	2.93105	0.884773	3.31277	0.000923756	0.00649127
CD70	100.103	2.0183	0.609269	3.31265	0.000924153	0.00649127
SGTB	299.344	1.0251	0.309628	3.31074	0.000930503	0.00651847
SDR42E1	72.2319	-1.67427	0.505746	-3.3105	0.000931295	0.00652055
NT5DC2	34.3593	2.76214	0.835938	3.30424	0.000952341	0.00663965
S100A10	425.245	-1.20928	0.366428	-3.30019	0.000966199	0.00672203
SLC6A8	30.2759	2.79843	0.849587	3.29387	0.000988192	0.00685326
LPAL2	15.122	5.44422	1.6593	3.28103	0.0010343	0.00712056
CLEC4A	135.768	-1.45422	0.443192	-3.28124	0.00103352	0.00712056
BNIP3	130.442	-1.64889	0.503156	-3.2771	0.0010488	0.00721284
CEP70	268.607	-1.19091	0.364325	-3.26883	0.00107994	0.00740761
CCL3	673.873	-3.64778	1.11642	-3.2674	0.0010854	0.00742577
HOXC4	91.4056	1.16141	0.355707	3.26507	0.00109438	0.00747554
EPS8	72.756	-2.5531	0.782658	-3.26209	0.00110593	0.00754659
TAGLN	186.839	1.35646	0.416131	3.25969	0.00111533	0.00759771
CEP250	694.566	1.04222	0.319769	3.2593	0.00111689	0.00759771
GNAO1	18.4269	4.35209	1.33592	3.25774	0.00112304	0.00762381
DLG4	53.6777	2.19916	0.675773	3.25429	0.00113677	0.00770112
CR1	38468	-1.06383	0.326918	-3.25412	0.00113744	0.0077017
NCKAP5L	111.11	1.08171	0.332986	3.24851	0.00116009	0.00783494
SNORD15B	3141.85	-1.05289	0.324434	-3.24532	0.0011732	0.00791128
ZNF296	235.531	1.29019	0.397777	3.24351	0.00118066	0.00794937
MCOLN2	593.917	1.06066	0.327264	3.24098	0.00119118	0.0080079
ZNF471	17.5745	-3.19502	0.98617	-3.23983	0.00119601	0.00803219
GAMT	81.3196	1.03492	0.319452	3.23966	0.00119671	0.00803277
LOC102723692	13.0159	-2.71582	0.838405	-3.23927	0.00119836	0.00803974
AGAP1	10.5995	-5.81652	1.79723	-3.23638	0.00121057	0.00809693
TBC1D2	131.156	1.12161	0.346583	3.23619	0.00121137	0.00809819
FAM186B	6.76135	4.44529	1.37513	3.23263	0.00122657	0.00818313
XAF1	690.546	1.32813	0.410875	3.23245	0.00122733	0.0081841
JCHAIN	6106.04	-1.78001	0.550985	-3.23059	0.00123536	0.00822927
H2BC14	1573.05	1.56383	0.484781	3.22585	0.00125598	0.00833434
EFCAB2	58.2012	-1.68686	0.522926	-3.2258	0.0012562	0.00833434
CEMIP2	5595.39	1.23488	0.382887	3.22519	0.00125887	0.0083392
CALHM6	628.747	-1.35143	0.419186	-3.22393	0.00126444	0.00836791
ABCB1	997.205	-2.08776	0.647762	-3.22304	0.00126838	0.00838561
CCDC40	4.35009	-5.79729	1.79999	-3.22073	0.00127866	0.00842395
THEMIS2	1047.96	1.35728	0.421627	3.21914	0.00128574	0.0084535
ZNF606	237.384	-1.25762	0.390687	-3.21901	0.00128636	0.0084535
SNTA1	137.981	1.28955	0.400746	3.21788	0.00129141	0.00848244
CCNA2	30.1984	2.67291	0.830887	3.21694	0.00129566	0.00848739
MINPP1	253.187	-1.22421	0.380551	-3.21694	0.00129567	0.00848739
CADM1	55.6672	-2.60027	0.808327	-3.21686	0.00129603	0.00848739
LRP8	187.303	1.17396	0.365009	3.21626	0.00129872	0.00850076
KIAA0754	168.732	1.25533	0.390961	3.21088	0.00132331	0.00863167
TMEM38A	35.7479	-2.61907	0.815785	-3.21049	0.00132511	0.00863774
KCNC3	331.599	1.56665	0.488252	3.20869	0.00133341	0.0086718
MT1F	55.4811	1.77006	0.551696	3.20839	0.00133479	0.00867647
KNDC1	16.4225	-3.49344	1.08917	-3.20744	0.00133921	0.00870093
CDC25A	14.9372	3.92084	1.22405	3.20315	0.00135931	0.0088228
RPS6KL1	42.5509	2.01306	0.628572	3.20259	0.001362	0.00882281
HSPG2	144.848	1.95106	0.609192	3.20271	0.00136141	0.00882281
PAQR3	144.625	-1.19588	0.37339	-3.20277	0.00136113	0.00882281
JADE3	541.424	1.03356	0.322854	3.20131	0.00136803	0.00884017
OVCA2	34.3491	-2.63113	0.822124	-3.2004	0.00137237	0.00886387
CHST2	177.55	1.02297	0.319786	3.19891	0.00137948	0.00889816
TRAPPC2B	250.386	-1.10186	0.344995	-3.19385	0.00140388	0.00904077
MYPOP	7.63953	2.17588	0.681446	3.19303	0.00140789	0.0090621
CDC14A	923.459	-1.10356	0.346522	-3.18469	0.0014491	0.00927298
KIF23	30.3851	3.56097	1.11821	3.18453	0.0014499	0.00927357
CENPV	53.7811	-1.24386	0.390848	-3.18246	0.00146027	0.0093354
CCDC142	150.581	-1.07165	0.33701	-3.17988	0.00147334	0.00939154
TMEM256	185.378	-1.02345	0.321968	-3.17875	0.00147914	0.00940574
CNTNAP2	333.053	-3.22085	1.01321	-3.17884	0.00147866	0.00940574
BCAS1	166.71	1.89903	0.59772	3.17713	0.00148743	0.00943362
ADCY3	568.503	1.14225	0.359646	3.17605	0.00149296	0.00946166
NAT1	94.6963	-1.02831	0.323808	-3.17568	0.00149484	0.00946897
ZBTB47	6.57131	3.09097	0.973691	3.17449	0.00150099	0.00949422
BMP1	19.442	2.19898	0.692929	3.17345	0.00150636	0.00951909
CEACAM1	164.216	1.65995	0.523291	3.17214	0.00151322	0.0095441
SFXN3	131.831	-1.07805	0.339822	-3.17239	0.00151189	0.0095441
SCN3A	2067.72	-1.92588	0.607946	-3.16786	0.00153568	0.00965797
NBPF25P	92.135	3.01615	0.953387	3.16361	0.00155825	0.00979058
TBX21	600.664	1.18604	0.376073	3.15373	0.00161196	0.0100847
HOXA5	10.4766	6.83037	2.16619	3.15318	0.00161503	0.0100943
ZNRD1ASP	18.1091	2.80738	0.890436	3.15282	0.00161704	0.0100973
TSPAN13	2047.59	-1.48553	0.471173	-3.15284	0.0016169	0.0100973
IGF2BP3	247.091	2.04003	0.647467	3.15079	0.0016283	0.0101531
MTUS1	16.7307	-4.38675	1.39388	-3.14714	0.00164874	0.0102612
ETV3	596.446	-1.04642	0.332525	-3.14688	0.00165024	0.0102646
NBPF19	7873.91	1.08633	0.345423	3.14493	0.00166124	0.0103243
COCH	2272.09	-1.9913	0.633634	-3.14266	0.00167421	0.0103853
SLC15A4	729.501	-1.06084	0.337878	-3.13972	0.00169112	0.0104803
PHF19	230.723	1.04553	0.333067	3.1391	0.00169468	0.0104925
ANKEF1	129.666	-1.47142	0.469049	-3.13703	0.00170667	0.010537
ZNF415	55.766	-1.79819	0.573208	-3.13706	0.00170649	0.010537
PELO	86.2514	-1.5493	0.494335	-3.1341	0.0017238	0.0106278
FAM220A	151.835	-1.02724	0.327848	-3.13328	0.00172865	0.0106456
GRPEL2	66.7018	-1.32143	0.422753	-3.12577	0.0017734	0.0108674
SCD	165.804	1.69916	0.543679	3.12529	0.00177628	0.0108754
SCARNA13	5013.07	-1.04832	0.335488	-3.12477	0.00177943	0.0108892
IKBIP	157.773	-1.03522	0.332206	-3.11621	0.00183191	0.0111533
INKA2	24.6998	1.80281	0.578708	3.11523	0.00183799	0.0111826
ARHGAP27P2	5.54882	2.6421	0.849073	3.11175	0.0018598	0.0112918
EPB41L4A	461.525	1.13922	0.366126	3.11154	0.00186116	0.0112948
CDKL1	204.628	1.09188	0.351097	3.10991	0.00187142	0.0113519
SH2D3A	130.143	-1.06186	0.341967	-3.10517	0.00190172	0.011525
GGT1	253.172	1.49822	0.482883	3.10266	0.00191791	0.0115858
MED30	187.141	-1.03625	0.333975	-3.10278	0.00191711	0.0115858
E2F7	68.6292	2.14381	0.691268	3.10128	0.00192687	0.0116292
ZNF727	59.9118	-2.96793	0.957899	-3.09837	0.00194588	0.0117278
MTCL1	112.564	1.67378	0.540988	3.09394	0.00197517	0.0118881
DST	188.374	1.68376	0.544284	3.09354	0.00197783	0.0118932
BEST1	16.4785	-3.6263	1.17221	-3.09356	0.00197772	0.0118932
TSPYL5	252.438	-1.5317	0.495455	-3.0915	0.00199146	0.0119697
SLAIN1	652.921	-1.15942	0.375131	-3.0907	0.00199687	0.0119857
LY75-CD302	383.962	-1.66468	0.538854	-3.0893	0.00200629	0.0120313
SLC25A53	42.3625	-2.0628	0.667998	-3.08803	0.00201485	0.0120772
CERCAM	10.8378	3.168	1.02608	3.08747	0.00201867	0.0120891
PKHD1L1	96.0393	-1.38822	0.450227	-3.08338	0.00204665	0.0122069
PCDHGB7	91.3851	2.10502	0.682841	3.08274	0.00205102	0.0122216
MAP7D1	384.53	1.07394	0.348756	3.07936	0.00207445	0.0123445
MRPL46	249.185	-1.01834	0.330956	-3.07696	0.00209126	0.0124277
NT5E	3449.38	-1.90938	0.621713	-3.07115	0.00213235	0.0126319
HNRNPLL	85.8526	-1.65898	0.540355	-3.07016	0.00213945	0.0126626
LOC728024	103.974	-2.12986	0.694555	-3.06652	0.00216569	0.0127834
BFSP2	11.6793	4.13226	1.34959	3.06186	0.00219968	0.0129318
PPP4R1L	125.172	-1.41509	0.462463	-3.0599	0.00221408	0.0129933
PCDHGA6	180.392	2.19956	0.719778	3.05588	0.00224399	0.0131337
RNFT2	148.151	1.30463	0.427224	3.05374	0.00226008	0.0132044
KBTBD7	370.622	-1.15041	0.37723	-3.04963	0.00229127	0.0133392
HSPA13	724.193	-1.01339	0.332605	-3.04684	0.00231265	0.013428
ADGRE3	22.8352	-4.08063	1.33959	-3.04617	0.00231777	0.0134459
ZFHX3	375.605	1.38889	0.456162	3.04473	0.00232888	0.0134925
HPF1	261.449	-1.23435	0.405462	-3.0443	0.00233219	0.0134999
CNIH4	211.234	-1.08162	0.355472	-3.04277	0.00234413	0.0135392
SATB1	1992.9	-1.18888	0.391441	-3.03719	0.00238792	0.0137387
SNORA68	328.964	-1.14468	0.376988	-3.03638	0.00239438	0.0137569
ACP6	67.6907	-1.7395	0.572983	-3.03587	0.00239841	0.0137621
SNORA22	186.935	-1.61007	0.530484	-3.03509	0.0024046	0.0137905
SPRY2	129.544	4.00417	1.32141	3.03022	0.00244379	0.0139738
BAG3	173.845	1.43297	0.473005	3.0295	0.0024496	0.0140009
TLR3	7.20378	-4.71347	1.55609	-3.02904	0.0024533	0.014016
FASTKD3	249.851	-1.15218	0.380513	-3.02798	0.00246198	0.0140595
SLC4A5	103.865	1.28991	0.426133	3.02702	0.00246976	0.0140855
FBXW4P1	58.5351	1.89514	0.626359	3.02564	0.00248105	0.0141194
LOXL2	53.4434	2.0035	0.662468	3.0243	0.00249211	0.0141639
PAWR	572.461	-1.15253	0.381146	-3.02386	0.00249572	0.0141725
DERL3	25.0153	-1.5211	0.503728	-3.01969	0.00253036	0.0143255
RTL6	14.8232	-2.14252	0.709548	-3.01956	0.00253142	0.0143255
MAST4	464.305	1.82576	0.605395	3.01581	0.00256292	0.0144727
TMEM140	64.8576	1.21246	0.402119	3.01518	0.00256826	0.0144841
UBE2C	14.6987	4.25634	1.41266	3.013	0.0025868	0.0145575
SNORA17B	808.911	-1.18311	0.392699	-3.01277	0.00258876	0.0145618
PCDHGA5	67.5301	2.19648	0.729138	3.01244	0.0025916	0.0145658
CIDEB	79.4639	1.01467	0.337051	3.01044	0.00260867	0.0146483
EPHA4	1157.02	-1.20083	0.398971	-3.00981	0.00261412	0.0146611
EIF4E3	140.207	-1.22938	0.408446	-3.00989	0.00261346	0.0146611
NOCT	95.9553	1.21243	0.402887	3.00934	0.00261815	0.0146712
ZNF99	6.07991	-5.96774	1.98333	-3.00894	0.00262158	0.0146842
KIF18B	6.42808	6.35613	2.11288	3.00828	0.00262733	0.0147014
KLK1	89.0507	1.78799	0.594371	3.0082	0.002628	0.0147014
PCDHB14	10.0961	6.93711	2.30822	3.00539	0.00265241	0.0148182
ACE	163.091	2.94249	0.980932	2.99969	0.00270255	0.0150608
CLCF1	99.2074	-1.04452	0.348516	-2.99705	0.00272607	0.015179
TLCD4	32.0784	-3.2632	1.08942	-2.99537	0.00274112	0.0152371
TKTL2	11.5148	3.15724	1.05496	2.99275	0.00276473	0.0153101
MGAT3	252.195	1.39033	0.464807	2.9912	0.0027788	0.0153687
MYO5C	93.0939	1.61193	0.539426	2.98824	0.00280593	0.0154797
PLA2G4A	25.4408	-4.39769	1.47191	-2.98775	0.00281041	0.0154979
LIPT1	117.873	-1.0359	0.347005	-2.98526	0.00283333	0.0155981
ZNF37BP	82.2229	1.15129	0.385763	2.98446	0.00284084	0.0156264
TRIQK	51.2754	-1.87924	0.629826	-2.98375	0.00284741	0.0156494
SEC61A2	149.705	1.07544	0.360833	2.98043	0.0028784	0.0157803
SCAMP5	45.9763	2.33673	0.784415	2.97894	0.00289245	0.0158441
TNRC18P1	57.2776	1.45076	0.487027	2.9788	0.00289382	0.015845
SORBS3	118.389	1.79628	0.605086	2.96864	0.0029912	0.0163171
KIF2C	20.0196	3.18526	1.07551	2.96163	0.00306019	0.0166245
GINS3	44.6298	1.20832	0.408424	2.95849	0.00309152	0.016774
HSPB1	629.811	1.10545	0.373893	2.95659	0.00311062	0.0168586
GTF2IRD1	6.39796	5.28494	1.78798	2.95582	0.0031184	0.016892
CDK5R1	492.894	1.98744	0.672888	2.9536	0.00314089	0.0169859
GPRIN1	32.6851	1.40037	0.474137	2.95351	0.00314182	0.0169859
UBA6-AS1	49.0783	-1.30585	0.442141	-2.95347	0.0031422	0.0169859
RHPN2	99.0808	-1.83104	0.620786	-2.94955	0.00318237	0.0171608
LRRC49	4.8954	-4.95497	1.68116	-2.94735	0.00320505	0.017276
RAI14	10.2592	3.13645	1.06538	2.94397	0.00324032	0.0174234
DPRXP4	15.688	2.13548	0.725533	2.94333	0.00324701	0.0174338
NPL	84.6388	-1.7088	0.580554	-2.9434	0.00324623	0.0174338
IFITM3	416.539	1.11596	0.379289	2.94225	0.00325832	0.0174702
C1orf109	57.8314	-1.06914	0.363361	-2.94235	0.00325729	0.0174702
LOC729218	1299.05	1.05613	0.35921	2.94014	0.00328062	0.0175469
CHAC2	27.3339	-2.28051	0.775822	-2.93948	0.00328763	0.0175701
ZNF10	130.002	1.32692	0.451479	2.93904	0.00329229	0.0175878
GABARAPL1	25.608	-2.91863	0.993764	-2.93694	0.00331469	0.0176931
CDYL2	179.943	1.34772	0.460358	2.92755	0.00341645	0.01817
IL2RB	140.132	1.7513	0.598422	2.92652	0.00342773	0.0181821
DNASE1L3	28.5404	-1.84955	0.631978	-2.92661	0.00342682	0.0181821
LOC441155	121.844	1.5608	0.533872	2.92355	0.00346067	0.0183308
FGF9	33.8613	-3.00899	1.03069	-2.91939	0.0035072	0.0185477
ARHGAP11A	330.828	1.66532	0.570998	2.91651	0.0035397	0.0186895
GCOM1	248.996	-2.6368	0.904896	-2.91393	0.00356911	0.0187471
CELSR3	110.957	1.46814	0.504382	2.91077	0.00360538	0.0189188
LETM2	42.1858	-1.37577	0.473643	-2.90466	0.00367652	0.0192074
LYRM9	22.2432	-1.65058	0.568265	-2.9046	0.00367717	0.0192074
LOC100130744	123.94	1.13723	0.392315	2.89877	0.00374629	0.0194757
HOXB4	45.0751	1.95556	0.674967	2.89727	0.00376423	0.0195535
PRRT3	22.754	1.80265	0.622781	2.89452	0.00379741	0.0196715
IZUMO4	26.6853	1.467	0.506925	2.89392	0.00380464	0.019678
ACTA2	215.785	1.26926	0.438552	2.8942	0.00380125	0.019678
ZFP30	189.928	1.01697	0.351495	2.89326	0.00381262	0.0197083
ZNF284	118.265	-1.22328	0.422814	-2.89319	0.0038135	0.0197083
LRRC4	15.2837	1.75321	0.606684	2.88982	0.00385457	0.0198876
FDXR	62.8554	1.60986	0.557097	2.88973	0.00385575	0.0198876
FGFRL1	31.4743	1.80273	0.623926	2.88933	0.00386064	0.0198973
IQGAP2	1130.39	1.21891	0.421853	2.88942	0.00385956	0.0198973
ERLIN1	346.959	-1.12434	0.389671	-2.88536	0.00390972	0.0201187
ZKSCAN4	156.305	-1.07915	0.374226	-2.88368	0.00393058	0.0201823
GCLM	172.381	-1.14706	0.397753	-2.88386	0.00392837	0.0201823
CHTF8	997.453	-1.00001	0.346892	-2.88277	0.00394197	0.0202293
IDUA	102.415	1.16605	0.405114	2.87833	0.00399788	0.0204684
ATL1	93.9728	-1.57523	0.547397	-2.87767	0.00400623	0.0205031
NETO1	167.606	-2.24455	0.780327	-2.87643	0.00402203	0.0205633
TLCD4-RWDD3	53.1269	-3.22032	1.11958	-2.87638	0.00402267	0.0205633
TCTN1	648.343	-1.02884	0.357885	-2.87479	0.00404299	0.0206431
ARHGEF34P	479.532	1.52343	0.530192	2.87337	0.00406122	0.020704
IL4R	6044.34	-1.17168	0.407933	-2.87225	0.00407565	0.0207615
IL10RA	10730.2	1.14308	0.398023	2.8719	0.00408008	0.020776
SMC2	565.623	1.18774	0.413888	2.86971	0.00410851	0.0208966
SSBP4	117.485	1.15355	0.402117	2.86869	0.00412178	0.0209398
C11orf95	10.6006	1.74789	0.609478	2.86784	0.00413285	0.0209718
TUFT1	44.1879	-1.7111	0.596856	-2.86686	0.00414568	0.0210045
FMN1	71.8633	-1.7848	0.622678	-2.86633	0.00415263	0.0210316
PINK1-AS	64.8193	1.2394	0.432533	2.86544	0.00416429	0.0210825
ARMCX5	101.235	-1.05988	0.369918	-2.86516	0.00416794	0.0210884
MAP3K8	2432.18	1.01013	0.352888	2.86246	0.00420363	0.0212408
ARL4D	221.65	1.3577	0.47473	2.85993	0.00423731	0.0213618
FHOD1	313.917	1.13364	0.396522	2.85895	0.00425046	0.0214199
KCNJ11	39.3485	2.37023	0.82918	2.85853	0.00425612	0.021432
FAM227B	36.7506	-2.14313	0.749866	-2.85801	0.00426303	0.0214504
LOC100129034	290.85	1.13732	0.398145	2.85654	0.00428281	0.0215335
PCDHGC4	19.3941	3.03346	1.06268	2.85453	0.00431009	0.0216458
POU3F3	8.25475	5.4511	1.90988	2.85416	0.00431514	0.0216621
LOC100287896	38.0785	-1.77531	0.622031	-2.85405	0.00431662	0.0216621
NFIA	41.1695	1.63502	0.573748	2.84971	0.00437586	0.0218918
SCARNA1	375.003	-1.11975	0.393169	-2.84802	0.00439919	0.0219759
TNFRSF11A	7.0465	5.10388	1.79349	2.84578	0.00443026	0.0221143
MATK	88.5136	-1.52233	0.535052	-2.84519	0.00443846	0.0221385
GAB2	661.776	1.04752	0.368344	2.84387	0.00445686	0.0222008
LOC728554	35.3094	-3.42047	1.20277	-2.84383	0.0044575	0.0222008
NUDT2	82.1125	-1.11311	0.391494	-2.84322	0.00446598	0.0222252
CDK1	39.339	2.36383	0.831435	2.84307	0.00446806	0.0222272
TMEM265	15.8866	1.76226	0.620579	2.8397	0.0045156	0.0224382
H3C8	96.9333	2.60857	0.918728	2.83932	0.00452094	0.0224563
MIR29B2CHG	74.9191	1.09675	0.386303	2.8391	0.00452413	0.0224636
LYPD6B	16.0558	-3.20485	1.13137	-2.83272	0.00461545	0.0228309
MSL3P1	31.7595	-1.84397	0.651628	-2.82979	0.00465788	0.0229924
MID2	56.7701	-2.33301	0.824406	-2.82992	0.00465595	0.0229924
IL15	63.523	-1.41121	0.498868	-2.82883	0.00467183	0.0230462
CLEC12A	48.7384	-2.83185	1.00153	-2.82751	0.00469112	0.0230976
NETO2	123.831	1.18077	0.417632	2.8273	0.00469417	0.0230988
CDKN3	13.929	2.84445	1.00682	2.82517	0.00472562	0.0232177
CDK18	38.6681	2.64049	0.934616	2.82521	0.00472493	0.0232177
USP49	79.2891	1.28593	0.455564	2.82272	0.00476178	0.0233703
GRID2IP	16.2052	1.98376	0.703445	2.82007	0.00480137	0.0235208
PHEX	295.135	2.63839	0.935811	2.81936	0.00481191	0.0235549
PARM1	1116.32	-1.07581	0.382227	-2.81458	0.00488408	0.023855
PDE4A	78.7169	1.57634	0.560373	2.81302	0.00490792	0.0239536
EHHADH	18.6681	-2.13479	0.759825	-2.80959	0.0049605	0.0241654
CHEK1	112.914	1.31866	0.469609	2.808	0.00498499	0.0242578
BEX4	74.7638	-1.4988	0.534383	-2.80473	0.00503593	0.0244515
IL1B	600.722	-4.08576	1.45743	-2.80339	0.00505682	0.0245262
TUBB3	301.091	2.90702	1.03714	2.80291	0.00506432	0.0245531
BAHCC1	10.4844	4.0988	1.46288	2.80187	0.00508074	0.0246055
ST6GALNAC3	69.5817	-1.81273	0.647295	-2.80047	0.00510287	0.0246673
CLIC2	13.3957	-1.85168	0.661686	-2.79843	0.00513513	0.0248141
PRDM1	350.453	1.59793	0.571944	2.79386	0.00520829	0.0250756
BBS7	349.116	-1.03178	0.36991	-2.78926	0.00528279	0.0253694
FZD3	174.761	1.2716	0.45641	2.78609	0.00533486	0.0255727
ZSCAN16-AS1	6.64317	-2.98066	1.07001	-2.78563	0.00534235	0.0255993
CCR2	166.735	-1.53228	0.550285	-2.78452	0.00536076	0.0256502
ANK1	195.349	1.26233	0.453798	2.78171	0.0054074	0.0258358
METRNL	57.4118	1.6647	0.598785	2.78013	0.00543368	0.0259331
ORC6	74.2211	1.54666	0.55652	2.77915	0.00545005	0.0260018
SLC45A3	57.4051	-1.46116	0.525809	-2.77888	0.00545464	0.0260143
FAM169A	150.413	-1.73528	0.625127	-2.77588	0.00550523	0.0261986
IMPACT	377.004	-1.34744	0.485778	-2.77378	0.00554087	0.0263397
KIF24	19.7743	2.45549	0.886201	2.77081	0.0055917	0.0265334
CD96	736.249	-1.75973	0.635154	-2.77055	0.00559618	0.0265451
LOC100128398	8.67256	-2.65498	0.95842	-2.77016	0.00560289	0.0265673
BSPRY	14.3602	2.73248	0.987198	2.76791	0.00564164	0.0266884
PPIAP30	81.818	2.19346	0.792447	2.76795	0.00564095	0.0266884
ZNF142	457.317	2.06854	0.748235	2.76456	0.00569994	0.0269401
NCR3LG1	10.6874	3.1867	1.1571	2.75405	0.00588636	0.027657
ARHGAP6	64.8183	-1.53847	0.558624	-2.75403	0.00588656	0.027657
CHRM4	17.037	2.60816	0.947756	2.75194	0.00592441	0.0277618
PECR	297.517	-1.23698	0.449796	-2.75009	0.0059578	0.0278885
ZFPM1	170.049	1.38327	0.503753	2.74592	0.00603411	0.0281556
FAM85A	31.2151	-3.17778	1.15828	-2.74353	0.00607821	0.0282912
TEX9	675.372	-2.14741	0.783467	-2.7409	0.00612709	0.0284885
NPEPL1	20.0391	2.24185	0.818307	2.73962	0.00615103	0.0285796
MAP1A	19.4073	2.75376	1.00884	2.72963	0.00634056	0.0293256
ANO10	155.729	-1.22219	0.447941	-2.72846	0.00636306	0.0294194
TBX15	27.0534	3.20874	1.17641	2.72757	0.00638023	0.0294677
STEAP3	19.6569	-2.16458	0.793639	-2.72741	0.00638328	0.0294714
AMH	10.7119	2.77854	1.0192	2.72619	0.00640704	0.02955
SSPN	144.573	-1.57189	0.577899	-2.72001	0.00652799	0.0300242
ZNF891	205.403	1.30953	0.481546	2.71944	0.00653933	0.0300449
ZNF714	314.046	1.24354	0.457494	2.71815	0.00656485	0.0301301
BCL9	175.159	1.01633	0.374457	2.71413	0.00664506	0.030424
ZNF20	139.145	-1.04343	0.384557	-2.71334	0.00666085	0.0304857
SLFNL1-AS1	12.6565	2.05745	0.758398	2.71289	0.00666997	0.0305168
DLGAP5	17.0264	4.75502	1.75305	2.71243	0.00667925	0.0305486
VAMP1	331.987	1.37632	0.50778	2.71047	0.00671872	0.0306972
FBN1	115.82	1.34032	0.49505	2.70744	0.00678048	0.030928
TMEM107	675.238	-1.21041	0.447432	-2.70523	0.00682562	0.0310885
DEPDC1	8.53047	3.79892	1.40458	2.70466	0.00683748	0.0310977
STX1A	12.6386	-3.36968	1.24577	-2.70491	0.0068323	0.0310977
NAPSA	23.2528	3.11513	1.15372	2.70008	0.00693223	0.031411
SOX4	99.137	1.58367	0.586856	2.69857	0.00696384	0.0315417
SAC3D1	71.8507	-1.21386	0.449927	-2.69791	0.00697772	0.0315737
PAIP2B	143.818	-1.27912	0.474419	-2.69618	0.00701393	0.0316613
EXD2	154.507	-1.42278	0.527645	-2.69647	0.00700786	0.0316613
DDX12P	502.564	1.17035	0.434364	2.6944	0.00705151	0.0317765
HCFC1R1	11.3899	1.51352	0.561832	2.69389	0.00706226	0.031814
NCAPG	51.4684	1.90199	0.706286	2.69295	0.00708219	0.031882
TRIP10	122.29	1.02221	0.379664	2.69242	0.00709361	0.0319176
SNORA20	571.627	-1.21424	0.451279	-2.69067	0.00713094	0.0320576
ZNF354C	166.196	-1.29272	0.480736	-2.68905	0.00716555	0.0321692
IL18R1	28.5051	-1.82936	0.680929	-2.68657	0.00721895	0.0323538
TRIP13	27.6798	1.91433	0.71409	2.6808	0.0073446	0.0328498
ZFP36L2	6610.82	1.03942	0.387817	2.68019	0.00735813	0.0328992
CBR3	72.2544	-1.34871	0.503674	-2.67775	0.00741184	0.0330628
NFIX	42.9406	1.58855	0.593518	2.67651	0.00743944	0.0331613
ZNF8-ERVK3-1	17.0915	2.06327	0.772317	2.67153	0.00755064	0.0335434
MICU3	34.4179	-2.09919	0.785852	-2.67123	0.00755732	0.0335504
FADS1	83.7359	1.90393	0.713066	2.67006	0.00758377	0.0336452
MFSD2A	35.5581	1.51594	0.56775	2.67009	0.00758301	0.0336452
PTGER2	14.7798	-2.8057	1.05104	-2.66944	0.00759775	0.0336845
PLEKHA1	642.76	-1.44102	0.540489	-2.66613	0.0076729	0.0339148
IGHV1OR15-1	481.276	-1.94115	0.728174	-2.66578	0.00768098	0.0339371
LOC100335030	13.3764	1.9979	0.749673	2.66503	0.00769825	0.0339926
HNF1B	9.92701	3.27372	1.23096	2.65949	0.00782591	0.0344523
ZFP28	135.07	-1.40185	0.527387	-2.65811	0.00785806	0.0345361
TSPOAP1	238.517	1.29534	0.487368	2.65783	0.00786444	0.0345526
COL9A2	192.493	1.29128	0.486852	2.65231	0.0079944	0.035015
BCDIN3D	98.9425	-1.13432	0.427654	-2.65244	0.00799135	0.035015
PNPLA7	500.37	1.0323	0.389326	2.6515	0.00801347	0.0350786
GPC4	29.1811	-2.57676	0.972385	-2.64994	0.00805063	0.0352178
ZNF404	97.9235	-1.73655	0.655749	-2.64819	0.00809238	0.0353652
PCLAF	13.4453	3.46294	1.30822	2.64707	0.00811934	0.0354477
RAVER2	32.8931	-2.40569	0.909291	-2.64568	0.00815279	0.0355702
ERBB2	100.412	-1.17977	0.446125	-2.64448	0.00818168	0.0356514
H3C3	234.538	1.31311	0.496576	2.64433	0.0081852	0.0356525
ETFRF1	41.0127	-1.49155	0.564317	-2.6431	0.00821504	0.0357706
DMD	729.138	1.64427	0.622319	2.64217	0.0082377	0.0358574
POMGNT2	38.9144	-1.91926	0.726682	-2.64112	0.00826323	0.0359416
PTTG1	208.951	1.25244	0.474248	2.6409	0.00826861	0.0359444
SNORA38	79.9278	-1.38502	0.524892	-2.63868	0.00832289	0.0361326
ZIK1	360.233	-1.31148	0.497556	-2.63584	0.00839304	0.0364132
DGKH	51.4709	1.66702	0.632795	2.63438	0.00842919	0.0365459
ESPL1	20.0417	2.41857	0.918401	2.63346	0.008452	0.0365835
LTF	4.48539	5.90019	2.24289	2.63062	0.0085229	0.0368672
TRIM69	72.5956	1.71913	0.653942	2.62887	0.00856695	0.0370091
SETD9	46.5147	-1.50354	0.572799	-2.6249	0.00866754	0.0373212
PTPRM	26.6168	-2.07972	0.792289	-2.62496	0.00866603	0.0373212
MAPK12	32.0616	2.13811	0.814805	2.62407	0.0086885	0.0373894
CCT6B	37.3286	-1.52357	0.580671	-2.62381	0.00869532	0.0374041
NAALADL1	30.6928	-1.55245	0.592244	-2.62131	0.00875923	0.0376069
NINL	48.9021	2.24927	0.858337	2.62049	0.00878026	0.0376833
CARNS1	134.862	1.09587	0.418275	2.61997	0.00879386	0.0377293
C1QA	17.2577	-3.40889	1.30194	-2.61833	0.00883626	0.0378742
ZKSCAN7	140.309	-1.44076	0.550853	-2.61551	0.00890939	0.0381002
SLC7A5	856.076	1.24688	0.476816	2.61502	0.00892234	0.0381314
TLN2	32.7827	1.77969	0.681693	2.6107	0.00903584	0.0385539
RBM11	14.5669	-2.85098	1.09243	-2.60975	0.0090609	0.0386107
SNORA11	29.3613	-1.493	0.572206	-2.60919	0.0090756	0.0386484
PYCR1	32.4763	2.34268	0.898326	2.60782	0.00911198	0.0387907
ALDH7A1	45.033	-2.11043	0.809903	-2.60578	0.0091666	0.0389477
FAM200A	96.0648	-1.00981	0.38776	-2.60421	0.0092086	0.0390934
HIP1	226.034	1.31888	0.506531	2.60375	0.00922097	0.039103
BMS1P20	2017.73	1.40043	0.538629	2.6	0.00932244	0.039457
AMZ1	10.355	-2.19548	0.844754	-2.59896	0.0093507	0.0395258
ENC1	670.802	1.91022	0.73533	2.59778	0.00938286	0.039649
MRPS31P5	23.7359	-1.49949	0.578063	-2.59399	0.00948688	0.0400115
CCNF	111.71	1.20931	0.466237	2.59376	0.00949323	0.0400254
TMEM273	194.011	-1.22062	0.471138	-2.59079	0.00957558	0.0402823
SLCO5A1	139.05	-1.97677	0.76353	-2.58899	0.00962573	0.0404803
ARHGAP27P1	79.8563	1.20036	0.463994	2.58701	0.00968129	0.040662
DHRS4L2	108.375	1.11013	0.429146	2.58683	0.00968632	0.0406702
KCNH8	518.758	-1.43796	0.556236	-2.58516	0.00973332	0.0408284
PLEKHA6	6.36523	-3.54899	1.37331	-2.58426	0.0097588	0.0409092
CASTOR2	116.074	1.23862	0.479412	2.58362	0.009777	0.0409595
FBXO2	59.6277	1.10726	0.429236	2.57959	0.00989165	0.0413739
INPP4B	30.0133	-3.04739	1.18158	-2.57909	0.0099061	0.0414212
SLC24A1	264.192	1.04398	0.40488	2.57849	0.00992322	0.0414665
LILRA5	186.77	-2.46705	0.957089	-2.57766	0.0099473	0.041515
DUSP4	84.1892	3.73203	1.44804	2.57731	0.00995736	0.04153
ABTB2	46.6109	1.89653	0.736408	2.57538	0.010013	0.0415775
SEPTIN8	43.2665	1.50478	0.584157	2.57598	0.00999557	0.0415775
P2RX7	174.425	1.19907	0.465475	2.57601	0.00999479	0.0415775
SDF2	305.831	-1.08356	0.42059	-2.57628	0.00998695	0.0415775
FITM1	7.69597	2.23489	0.868706	2.57267	0.0100918	0.041852
TROAP	9.2739	4.43428	1.72458	2.57122	0.010134	0.0420032
LPIN3	4.44737	-4.17395	1.62635	-2.56645	0.0102747	0.0425301
TUBE1	123.656	-1.13801	0.44352	-2.56586	0.010292	0.0425882
HAS3	21.453	2.12071	0.826911	2.56462	0.010329	0.0427145
LOC100132356	14.534	-1.7494	0.682179	-2.56442	0.0103347	0.0427248
CNBD2	4.55769	-5.73952	2.24311	-2.55873	0.0105055	0.0432408
CFP	115.596	-1.76851	0.691238	-2.55847	0.0105135	0.0432467
AMIGO3	172.706	1.00588	0.39334	2.55728	0.0105494	0.0433806
DCBLD2	16.6606	-2.29664	0.900296	-2.55098	0.010742	0.0440626
BBIP1	142.223	-1.09461	0.429228	-2.55018	0.0107666	0.0441485
GRAPL	1806.98	1.17664	0.461626	2.54891	0.0108061	0.0442429
NHLRC1	21.1617	-2.61774	1.02715	-2.54854	0.0108174	0.0442523
SLC5A5	9.01447	-4.67905	1.836	-2.5485	0.0108187	0.0442523
SH2D1A	13.385	-3.49857	1.37353	-2.54714	0.0108611	0.0443604
RP1L1	4.91561	6.22344	2.4455	2.54485	0.0109323	0.0445104
GPR160	196.115	-1.15646	0.454484	-2.54455	0.010942	0.0445222
EPS8L1	4.7831	3.77377	1.48407	2.54285	0.0109952	0.044711
MXD3	27.174	1.22374	0.481866	2.53959	0.0110983	0.045047
ITPRIPL2	22.6488	-1.83815	0.724156	-2.53833	0.0111383	0.0451673
KHDRBS2	433.752	-1.18051	0.465952	-2.53355	0.0112914	0.0456197
DNASE1	77.0859	1.63988	0.647568	2.53237	0.0113294	0.045759
CD93	52.6629	-2.44336	0.965822	-2.52982	0.011412	0.0460502
ZNF605	108.098	1.166	0.461372	2.52725	0.0114961	0.0462864
RPS15AP10	8.80306	2.24047	0.886728	2.52667	0.0115151	0.0463133
PIF1	23.8113	2.07866	0.823051	2.52556	0.0115515	0.0463838
NEK10	50.4243	1.45396	0.575742	2.52537	0.0115577	0.0463838
OR2T3	21.0284	-3.35702	1.33052	-2.5231	0.0116326	0.046626
HIC2	75.1131	1.0413	0.412896	2.52193	0.0116713	0.0467385
RTN1	40.1708	-2.45638	0.973976	-2.52202	0.0116685	0.0467385
PTGS2	126.702	-3.86564	1.53296	-2.52169	0.0116791	0.0467555
CYP1B1	35.699	-3.28326	1.30356	-2.51869	0.0117794	0.0470424
APOD	17.2511	4.52447	1.79979	2.51389	0.0119409	0.0476009
CDCA5	6.04255	2.91879	1.16121	2.51357	0.0119516	0.0476289
ASTN2	80.1068	1.10751	0.440671	2.51324	0.0119628	0.0476447
WDR66	25.4074	2.54183	1.01265	2.51008	0.0120702	0.0480013
QPCTL	51.3345	1.0418	0.415441	2.5077	0.0121519	0.0482374
SNORD97	1914.09	-1.23007	0.490502	-2.50777	0.0121496	0.0482374
CD7	10.1656	-2.97037	1.18501	-2.50662	0.0121891	0.0483415
FAM153B	23.5113	-4.46287	1.78164	-2.50492	0.0122479	0.0485308
KLRB1	106.892	-2.28543	0.912757	-2.50387	0.0122842	0.0486599
CCL4	594.263	-2.84617	1.13725	-2.50267	0.0123261	0.0488111
TMEM86A	9.78964	-3.4658	1.38651	-2.49966	0.0124311	0.0491826
PITPNM2	321.203	1.24615	0.498752	2.49854	0.0124706	0.0492648
ZBTB9	61.9188	-1.0143	0.406238	-2.49682	0.0125311	0.0493854
IL6R	162.611	-1.47059	0.589863	-2.4931	0.0126635	0.0497718
CRACR2B	29.7592	1.39251	0.558654	2.49262	0.0126805	0.0498099
NRP2	144.179	1.3948	0.559945	2.49096	0.0127399	0.0499836

## Sheet: HCV vs HD
Table S1c: Differentially Expressed Gene (DEG) List - HCV vs HD
DEG = log2(FC) +/-1, padj <0.05
Gene	baseMean	log2FoldChange	lfcSE	stat	pvalue	padj
FAM90A2P	4.68829	45.7212	3.56253	12.8339	1.05884e-37	1.54728e-33
CTAGE9	19.0437	52.0633	4.19768	12.4029	2.52079e-35	1.84181e-31
SLX1A-SULT1A3	26.0601	-48.6618	4.17301	-11.6611	2.01444e-31	9.81232e-28
H2AB1	1.56908	-45.6009	4.22951	-10.7816	4.2053e-27	1.5363e-23
ANKS1B	4.69249	43.9582	4.23652	10.376	3.18783e-25	9.31675e-22
LOC730098	2.197	19.9811	2.03491	9.81916	9.31185e-23	2.2679e-19
ZNF890P	3.503	-24.0859	2.95938	-8.13885	3.99039e-16	8.33022e-13
CCDC116	1.17016	18.5997	2.34453	7.9332	2.13563e-15	3.90099e-12
FAM174B	2.95701	17.7591	2.42503	7.32328	2.41984e-13	3.92902e-10
OR4F3	8.11587	26.791	4.21898	6.35012	2.15145e-10	3.14392e-07
PSRC1	1.03147	18.469	2.92563	6.31281	2.74014e-10	3.64015e-07
FAM27E3	5.01195	17.9776	2.89005	6.22049	4.95591e-10	6.03506e-07
ADAR	15634.4	1.15936	0.200524	5.78163	7.39809e-09	7.20722e-06
NPIPA7	8.13887	24.262	4.23742	5.72565	1.03041e-08	9.41084e-06
HOXC5	1.1292	23.6654	4.16299	5.68472	1.31029e-08	1.00775e-05
ZNF106	3472.26	1.03393	0.182727	5.65835	1.52838e-08	1.11671e-05
GPANK1	4.30629	17.5827	3.1125	5.64906	1.61326e-08	1.1226e-05
PRR14L	2326.64	1.09953	0.195116	5.63523	1.74825e-08	1.16124e-05
IGLL1	9.2168	-22.4517	4.02466	-5.57852	2.42571e-08	1.54117e-05
WASHC2A	13401.5	1.03813	0.186827	5.55665	2.75002e-08	1.60744e-05
MUC5B-AS1	1.61236	15.0121	2.71446	5.53039	3.19513e-08	1.72927e-05
NEFL	1.51502	-23.0266	4.20182	-5.48015	4.24956e-08	2.21782e-05
LOC643406	1.69008	16.8534	3.08123	5.46971	4.50768e-08	2.2714e-05
PCDHB18P	5.48192	22.9627	4.20521	5.46052	4.7474e-08	2.31246e-05
YLPM1	3386.22	1.12511	0.208117	5.40616	6.439e-08	2.94041e-05
SAMD9	9474.69	1.21946	0.226435	5.38546	7.22615e-08	3.01702e-05
SPOCK1	1.48009	-22.672	4.20727	-5.38876	7.09468e-08	3.01702e-05
TRANK1	8233.95	1.33614	0.249053	5.36486	8.10133e-08	3.28846e-05
BMP8A	18.492	7.01895	1.32048	5.31545	1.06396e-07	3.98659e-05
SCAF11	7374	1.04458	0.199298	5.24131	1.59437e-07	5.56504e-05
ID2	181.979	-3.33073	0.635104	-5.24438	1.56809e-07	5.56504e-05
PPP1R9B	4356.27	1.00107	0.191612	5.22446	1.7466e-07	5.9356e-05
TAF15	4762.47	1.12711	0.215942	5.21948	1.7943e-07	5.9591e-05
ASAH2	7.23752	7.18875	1.38945	5.17381	2.29363e-07	7.13124e-05
SPECC1L	1048.11	1.64252	0.317964	5.16574	2.39484e-07	7.20553e-05
KMT2A	9391.3	1.27516	0.247135	5.15977	2.47248e-07	7.22608e-05
BTBD2	895.607	1.02976	0.199744	5.15541	2.5308e-07	7.2515e-05
DLGAP1	19.7514	6.62389	1.28945	5.13698	2.79194e-07	7.5553e-05
IL1B	600.722	-7.01026	1.36632	-5.13077	2.88561e-07	7.66679e-05
FAM156B	62.1414	-21.2277	4.16488	-5.09683	3.45397e-07	8.55472e-05
SCARA5	1.08467	-21.5443	4.23311	-5.08946	3.59075e-07	8.74528e-05
TNRC6A	2361.61	1.08995	0.215142	5.0662	4.05829e-07	9.72193e-05
EIF4G1	6352.55	1.03785	0.206154	5.03437	4.79433e-07	0.000107784
CAST	7333.41	1.14582	0.227944	5.02678	4.98793e-07	0.000110437
ZNF625-ZNF20	7.07705	21.1487	4.21791	5.01402	5.33055e-07	0.000113904
TSHZ1	219.647	1.5806	0.315344	5.0123	5.37835e-07	0.000113904
LARP1	3870.36	1.18172	0.236937	4.98751	6.11633e-07	0.000127683
POTEKP	5.33563	21.0977	4.24821	4.96626	6.82573e-07	0.000132992
ST6GALNAC5	1.41644	16.8338	3.40234	4.94771	7.50902e-07	0.000139358
WNK1	17271.2	1.15607	0.233688	4.94707	7.53391e-07	0.000139358
RNF213	44466.3	1.24081	0.252021	4.92345	8.50297e-07	0.0001534
ROCK2	1237.41	1.00247	0.20421	4.90902	9.15311e-07	0.00016115
BCOR	3591.32	1.39029	0.284896	4.87999	1.06093e-06	0.0001782
OAS3	873.971	1.72626	0.353994	4.87654	1.07964e-06	0.000179281
CEP350	5679.63	1.05164	0.216497	4.85752	1.18866e-06	0.000190878
ABL1	533.262	1.06116	0.218845	4.8489	1.24151e-06	0.000195077
SOX9	3.02245	20.4865	4.24966	4.82075	1.4302e-06	0.000211106
AKAP13	17542.3	1.02284	0.212382	4.81602	1.46453e-06	0.000214012
TCF20	2848.87	1.17606	0.244372	4.81258	1.48991e-06	0.000215565
CCL3	673.873	-5.00016	1.044	-4.78943	1.67254e-06	0.00023729
IL7R	249.243	-3.05755	0.639547	-4.78081	1.74594e-06	0.000242984
CLSTN1	3224.43	1.06643	0.223455	4.77244	1.82009e-06	0.00024512
TNRC6B	5110.24	1.03907	0.218066	4.76492	1.88928e-06	0.00024512
HNRNPUL2	1151.58	1.59203	0.334745	4.75594	1.97525e-06	0.000250995
PACS1	5086.84	1.01031	0.212634	4.75138	2.02038e-06	0.000254515
SPTAN1	22507	1.13971	0.240591	4.73713	2.1677e-06	0.00027074
CNOT3	793.345	1.17067	0.248033	4.7198	2.3608e-06	0.000286345
CDK11B	1835.94	1.03279	0.219023	4.71543	2.41197e-06	0.000288903
SPARC	131.113	-3.91027	0.830073	-4.71075	2.4681e-06	0.000293222
PEAK1	1275.97	1.1682	0.248249	4.70575	2.52934e-06	0.000298074
ZNF646	497.893	1.37057	0.295472	4.63859	3.50796e-06	0.000382686
SAMD9L	3578.95	1.3331	0.289731	4.60117	4.20128e-06	0.000444879
PF4	136.795	-3.62935	0.796036	-4.55928	5.13297e-06	0.000513778
NOTCH1	2984.32	1.16017	0.254555	4.55763	5.17337e-06	0.000514276
ARID1A	7353.86	1.02783	0.225887	4.5502	5.35943e-06	0.00052562
B3GALT2	0.935502	19.2737	4.2484	4.53669	5.71432e-06	0.000545773
CMIP	2052.83	1.29244	0.286098	4.51748	6.25812e-06	0.000586218
FXYD5	5874.95	1.04164	0.233294	4.46491	8.01025e-06	0.000731586
HCFC1	2829.6	1.12548	0.254114	4.42905	9.46504e-06	0.000828219
PPIAL4D	12.1784	18.6925	4.23105	4.41794	9.96475e-06	0.000856559
RIN3	2021.65	1.47919	0.335499	4.40893	1.0388e-05	0.000876736
TLR9	343.918	1.39569	0.31699	4.40294	1.06795e-05	0.000876736
SF3A2	999.919	1.13766	0.25826	4.40512	1.05726e-05	0.000876736
IL32	206.438	-3.09993	0.703975	-4.40348	1.0653e-05	0.000876736
GPATCH8	3241.52	1.01259	0.23057	4.39169	1.12471e-05	0.000913076
KCNJ10	2.31066	18.4969	4.22691	4.37599	1.20885e-05	0.000952052
KALRN	3.81597	-9.68303	2.21497	-4.37162	1.23328e-05	0.000958609
FCER1A	55.6466	-3.74603	0.858952	-4.36116	1.29374e-05	0.000995025
RNPEPL1	1381.24	1.02811	0.236595	4.34545	1.38988e-05	0.00104692
KLRB1	106.892	-3.71452	0.857862	-4.32997	1.49129e-05	0.00110062
MBD6	411.641	1.0314	0.238835	4.31848	1.57109e-05	0.00114168
PRKAR2B	103.105	-3.044	0.705882	-4.31234	1.61537e-05	0.00116283
LOC100287467	0.898353	18.1208	4.21847	4.29559	1.74232e-05	0.00122998
BCORL1	398.686	1.32063	0.308887	4.27543	1.90766e-05	0.00130113
GNLY	260.39	-3.19076	0.74739	-4.26921	1.96169e-05	0.00132102
ZC3H4	1804.43	1.01933	0.239306	4.25951	2.04878e-05	0.00136707
LOC100288203	54.3668	-1.64693	0.386978	-4.25586	2.08244e-05	0.00138321
S100A4	1154.33	-1.33593	0.314413	-4.24896	2.1477e-05	0.00140737
MAP3K7CL	245.147	-1.78721	0.420445	-4.25075	2.13051e-05	0.00140737
HAVCR2	52.2199	-2.97136	0.702452	-4.22998	2.33711e-05	0.00151116
LRP5	417.727	1.80552	0.428028	4.21823	2.46229e-05	0.00157124
ZNF865	63.6795	1.6966	0.402135	4.21897	2.45419e-05	0.00157124
NPIPB3	3936.31	-1.63362	0.387388	-4.21702	2.47556e-05	0.00157284
RAB6B	12.7867	-9.35314	2.22802	-4.19796	2.69331e-05	0.00169166
PRSS23	39.1856	-3.71651	0.885634	-4.19644	2.71149e-05	0.00169329
PTGS2	126.702	-6.03859	1.4406	-4.19171	2.76862e-05	0.00171359
PRAG1	1176.42	1.53301	0.368686	4.15804	3.20991e-05	0.00191455
CD109	14.8128	-5.73389	1.38519	-4.13944	3.48162e-05	0.00202697
CCDC73	2.01221	16.1991	3.91752	4.13502	3.5492e-05	0.00204998
MX2	1557.17	1.15627	0.279589	4.13559	3.54049e-05	0.00204998
FRMD3	120.117	1.67405	0.40799	4.10317	4.07532e-05	0.00227169
ODF2	1046.27	1.02245	0.249251	4.1021	4.09417e-05	0.00227169
PML	1350.7	1.08987	0.266348	4.09189	4.27874e-05	0.00231575
BCL9L	1017.22	1.28068	0.313138	4.08983	4.31682e-05	0.00232599
CHERP	838.197	1.04499	0.25615	4.07961	4.51121e-05	0.00239109
GVINP1	1762.67	1.17603	0.288788	4.07228	4.65544e-05	0.00242099
ACTN4	8238.45	1.21867	0.299389	4.07052	4.69076e-05	0.00242609
SYNPO	2991.71	1.44931	0.35758	4.05312	5.054e-05	0.0025555
TGFBR3	414.381	-3.36454	0.832405	-4.04195	5.30084e-05	0.00264373
NKG7	102.41	-2.30133	0.571481	-4.02696	5.65037e-05	0.0027801
ADGRG1	291.913	-2.63727	0.656841	-4.01508	5.94266e-05	0.00285658
THEMIS	33.2035	-3.27975	0.819861	-4.00037	6.32437e-05	0.00301036
EIF4E3	140.207	-1.52553	0.381699	-3.99668	6.42365e-05	0.00303783
CACNG3	1.7786	15.9646	3.99631	3.99484	6.47379e-05	0.00305166
ITK	158.539	-2.92402	0.741753	-3.94203	8.07943e-05	0.00354641
ELOVL7	42.306	-4.76538	1.20976	-3.9391	8.1788e-05	0.00356766
SETD9	46.5147	-2.10881	0.537039	-3.92673	8.61074e-05	0.00370085
SLC40A1	114.223	-2.82979	0.72201	-3.91932	8.87984e-05	0.00378312
SRGAP2	1730.72	1.10461	0.282053	3.91631	8.99154e-05	0.00380576
THBS1	130.896	-3.36395	0.858914	-3.91652	8.98364e-05	0.00380576
CXCL8	90.8721	-6.91249	1.76924	-3.90704	9.34336e-05	0.00391216
FGFBP2	13.8275	-3.38275	0.866905	-3.90211	9.53592e-05	0.00395876
ARL5B	297.622	-2.00774	0.51574	-3.89294	9.90385e-05	0.00407676
PPBP	1139.47	-3.3988	0.873552	-3.89079	9.99196e-05	0.00410148
CD3D	199.102	-2.53741	0.653506	-3.88276	0.000103276	0.00419213
SLFN14	11.2937	-5.5275	1.43259	-3.85838	0.00011414	0.00450793
F2R	92.8403	-3.55252	0.924815	-3.84133	0.000122368	0.00471811
BRCA2	733.858	1.15376	0.300688	3.83707	0.000124509	0.00477546
SETD1B	2090.25	1.12058	0.292115	3.83608	0.000125015	0.0047823
CD8A	189.243	-2.80311	0.731106	-3.83406	0.000126044	0.00479712
MLC1	32.7932	-3.46391	0.9081	-3.81446	0.000136483	0.00514029
F8A2	50.4036	-15.8098	4.1509	-3.80876	0.000139664	0.00524488
FCRL6	33.7003	-3.54778	0.932406	-3.80498	0.000141818	0.00528668
SCAF1	461.136	1.24156	0.32647	3.80298	0.000142965	0.00530239
CLU	150.704	-3.13393	0.828464	-3.78282	0.000155062	0.00565067
PPAN-P2RY11	106.059	1.68596	0.446623	3.77491	0.000160065	0.00576115
PPP1R18	57.3397	1.35355	0.359622	3.76381	0.000167342	0.00592098
NFATC2	2928.22	1.15939	0.308146	3.76248	0.000168236	0.00593826
FNDC5	10.6508	5.07711	1.35035	3.75985	0.000170014	0.00598268
JADE3	541.424	1.13059	0.301713	3.74725	0.000178787	0.00619525
APOL6	419.366	1.00819	0.269656	3.73882	0.000184887	0.0063125
PRR12	1500.86	1.29468	0.347069	3.73032	0.000191237	0.00645649
CIZ1	731.388	1.1164	0.299554	3.72687	0.00019387	0.00645649
CENPV	53.7811	-1.35845	0.364287	-3.72906	0.000192196	0.00645649
ANXA1	649.278	-2.83193	0.763852	-3.70743	0.000209372	0.00682937
TLN1	13181.5	1.00055	0.27008	3.70464	0.000211695	0.00688723
KMT2D	8738.63	1.02622	0.279435	3.67249	0.000240196	0.00764704
SH2D1B	11.8069	-4.63446	1.26276	-3.6701	0.000242453	0.00768539
CD226	137.191	-1.93381	0.527008	-3.66942	0.000243097	0.00768914
ADAP2	256.914	1.03147	0.282026	3.65736	0.000254828	0.00795684
PSTPIP2	81.4545	-2.11429	0.579156	-3.65064	0.000261585	0.00811275
F13A1	635.746	-2.94561	0.807212	-3.64912	0.000263143	0.00812963
RASL10A	1.07723	14.7532	4.06659	3.62791	0.000285729	0.00857597
RGS18	336.243	-2.7218	0.750364	-3.62731	0.000286394	0.00857597
MAML2	2048.04	1.17928	0.32559	3.62199	0.000292348	0.00871854
TTN	32332.5	1.14999	0.317648	3.62034	0.000294222	0.00875654
WDR87	1.00608	15.3478	4.24539	3.61518	0.000300143	0.00887852
CBFA2T3	608.891	1.0368	0.286877	3.6141	0.00030139	0.00888872
IER3	65.0874	-3.76318	1.04149	-3.61325	0.000302381	0.00889073
EPS8	72.756	-2.6362	0.729893	-3.61177	0.000304116	0.00890719
CXCR3	128.608	1.56755	0.434286	3.60949	0.000306794	0.00891287
ZMIZ1	939.139	1.38807	0.384596	3.60918	0.000307171	0.00891287
EPSTI1	2950.72	1.06571	0.295293	3.60898	0.000307403	0.00891287
SPATS2L	51.296	2.7475	0.763821	3.59704	0.000321853	0.00915027
CLIC2	13.3957	-2.22735	0.619192	-3.59719	0.000321675	0.00915027
DPP4	129.564	2.61138	0.726249	3.59571	0.000323505	0.00917938
FOXC1	57.5954	3.44272	0.957803	3.5944	0.000325144	0.0091902
LUZP1	255.897	1.13136	0.314979	3.59185	0.000328334	0.00924459
SLC8A1	112.545	-2.40894	0.671564	-3.58706	0.000334432	0.00938015
SAMD3	68.1591	-2.24451	0.626035	-3.58527	0.00033673	0.00942023
ITGA2B	151.044	-2.92192	0.815533	-3.58284	0.000339881	0.00943109
MSH4	13.7854	-1.95536	0.545878	-3.58203	0.000340928	0.00943558
TTC28	390.434	1.56651	0.43814	3.57536	0.000349749	0.00960693
XAF1	690.546	1.37241	0.384005	3.57394	0.000351654	0.00964112
PDE5A	132.389	-2.04813	0.57614	-3.55491	0.000378103	0.0101162
CD96	736.249	-2.10882	0.593542	-3.55295	0.00038094	0.0101397
TAF3	530.541	1.08966	0.306768	3.55205	0.000382235	0.0101556
SIPA1L3	3288.39	1.02606	0.289025	3.55007	0.00038513	0.010214
LRRC32	23.0513	-5.65829	1.59581	-3.54572	0.000391537	0.0102377
LILRA3	26.3831	-5.08444	1.43806	-3.53562	0.000406821	0.0105398
IFI44L	1197.86	2.71629	0.768536	3.53437	0.000408756	0.0105533
TARP	100.231	-3.22582	0.915724	-3.5227	0.00042717	0.0109513
CCL4	594.263	-3.72982	1.06298	-3.50884	0.000450063	0.0113197
HIVEP3	359.613	1.53558	0.437915	3.50656	0.000453932	0.0113779
CELSR2	71.0329	1.12695	0.322805	3.49113	0.000480975	0.0118925
RDH10	64.6845	-2.11802	0.611731	-3.46234	0.000535497	0.0129129
LINC00552	1.34226	-14.521	4.19638	-3.46036	0.000539451	0.0129442
HNMT	24.5154	-3.2273	0.932938	-3.45929	0.000541606	0.0129746
SEMA3C	16.2149	-4.60435	1.33326	-3.45346	0.000553446	0.0131291
ZSWIM9	39.8501	1.70005	0.495626	3.4301	0.000603366	0.0141586
AFAP1	13.1988	-3.94014	1.14876	-3.42991	0.000603779	0.0141586
HOXB3	22.7748	3.2079	0.939512	3.41443	0.000639153	0.0148489
MAPK10	11.2046	-14.3024	4.19523	-3.40922	0.000651497	0.0150877
SRGN	1853.11	-1.13298	0.33312	-3.40112	0.000671104	0.0153319
RTN1	40.1708	-3.10272	0.912307	-3.40096	0.000671487	0.0153319
FCAR	24.5589	-3.75247	1.1145	-3.36695	0.000760049	0.016905
LRIG3	4.87935	-4.96752	1.47653	-3.36432	0.000767318	0.0169891
CAVIN2	122.433	-2.95322	0.88106	-3.35189	0.000802609	0.0176194
MFAP3L	18.2756	-3.8414	1.14609	-3.35175	0.000803018	0.0176194
PRTFDC1	7.1374	-4.80307	1.43499	-3.34711	0.000816589	0.0177385
LGALS3BP	118.246	1.8476	0.55261	3.34342	0.00082754	0.0178597
ATN1	721.794	1.16166	0.347744	3.34057	0.000836066	0.0179668
TBKBP1	146.675	1.32306	0.396125	3.34001	0.000837767	0.0179769
TREML1	19.5846	-4.34028	1.30677	-3.32137	0.000895759	0.0189432
MX1	4854.93	1.22025	0.368626	3.31026	0.000932088	0.019598
GAS2L3	4.69733	-5.7259	1.73382	-3.30249	0.000958321	0.0199486
DTHD1	22.6228	-2.74567	0.834309	-3.29096	0.000998478	0.0205215
GRIK3	21.3843	4.35923	1.32534	3.28914	0.00100493	0.0205962
BMP6	12.4933	-3.22717	0.98648	-3.2714	0.00107018	0.0213641
SNCA	47.3563	-3.24113	0.990744	-3.27141	0.00107011	0.0213641
MAP7D3	763.744	1.00785	0.308289	3.26917	0.00107863	0.0214742
IL1RN	30.6269	-3.54449	1.08867	-3.25579	0.00113078	0.02218
CD3G	190.594	-2.98691	0.921693	-3.24068	0.00119246	0.023019
SIGLEC6	1275.47	1.07727	0.332592	3.23901	0.00119945	0.0230784
MYBL1	133.162	-1.9214	0.593652	-3.23657	0.00120975	0.0230784
ZNF296	235.531	1.20311	0.371946	3.23463	0.00121799	0.0232053
SLA2	25.3157	-2.80988	0.869178	-3.2328	0.00122583	0.0233176
ADAM9	421.186	-1.00488	0.311399	-3.227	0.00125097	0.0236182
H2BS1	21.3566	3.0907	0.959591	3.22085	0.00127812	0.0239557
ITGA6	58.2716	-2.10938	0.654941	-3.22072	0.00127868	0.0239557
ITGB3	343.15	-2.55692	0.793838	-3.22097	0.00127759	0.0239557
CFD	17.923	-2.23335	0.693797	-3.21902	0.00128629	0.0240673
FAM81B	0.978622	13.6493	4.2466	3.21418	0.00130819	0.0243834
GNAQ	50.0036	-2.21306	0.689209	-3.21101	0.00132268	0.0245283
STING1	23.415	-2.32114	0.724115	-3.20548	0.00134837	0.0249414
VEGFA	69.8866	-2.33666	0.729042	-3.2051	0.00135015	0.0249427
FOXP4	656.3	1.09824	0.342918	3.20263	0.00136179	0.0250509
NUCB2	129.844	-1.1496	0.359123	-3.20114	0.00136884	0.0250509
TLR4	297.758	-1.22289	0.382367	-3.19821	0.00138283	0.0251647
BICRA	237.32	1.26159	0.394611	3.19706	0.00138838	0.0252343
TUBB1	583.14	-2.89202	0.905618	-3.19342	0.00140597	0.025459
PLXNA4	19.1313	-4.62079	1.45321	-3.1797	0.00147427	0.0261753
IGFBP4	81.734	1.64544	0.51791	3.17708	0.00148767	0.0263508
CD3E	329.173	-2.44263	0.771313	-3.16685	0.00154102	0.0271312
GZMH	155.328	-3.25143	1.02771	-3.16377	0.0015574	0.0273231
PLAUR	55.6934	-2.89607	0.916563	-3.1597	0.00157932	0.0275729
P2RX7	174.425	1.36953	0.434982	3.14848	0.00164125	0.0283493
CCL5	324.703	-1.48162	0.471268	-3.1439	0.0016671	0.0286604
UPP1	27.015	-1.96252	0.62469	-3.1416	0.00168029	0.0287856
CPVL	404.132	-2.50378	0.797729	-3.13864	0.00169734	0.0289082
ENG	168.317	1.74483	0.556255	3.13674	0.00170838	0.0290031
MTX3	334.285	-1.08654	0.347078	-3.13053	0.00174491	0.0292748
SMAD7	40.3475	-1.97049	0.631162	-3.122	0.00179624	0.0298618
SLX1B-SULT1A4	16.2148	-13.013	4.16783	-3.12225	0.00179472	0.0298618
GINS2	19.8408	2.79454	0.896075	3.11865	0.00181683	0.0300672
SNCB	12.8365	4.13153	1.32521	3.11764	0.00182307	0.0301023
ARHGAP10	36.0028	-3.31114	1.06227	-3.11704	0.00182679	0.0301296
POU5F1	5.19441	6.63992	2.13135	3.11535	0.00183725	0.0302681
G0S2	5.55676	-5.71472	1.8375	-3.11004	0.00187059	0.0306103
SLC45A4	63.1695	1.30037	0.418436	3.10768	0.0018856	0.0307614
ITGB5	18.2641	-3.57897	1.15192	-3.10696	0.00189022	0.0307935
KRT5	21.2164	-7.57783	2.43946	-3.10635	0.00189409	0.0308133
ZNF628	159.756	1.03904	0.334772	3.10374	0.00191094	0.0308901
NBPF25P	92.135	2.76477	0.892213	3.09877	0.00194323	0.0312736
NLRP3	282.67	-3.08384	0.995356	-3.09823	0.00194683	0.0312971
GZMK	38.9376	-3.08367	0.995897	-3.09637	0.00195903	0.0313896
FCGR3A	795.182	-2.09137	0.676044	-3.09355	0.00197778	0.0315861
CPED1	105.181	-1.29836	0.420129	-3.09037	0.00199904	0.0318214
SNORA46	95.3014	-1.33415	0.432142	-3.0873	0.00201987	0.032083
CD2	94.6818	-2.02433	0.657086	-3.08078	0.00206461	0.032476
SELENON	312.208	1.02118	0.331741	3.07824	0.00208228	0.0326835
MYLK	41.5342	-2.5078	0.817242	-3.06862	0.00215053	0.0336104
ANKRD20A11P	16.6483	-3.8924	1.26954	-3.06599	0.0021695	0.0337678
CACNA2D3	12.5485	-3.84969	1.25655	-3.0637	0.00218615	0.0338428
AHDC1	263.367	1.20599	0.394179	3.05949	0.00221715	0.0341403
CFP	115.596	-1.97352	0.645313	-3.05823	0.00222646	0.0341757
ABCC3	26.8012	-3.36795	1.10153	-3.05751	0.00223185	0.0342225
CCL3L1	482.243	-9.95167	3.25599	-3.05642	0.00224	0.0342756
CD7	10.1656	-3.35412	1.09791	-3.055	0.00225061	0.0343618
ULBP2	25.3572	-6.38156	2.08966	-3.05387	0.00225908	0.0344036
SAMD8	634.15	-1.11284	0.364599	-3.05223	0.00227148	0.0345402
S100A8	256.289	-1.99869	0.655813	-3.04765	0.00230636	0.0349614
CLEC1B	12.6487	-6.19441	2.03283	-3.04718	0.00230997	0.0349664
GZMB	169.783	-2.28268	0.749636	-3.04505	0.00232645	0.0350478
TSPAN2	27.9931	-3.25773	1.07197	-3.03901	0.00237358	0.0356337
SLC24A3	10.0962	-6.56651	2.16645	-3.031	0.00243749	0.0361982
DDX11L10	49.1801	-7.04443	2.324	-3.03116	0.00243613	0.0361982
MAGI3	29.9649	2.57705	0.850767	3.02909	0.00245288	0.0363173
ATF3	68.4343	-2.37492	0.78404	-3.02908	0.00245298	0.0363173
FCER1G	176.431	-2.00388	0.661772	-3.02806	0.00246133	0.0363675
LPAR6	50.2533	-2.11476	0.699208	-3.02451	0.00249033	0.0367588
PRKCQ	52.6686	-2.67734	0.888031	-3.01492	0.00257051	0.0376382
STOM	469.984	-1.00311	0.333217	-3.01039	0.00260916	0.0378463
KLRD1	82.4947	-2.46155	0.818146	-3.00869	0.00262375	0.0378838
C1QA	17.2577	-3.64438	1.21119	-3.00894	0.00262162	0.0378838
MYPOP	7.63953	1.94559	0.649329	2.99631	0.00273265	0.0389582
IFITM1	1133.24	1.02484	0.342169	2.99513	0.00274325	0.038982
PPDPF	242.95	1.00658	0.337658	2.98106	0.0028725	0.0402452
EHHADH	18.6681	-2.10009	0.70431	-2.98177	0.00286591	0.0402452
IL17RC	6.43044	-4.29072	1.44236	-2.97479	0.00293193	0.0409601
TYROBP	1113.67	-2.20908	0.742697	-2.9744	0.00293564	0.0409728
ATP1B1	122.151	-1.53268	0.517687	-2.96062	0.00307016	0.0423247
ZNF608	1044.78	1.2437	0.420645	2.95665	0.00311005	0.042794
ZSWIM4	58.1845	1.0126	0.342713	2.95467	0.00313007	0.0430289
LOC100129034	290.85	1.09874	0.372172	2.95225	0.00315466	0.0431944
CABLES2	73.2324	1.10512	0.375158	2.94574	0.00322188	0.0436747
CEP19	20.521	2.04274	0.694605	2.94086	0.00327301	0.0440913
SGK1	909.751	-2.30459	0.787862	-2.92512	0.00344323	0.045775
PDE3B	342.13	-1.19634	0.409207	-2.92355	0.00346066	0.0458482
PYGL	127.288	-1.94649	0.665949	-2.92288	0.00346812	0.0459054
IFI44	331.639	1.67311	0.572716	2.92136	0.00348504	0.046046
RELL1	110.445	-1.69629	0.582371	-2.91273	0.00358282	0.046998
GP1BA	40.6587	-3.91245	1.34359	-2.91195	0.00359181	0.0470736
PRF1	637.884	-1.949	0.672182	-2.89951	0.00373752	0.0485256
TRAT1	15.3565	-3.89176	1.34478	-2.89396	0.00380415	0.0489122

## Sheet: BNHL vs HCV
Table S1d: Differentially Expressed Gene (DEG) List - BNHL vs HCV
DEG = log2(FC) +/-1, padj <0.05
Gene	baseMean	log2FoldChange	lfcSE	stat	pvalue	padj
LOC100133331	171.432	-21.9732	2.60342	-8.44013	3.16974e-17	5.02817e-13
ZNF890P	3.503	23.2048	2.85548	8.12641	4.42197e-16	3.50729e-12
H2AB1	1.56908	29.9864	4.08007	7.34948	1.98981e-13	1.05214e-09
NPIPA2	11.0548	28.8436	4.05113	7.11991	1.07999e-12	4.28295e-09
ERBB3	2.50708	-17.7122	2.49868	-7.08861	1.35466e-12	4.29781e-09
CTAGE9	19.0437	-27.1147	4.04162	-6.70886	1.96145e-11	5.18211e-08
FAM156B	62.1414	26.8081	4.00933	6.68643	2.28675e-11	5.18211e-08
DEFA1B	18.6639	25.6297	4.01009	6.3913	1.64477e-10	3.26137e-07
FABP3	1.3563	23.9162	4.01626	5.95485	2.60306e-09	4.58804e-06
FAM90A2P	4.68829	-20.1199	3.41768	-5.88703	3.93207e-09	6.23745e-06
TNS4	0.822016	23.7581	4.06109	5.85018	4.91037e-09	7.0812e-06
MAPK8IP1P2	8.29509	23.3755	4.06526	5.75006	8.92133e-09	1.17933e-05
SPOCK1	1.48009	22.5956	4.04262	5.58934	2.27939e-08	2.78138e-05
OR4F3	8.11587	-22.593	4.07517	-5.54407	2.95521e-08	2.94774e-05
AHR	923.636	1.31631	0.237472	5.54301	2.9732e-08	2.94774e-05
NEFL	1.51502	22.4573	4.04274	5.55497	2.77654e-08	2.94774e-05
IGLL1	9.2168	20.4163	3.89103	5.24703	1.54571e-07	0.000144233
FAM50B	36.5444	-1.82547	0.350476	-5.20856	1.90316e-07	0.000160465
GNLY	260.39	3.73741	0.717803	5.20673	1.92198e-07	0.000160465
NMNAT2	0.797495	20.9274	4.08039	5.12877	2.91644e-07	0.000220302
ZG16	0.797495	20.9274	4.08039	5.12877	2.91644e-07	0.000220302
ASAH2	7.23752	-6.88011	1.34484	-5.11593	3.12196e-07	0.000225107
CCL5	324.703	2.31014	0.45299	5.09976	3.40086e-07	0.000234556
HS6ST2	0.531663	20.412	4.08071	5.00208	5.67147e-07	0.000346025
PYDC2	0.531663	20.412	4.08071	5.00208	5.67147e-07	0.000346025
TPSB2	0.531663	20.412	4.08071	5.00208	5.67147e-07	0.000346025
LOC105379176	0.443053	20.2001	4.0809	4.94993	7.42406e-07	0.000436178
LOC105370401	1.00672	-16.5278	3.38595	-4.88128	1.05402e-06	0.000576549
OAS1	2316.11	-1.46583	0.301329	-4.86454	1.14724e-06	0.000606621
PLA2G2F	1.68697	-19.1684	4.04946	-4.73357	2.20607e-06	0.00106045
APOC1	0.664946	17.9455	3.78624	4.73967	2.14065e-06	0.00106045
ADGRG1	291.913	2.94262	0.631284	4.66132	3.14182e-06	0.00142396
ANKS1B	4.69249	-18.7089	4.06982	-4.59699	4.28641e-06	0.00188876
PPIAL4F	8.06494	-18.5293	4.069	-4.55378	5.26908e-06	0.00225901
KALRN	3.81597	9.61928	2.12956	4.51703	6.27121e-06	0.0026179
KLF10	1001.69	1.63905	0.365497	4.48445	7.31008e-06	0.00287439
FRMD5	0.575969	18.2853	4.08063	4.48101	7.42923e-06	0.00287439
CCR6	1065.24	-1.18942	0.268282	-4.43348	9.27256e-06	0.00350216
SAGE1	0.675894	-18.0149	4.07729	-4.41836	9.94547e-06	0.00366895
ID2	181.979	2.693	0.612204	4.39887	1.08817e-05	0.0039231
SCARA5	1.08467	17.8604	4.07868	4.37898	1.19237e-05	0.00420324
IFIT3	368.63	-2.28425	0.522653	-4.37048	1.23971e-05	0.00427511
SPARC	131.113	3.47766	0.798109	4.35738	1.31631e-05	0.00435013
RGS18	336.243	3.13208	0.722562	4.33468	1.45969e-05	0.00472553
STAT1	14634.3	-1.08081	0.250384	-4.31659	1.58459e-05	0.00502727
KLF5	62.9771	2.49308	0.579556	4.3017	1.69491e-05	0.00527184
TIAM2	322.96	1.71242	0.400534	4.27534	1.90843e-05	0.00571196
LMNA	440.406	2.28714	0.534499	4.27904	1.877e-05	0.00571196
PTPRVP	0.435954	-17.258	4.06509	-4.24542	2.18187e-05	0.00608214
IFI44L	1197.86	-3.14371	0.74056	-4.24505	2.18547e-05	0.00608214
IL7R	249.243	2.61358	0.615269	4.24787	2.15811e-05	0.00608214
CD180	5080.06	-1.39171	0.332052	-4.19124	2.77433e-05	0.00733486
IL32	206.438	2.84014	0.677201	4.19395	2.74143e-05	0.00733486
EXT1	422.738	1.25924	0.301365	4.17847	2.93483e-05	0.00763199
SLC44A5	40.2842	-5.167	1.24117	-4.16299	3.14105e-05	0.00784184
IFIT1	299.264	-3.23073	0.781257	-4.1353	3.54492e-05	0.0086293
SIT1	234.965	-1.12448	0.272114	-4.13238	3.59033e-05	0.0086293
BFSP2	11.6793	-5.89497	1.42773	-4.1289	3.64503e-05	0.00863002
CXXC4	1.6851	-16.6849	4.07075	-4.09872	4.15436e-05	0.00937013
NKG7	102.41	2.24927	0.549073	4.09649	4.19462e-05	0.00937013
PF4	136.795	3.13518	0.765932	4.09329	4.25297e-05	0.00937013
PPBP	1139.47	3.44645	0.84108	4.09765	4.17364e-05	0.00937013
GRIK3	21.3843	-5.8163	1.42328	-4.08654	4.3785e-05	0.00939629
OAS2	2090.86	-1.33225	0.32603	-4.08629	4.38331e-05	0.00939629
MAP3K7CL	245.147	1.65068	0.404851	4.07725	4.55723e-05	0.00963884
IQCN	630.986	1.73871	0.427337	4.06872	4.7272e-05	0.00983421
SH2D1B	11.8069	4.78386	1.19008	4.01978	5.82535e-05	0.0114083
SMG1P1	27365.4	1.08759	0.275561	3.94682	7.91956e-05	0.0151359
PPM1L	117.241	1.13666	0.289596	3.925	8.67295e-05	0.0161858
CD7	10.1656	3.9729	1.01774	3.90363	9.47614e-05	0.0173459
ELOVL7	42.306	4.51125	1.15594	3.90268	9.51328e-05	0.0173459
SLFN14	11.2937	5.30138	1.36487	3.88415	0.000102687	0.0180991
MINPP1	253.187	-1.32795	0.342396	-3.87839	0.000105148	0.0182167
EMC3-AS1	28.7908	1.57218	0.406503	3.86757	0.000109927	0.0183556
H2AX	573.003	1.72296	0.446108	3.86221	0.000112365	0.0185671
FNDC1	6.09921	15.7421	4.09456	3.84463	0.000120734	0.019543
CD3E	329.173	2.83968	0.742216	3.82595	0.000130271	0.0206649
PRSS23	39.1856	3.21948	0.847505	3.79877	0.000145414	0.0226147
SLC7A5	856.076	1.62608	0.429553	3.78552	0.00015339	0.0236235
USP18	230.211	-2.33435	0.619629	-3.76734	0.000164996	0.0242791
RTP4	69.3422	-1.4228	0.377041	-3.77359	0.000160916	0.0242791
SYNE2	9669.95	1.00012	0.266564	3.75188	0.000175512	0.0242791
ZNF767P	742.09	1.0104	0.269152	3.75402	0.00017402	0.0242791
AOC2	72.395	2.15806	0.575849	3.74761	0.000178528	0.0242791
SMAD7	40.3475	2.2785	0.607559	3.75025	0.000176657	0.0242791
CD109	14.8128	4.99925	1.33044	3.75758	0.000171562	0.0242791
CD200R1	802.101	-1.11229	0.297906	-3.73369	0.000188695	0.024535
ARMCX6	203.016	-1.08536	0.290603	-3.73487	0.000187814	0.024535
NPIPA7	8.13887	-15.1804	4.06836	-3.73134	0.000190468	0.0245641
MEIS1	9.69818	4.959	1.33225	3.72227	0.000197443	0.0248575
SMURF1	746.52	1.09691	0.295938	3.70654	0.000210111	0.026039
SYTL2	59.9077	2.12839	0.574576	3.70428	0.000211989	0.0260681
TGFBR3	414.381	2.96617	0.801593	3.70034	0.000215309	0.0262727
RMI1	218.698	-1.03047	0.278973	-3.69381	0.000220923	0.0267519
F13A1	635.746	2.86694	0.77715	3.68904	0.0002251	0.0270512
ARRDC2	504.125	1.20762	0.328116	3.68046	0.000232811	0.0277675
KLRB1	106.892	3.03141	0.824282	3.67764	0.0002354	0.0278668
SGK1	909.751	2.78512	0.758991	3.6695	0.000243027	0.0285566
CD226	137.191	1.85809	0.507581	3.66069	0.000251542	0.0293398
RPS4Y1	8279.3	-6.80942	1.86239	-3.65629	0.000255896	0.0294805
THBS1	130.896	3.02308	0.827365	3.65386	0.000258324	0.0294805
CD8A	189.243	2.55316	0.703597	3.62873	0.000284816	0.0313752
PER1	658.472	2.17632	0.601407	3.61871	0.000296072	0.0319496
VEGFA	69.8866	2.52771	0.701572	3.60292	0.000314665	0.0332768
MYLK	41.5342	2.80255	0.782521	3.58143	0.000341714	0.035662
DUSP16	62.2273	1.56975	0.440435	3.56408	0.000365128	0.0368083
CLU	150.704	2.84163	0.796622	3.5671	0.000360948	0.0368083
RGPD4	12.338	3.20576	0.899732	3.56301	0.000366621	0.0368083
ZFY	1920.33	-7.34149	2.06347	-3.55783	0.000373927	0.0370725
STARD9	581.816	1.07882	0.303209	3.55802	0.000373658	0.0370725
RSAD2	110.473	-2.92079	0.824452	-3.54271	0.000396039	0.0385421
RBFOX2	3.87661	14.4195	4.09456	3.52161	0.00042893	0.040245
DDIT4	301.591	1.5664	0.447221	3.50251	0.000460894	0.0417384
GPRIN3	47.1352	1.90613	0.544613	3.49997	0.000465304	0.0417384
DUSP8	63.1216	2.03327	0.580979	3.49974	0.000465718	0.0417384
MLC1	32.7932	3.04394	0.871395	3.49318	0.000477311	0.0417783
GZMK	38.9376	3.34076	0.955298	3.49709	0.000470365	0.0417783
IER3	65.0874	3.51874	1.00644	3.49624	0.000471867	0.0417783
SH3PXD2B	5.65924	8.73734	2.50469	3.48839	0.000485934	0.0421222
FCRL6	33.7003	3.10397	0.89199	3.47982	0.000501747	0.0430228
IFI44	331.639	-1.91364	0.55231	-3.46479	0.000530649	0.044538
NPIPB3	3936.31	1.28525	0.373059	3.44515	0.000570738	0.0464288
CAVIN2	122.433	2.92105	0.847654	3.44604	0.000568864	0.0464288
ZSWIM3	81.4646	-1.40396	0.40841	-3.43763	0.000586835	0.0467787
CD2	94.6818	2.15831	0.630284	3.42434	0.000616295	0.0483974
NFKBID	1415	1.45107	0.425064	3.41376	0.000640737	0.0498204
ATF3	68.4343	2.57877	0.756175	3.41029	0.000648949	0.0499361

## Sheet: BNHL-HCV vs HCV
Table S1e: Differentially Expressed Gene (DEG) List - BNHL/HCV vs HCV
DEG = log2(FC) +/-1, padj <0.05
Gene	baseMean	log2FoldChange	lfcSE	stat	pvalue	padj
ARHGEF35-AS1	8.43124	-20.9014	1.7163	-12.1782	4.06e-34	5.58e-30
MAGED4	164.928	-25.9445	2.22512	-11.6598	2.04e-31	1.4e-27
BMP7	18.5522	43.5831	4.06375	10.7248	7.78e-27	3.56e-23
SLX1A-SULT1A3	26.0601	42.8975	4.06386	10.5558	4.77e-26	1.64e-22
PPIAL4F	8.06494	-42.9912	4.09108	-10.5085	7.89e-26	2.17e-22
KIAA1549L	8.00877	36.1681	4.06395	8.89973	5.6e-19	1.28e-15
FAT3	34.7935	34.5461	4.06368	8.50118	1.88e-17	3.68e-14
TNNI1	14.9719	33.4853	4.06378	8.23993	1.72e-16	2.96e-13
PLIN1	2.7149	-19.3924	2.37448	-8.16698	3.16e-16	4.83e-13
FHOD3	12.8889	32.6286	4.06381	8.02905	9.82e-16	1.35e-12
PDZRN4	12.2379	32.3506	4.06382	7.96063	1.71e-15	2.14e-12
NPIPA2	11.0548	30.7442	4.06374	7.56548	3.86e-14	4.42e-11
SHLD2P1	3.65513	-18.1947	2.41367	-7.53821	4.76e-14	5.03e-11
CKMT1A	4.36139	30.5381	4.06418	7.51397	5.74e-14	5.63e-11
TOP2A	244	3.37797	0.452888	7.45872	8.74e-14	8e-11
CYP2U1	246.754	-1.28257	0.180694	-7.09803	1.27e-12	1.09e-09
KNL1	447.411	1.81585	0.256256	7.08607	1.38e-12	1.11e-09
JAM3	540.65	-2.57185	0.371495	-6.92299	4.42e-12	3.37e-09
SLX1B-SULT1A4	16.2148	-28.2095	4.09749	-6.88457	5.8e-12	4.19e-09
AKAP6	410.187	-3.72093	0.542655	-6.8569	7.04e-12	4.83e-09
PPIAL4D	12.1784	-27.9525	4.08521	-6.84235	7.79e-12	5.1e-09
MTHFD2	468.657	1.5981	0.236193	6.7661	1.32e-11	8.26e-09
SYN3	55.3619	-4.38552	0.654529	-6.70026	2.08e-11	1.24e-08
ASPM	154.705	3.41044	0.514509	6.62853	3.39e-11	1.94e-08
OR4F3	8.11587	-26.7874	4.08868	-6.5516	5.69e-11	3.13e-08
OSGEPL1	243.621	-1.22426	0.188858	-6.48242	9.03e-11	4.77e-08
EZH2	258.544	1.73242	0.269811	6.42088	1.35e-10	6.89e-08
ZNF890P	3.503	18.7836	2.93337	6.40342	1.52e-10	7.45e-08
CPEB4	1193.97	1.85996	0.292428	6.3604	2.01e-10	9.53e-08
CUX1	1207.8	1.06078	0.168082	6.31106	2.77e-10	1.27e-07
CCDC88A	1296.75	1.99476	0.318452	6.26391	3.75e-10	1.66e-07
CORO1B	227.694	2.24191	0.360677	6.21585	5.1e-10	2.19e-07
DEFA1B	18.6639	24.922	4.02856	6.18632	6.16e-10	2.56e-07
H3C2	173.943	5.31737	0.861706	6.17075	6.8e-10	2.75e-07
FNDC1	6.09921	24.4339	4.03013	6.06281	1.34e-09	5.1e-07
IGLL1	9.2168	23.5854	3.88863	6.06522	1.32e-09	5.1e-07
NPIPA7	8.13887	-24.5339	4.09056	-5.99768	2e-09	7.43e-07
ZNF608	1044.78	2.42923	0.405488	5.99088	2.09e-09	7.54e-07
KPNA2	1422.26	1.1558	0.195744	5.90468	3.53e-09	1.24e-06
NBEAL2	1668.58	1.88213	0.322386	5.83814	5.28e-09	1.81e-06
ZNF625-ZNF20	7.07705	-23.7672	4.08865	-5.81298	6.14e-09	2.06e-06
FAM50B	36.5444	-2.05403	0.358511	-5.72933	1.01e-08	3.25e-06
CHST15	704.017	1.14517	0.201924	5.67128	1.42e-08	4.42e-06
RBFOX2	3.87661	22.7885	4.03052	5.654	1.57e-08	4.69e-06
PYHIN1	838.386	1.54909	0.275818	5.61634	1.95e-08	5.7e-06
FASN	1337.56	1.16693	0.208074	5.60823	2.04e-08	5.85e-06
PLXNB2	532.046	2.28245	0.408589	5.58616	2.32e-08	6.51e-06
FAM156B	62.1414	22.4621	4.03368	5.56864	2.57e-08	7.05e-06
SLC1A4	233.63	2.0593	0.373601	5.51202	3.55e-08	9.55e-06
PTMS	92.8571	4.10716	0.746959	5.49851	3.83e-08	1.01e-05
PPIAL4E	22.9297	-21.9873	4.06038	-5.4151	6.13e-08	1.56e-05
SPATA13	421.423	1.66445	0.30883	5.38953	7.06e-08	1.75e-05
BEX2	194.768	-2.0292	0.376621	-5.38791	7.13e-08	1.75e-05
SNORD94	315.656	-1.42496	0.264759	-5.38212	7.36e-08	1.77e-05
FAS	2698.94	1.73018	0.325483	5.31573	1.06e-07	2.52e-05
PHACTR2	406.173	1.59749	0.303563	5.26244	1.42e-07	3.31e-05
SERPINF1	173.451	3.27877	0.625336	5.24322	1.58e-07	3.61e-05
TUBA1C	1702.82	1.12324	0.217079	5.17434	2.29e-07	5.04e-05
FBXL6	100.419	1.0608	0.204985	5.17502	2.28e-07	5.04e-05
ZNF671	342.607	-1.03019	0.199166	-5.17252	2.31e-07	5.04e-05
UHRF1	34.1981	4.80974	0.935099	5.14356	2.7e-07	5.79e-05
RGS7	47.7755	-4.39498	0.857401	-5.12593	2.96e-07	6.07e-05
CBLB	4839.41	1.43557	0.282355	5.08429	3.69e-07	7.45e-05
CHAF1A	349.042	1.11061	0.218895	5.07371	3.9e-07	7.77e-05
ORC1	102.599	2.68474	0.532261	5.04403	4.56e-07	8.82e-05
FBN1	115.82	2.26222	0.449328	5.03467	4.79e-07	9.13e-05
TAF9B	141.228	-1.79019	0.356227	-5.02541	5.02e-07	9.32e-05
CENPE	110.602	2.08401	0.41834	4.9816	6.31e-07	0.000111049
FANCF	1739.41	-1.16598	0.236612	-4.92782	8.32e-07	0.000141011
IZUMO4	26.6853	2.2728	0.463748	4.90093	9.54e-07	0.000157854
SCARNA6	3379.24	-1.41897	0.291015	-4.87593	1.08e-06	0.000175008
SPARC	131.113	3.8859	0.801889	4.84593	1.26e-06	0.000199353
ABCB4	2332.49	-1.04182	0.215896	-4.82556	1.4e-06	0.000209517
CDT1	11.0453	5.91172	1.23951	4.76941	1.85e-06	0.000254852
PRDM1	350.453	2.47031	0.517551	4.77307	1.81e-06	0.000254852
GEN1	982.587	1.19456	0.250445	4.76975	1.84e-06	0.000254852
C15orf39	579.63	1.1246	0.236228	4.76062	1.93e-06	0.000262473
ADAM9	421.186	1.43102	0.301204	4.751	2.02e-06	0.00026734
IGSF22	7.43758	-6.03878	1.27088	-4.75166	2.02e-06	0.00026734
KMT5A	541.434	1.04012	0.219075	4.7478	2.06e-06	0.000269018
METTL18	164.053	-1.38576	0.292212	-4.74232	2.11e-06	0.000273796
LRRK1	1534.26	1.23746	0.261713	4.72831	2.26e-06	0.000289581
KCNG1	299.745	-3.62838	0.76756	-4.72716	2.28e-06	0.000289581
E2F1	38.5302	2.74114	0.582629	4.70479	2.54e-06	0.000308911
PPFIBP1	188.637	-2.9072	0.617698	-4.7065	2.52e-06	0.000308911
RNASE6	617.314	-1.64298	0.349588	-4.69977	2.6e-06	0.000313141
RRM2	39.4935	4.99004	1.06347	4.69222	2.7e-06	0.000320026
GSN	2511.36	1.70141	0.364078	4.6732	2.97e-06	0.000339441
UBE2C	14.6987	6.32341	1.35628	4.66231	3.13e-06	0.000350518
NCAPH	66.2532	2.71209	0.581802	4.66153	3.14e-06	0.000350518
WSB1	733.593	1.7118	0.367159	4.66228	3.13e-06	0.000350518
ARHGAP22	18.8532	-4.28439	0.921181	-4.65097	3.3e-06	0.000365971
NCR3LG1	10.6874	5.26113	1.1333	4.64232	3.45e-06	0.000378582
MYL6B	64.9949	1.50561	0.324674	4.6373	3.53e-06	0.000380893
LCMT2	248.074	-1.14392	0.246824	-4.63455	3.58e-06	0.000380893
KRT18	40.8411	-3.60901	0.778399	-4.63646	3.54e-06	0.000380893
LRATD2	9.57154	-4.98556	1.07568	-4.63482	3.57e-06	0.000380893
ELOVL7	42.306	5.38825	1.1633	4.63188	3.62e-06	0.00038287
FOXC1	57.5954	3.75968	0.812186	4.62909	3.67e-06	0.00038511
SLC7A5	856.076	1.99561	0.431301	4.62697	3.71e-06	0.00038613
HIVEP3	359.613	1.92969	0.419027	4.60517	4.12e-06	0.000421319
HIVEP1	2479.35	1.1726	0.257421	4.55517	5.23e-06	0.000513573
CLIP1	1943.19	1.0671	0.234421	4.55206	5.31e-06	0.000517527
DDX12P	502.564	1.78108	0.392858	4.53365	5.8e-06	0.000556856
ARL6	65.3742	-1.4502	0.320352	-4.52689	5.99e-06	0.000570977
RPS4Y1	8279.3	-8.50949	1.88189	-4.52178	6.13e-06	0.000576925
MYO9B	6016.16	1.05701	0.233914	4.51881	6.22e-06	0.000581104
H3C8	96.9333	3.74985	0.832665	4.50343	6.69e-06	0.000616429
LIMK1	1063.49	1.10436	0.245661	4.49546	6.94e-06	0.000635708
CDK1	39.339	3.39287	0.756644	4.4841	7.32e-06	0.000661598
ZNF415	55.766	-2.34014	0.522034	-4.48273	7.37e-06	0.000661598
ZMAT3	887.145	1.09581	0.245548	4.4627	8.09e-06	0.000699189
MYBPC2	64.8032	2.40816	0.540802	4.45294	8.47e-06	0.000727163
TYMS	19.2078	5.2228	1.17643	4.43955	9.01e-06	0.000759679
FOXM1	14.4859	5.1941	1.17231	4.43065	9.4e-06	0.000784859
PTPRJ	7872.95	1.32631	0.299399	4.42989	9.43e-06	0.000784859
CENPF	59.7452	2.56444	0.579937	4.42192	9.78e-06	0.000803812
ORC6	74.2211	2.23284	0.505069	4.42085	9.83e-06	0.000803812
BORCS5	246.759	1.3845	0.313156	4.4211	9.82e-06	0.000803812
IGF2BP3	247.091	2.58345	0.585692	4.41095	1.03e-05	0.000827694
CHEK1	112.914	1.87149	0.425709	4.39617	1.1e-05	0.000864809
NANS	292.21	1.17891	0.268673	4.38789	1.14e-05	0.000893261
NBPF3	219.481	-2.83894	0.651211	-4.35948	1.3e-05	0.000994875
PIGM	226.91	-1.31645	0.30207	-4.35808	1.31e-05	0.000995742
NFIL3	187.809	1.33093	0.305589	4.35531	1.33e-05	0.00100288
TRIB1	154.782	1.67885	0.386511	4.34361	1.4e-05	0.00105206
RAG1	20.0846	-3.99286	0.921842	-4.33139	1.48e-05	0.00110614
ZBTB32	221.145	1.63804	0.382006	4.28799	1.8e-05	0.00129665
SYT17	91.3083	-3.05592	0.712489	-4.28907	1.79e-05	0.00129665
KIF14	24.9146	3.67804	0.861772	4.268	1.97e-05	0.00141104
PITX1	52.5924	6.4197	1.507	4.25991	2.05e-05	0.00144061
LOC285074	4023.78	1.42591	0.334647	4.26094	2.04e-05	0.00144061
TPST1	229.515	-2.27601	0.535566	-4.24973	2.14e-05	0.0014923
FADS2	230.741	2.53746	0.599249	4.2344	2.29e-05	0.00155918
MT2A	200.567	1.42253	0.335611	4.23863	2.25e-05	0.00155918
HCST	257.321	1.41634	0.334531	4.23383	2.3e-05	0.00155918
ZNF563	119.825	-1.34635	0.317841	-4.23592	2.28e-05	0.00155918
CNN3	105.099	-2.23173	0.527877	-4.22775	2.36e-05	0.00158157
STK3	267.185	1.75146	0.414574	4.22473	2.39e-05	0.00159519
CARMIL3	159.632	1.81642	0.430216	4.22212	2.42e-05	0.00159823
CD70	100.103	2.3193	0.551008	4.20919	2.56e-05	0.001663
NDRG2	49.4246	-2.30837	0.548454	-4.20886	2.57e-05	0.001663
LOC100996740	555.698	-1.05963	0.252319	-4.19956	2.67e-05	0.00172464
TSPOAP1	238.517	1.84763	0.441016	4.18949	2.8e-05	0.0017937
HEXIM1	1213.97	1.13411	0.270795	4.18806	2.81e-05	0.0017937
ACSS2	122.073	-1.35864	0.324453	-4.18749	2.82e-05	0.0017937
CHTF8	997.453	-1.31172	0.31365	-4.18211	2.89e-05	0.00181152
H3C7	597.764	1.35953	0.325389	4.17816	2.94e-05	0.00182654
PHF19	230.723	1.25665	0.300896	4.17638	2.96e-05	0.00183263
SMPD3	106.87	3.00408	0.722463	4.1581	3.21e-05	0.0019418
SLCO4A1	29.9496	2.29446	0.552115	4.15576	3.24e-05	0.00194465
HTR3A	427.27	1.88721	0.456995	4.12961	3.63e-05	0.00215145
FAM49A	1468.32	1.28293	0.311207	4.12244	3.75e-05	0.00219451
MYO1C	2757.11	1.11049	0.269332	4.12312	3.74e-05	0.00219451
GPT2	132.222	1.25529	0.304786	4.1186	3.81e-05	0.00221858
RAB19	14.8887	-3.90605	0.948637	-4.11754	3.83e-05	0.00221941
ATF3	68.4343	3.11419	0.758261	4.10702	4.01e-05	0.00229709
GFOD1	286.793	1.17773	0.288053	4.08859	4.34e-05	0.00246343
ABHD10	552.679	-1.18102	0.28908	-4.08544	4.4e-05	0.00247662
CCL22	51.1725	6.91014	1.69466	4.07759	4.55e-05	0.00253063
TP73	37.3804	2.31354	0.568074	4.0726	4.65e-05	0.00257498
KIF9	25.9645	2.32616	0.571594	4.0696	4.71e-05	0.00259789
CDC20	22.3616	4.60737	1.13759	4.05011	5.12e-05	0.00278065
H3C3	234.538	1.82015	0.449418	4.05001	5.12e-05	0.00278065
RADX	189.834	-1.27591	0.315154	-4.04854	5.15e-05	0.00278716
DNAH8	1179.98	2.29668	0.567708	4.04552	5.22e-05	0.00279033
ERN1	166.141	1.16875	0.289048	4.04343	5.27e-05	0.00280448
NIPAL4	125.933	-2.4066	0.596196	-4.03659	5.42e-05	0.00284339
TDRD1	6.63497	-5.7109	1.41457	-4.03721	5.41e-05	0.00284339
KIFC1	27.9141	3.87902	0.963594	4.02557	5.68e-05	0.00296849
TJP2	106.074	1.43405	0.356562	4.02189	5.77e-05	0.00300386
TYROBP	1113.67	2.888	0.718241	4.02094	5.8e-05	0.00300466
PIGH	174.125	-1.04239	0.259429	-4.01803	5.87e-05	0.00303055
ETV5	35.5284	3.28908	0.819139	4.01529	5.94e-05	0.00305447
PF4	136.795	3.08741	0.769737	4.01099	6.05e-05	0.00309903
IL4R	6044.34	-1.47831	0.368718	-4.00932	6.09e-05	0.00310223
SYDE2	29.0667	-2.71714	0.677762	-4.00899	6.1e-05	0.00310223
SYNE2	9669.95	1.07141	0.267722	4.00195	6.28e-05	0.00318107
HOXA5	10.4766	7.70159	1.92866	3.99323	6.52e-05	0.00324438
CCNA2	30.1984	2.99284	0.751063	3.9848	6.75e-05	0.00330132
H2AX	573.003	1.78418	0.447952	3.98296	6.81e-05	0.00331527
STAC3	328.104	1.75214	0.440224	3.98012	6.89e-05	0.00331981
ICAM2	549.449	-1.0297	0.258681	-3.98058	6.87e-05	0.00331981
ADAM15	396.096	1.28442	0.323164	3.9745	7.05e-05	0.00337541
AAK1	205.962	1.58984	0.400552	3.96912	7.21e-05	0.00341426
SEC61A2	149.705	1.29645	0.326589	3.96968	7.2e-05	0.00341426
METRNL	57.4118	2.14964	0.542448	3.96285	7.41e-05	0.00347194
ZNF284	118.265	-1.51632	0.382915	-3.95993	7.5e-05	0.00350273
CMTM3	167.221	1.59812	0.406063	3.93564	8.3e-05	0.0037007
SAT1	873.705	1.00917	0.256468	3.93488	8.32e-05	0.0037007
NLRC5	8936.22	1.00599	0.255712	3.93407	8.35e-05	0.0037007
LGALS1	386.859	1.27182	0.323922	3.92632	8.63e-05	0.0037974
UBASH3B	381.274	1.24271	0.316703	3.9239	8.71e-05	0.00381136
SELL	18724.3	-1.20729	0.307655	-3.92415	8.7e-05	0.00381136
HVCN1	6001.06	-1.09051	0.2783	-3.91847	8.91e-05	0.0038696
BIRC5	7.26467	7.15206	1.83209	3.90376	9.47e-05	0.00406541
SLC7A7	1733.42	1.27155	0.325679	3.90431	9.45e-05	0.00406541
GNAQ	50.0036	2.59801	0.665673	3.90283	9.51e-05	0.0040683
SLC38A11	67.0404	-3.60186	0.924163	-3.89743	9.72e-05	0.0041472
RGS10	286.504	1.04022	0.267462	3.88921	0.00010057	0.00426365
CKB	5.18666	4.02808	1.03664	3.88571	0.000102032	0.00430704
ENC1	670.802	2.5817	0.664848	3.88315	0.000103114	0.00430704
SOX5	1415.22	1.74738	0.450088	3.8823	0.000103474	0.00430704
ABLIM3	26.9702	5.05405	1.3036	3.877	0.000105752	0.00437533
CHD3	2004.08	1.14567	0.296001	3.8705	0.000108612	0.00447286
KAZN	10.8293	4.56273	1.18029	3.86578	0.000110735	0.00454047
OPLAH	10.0254	3.35052	0.868178	3.85926	0.000113732	0.00462194
FBXO41	173.161	1.07522	0.278687	3.85816	0.000114245	0.00462911
AFF2	181.373	2.73167	0.712791	3.83236	0.000126921	0.00508277
ZFY	1920.33	-7.94027	2.07327	-3.82983	0.000128233	0.00512036
CLU	150.704	3.06349	0.800485	3.82704	0.000129692	0.00514869
MYBL1	133.162	2.19312	0.573768	3.8223	0.000132211	0.00523356
TKTL2	11.5148	3.66506	0.95977	3.81869	0.000134163	0.0052956
MIR29B2CHG	74.9191	1.34454	0.352717	3.81196	0.000137869	0.00540604
CDK5R1	492.894	2.31808	0.608329	3.81057	0.000138646	0.00541036
BAG3	173.845	1.62797	0.427902	3.80455	0.000142061	0.00552792
CD68	1304.21	1.02188	0.268915	3.80001	0.000144689	0.00561428
ASAH2	7.23752	-4.73782	1.25175	-3.78495	0.000153738	0.00593186
ROR1	114.678	2.55758	0.676623	3.77991	0.000156883	0.00600264
NDC80	154.07	1.19887	0.317144	3.7802	0.000156702	0.00600264
KIF23	30.3851	3.8073	1.00946	3.77163	0.000162188	0.00615418
GNB3	12.2186	4.49822	1.19479	3.76487	0.000166638	0.00625395
SCD	165.804	1.85041	0.491427	3.76539	0.000166288	0.00625395
TPX2	63.4495	2.94442	0.782929	3.76077	0.000169388	0.00627461
NCAPG	51.4684	2.40083	0.638417	3.7606	0.000169508	0.00627461
DHX32	166.269	-1.33861	0.355822	-3.76203	0.000168542	0.00627461
MINPP1	253.187	-1.2926	0.344036	-3.75716	0.000171852	0.00629648
NETO2	123.831	1.41433	0.377284	3.74871	0.00017775	0.00644214
NOCT	95.9553	1.36583	0.364507	3.74705	0.000178925	0.00646766
ADCY9	153.413	1.60162	0.427668	3.74502	0.000180383	0.00649027
TRIM73	9.28206	-6.04688	1.61472	-3.74486	0.000180495	0.00649027
DIP2C	155.227	1.65487	0.442047	3.74366	0.000181357	0.00650424
DEPDC1	8.53047	4.86683	1.30291	3.73534	0.000187458	0.00665356
NPIPB3	3936.31	1.39485	0.374685	3.72273	0.000197081	0.00692591
IRF6	16.7556	-4.62953	1.24361	-3.72264	0.000197149	0.00692591
TG	80.5613	2.13087	0.573041	3.71854	0.000200378	0.00701926
FZD3	174.761	1.53358	0.412692	3.71604	0.000202372	0.00703741
STIL	146.843	1.18046	0.31789	3.71344	0.000204463	0.00709219
ZSCAN18	193.401	-1.26692	0.341449	-3.71042	0.000206915	0.00714528
PPBP	1139.47	3.13344	0.844826	3.70898	0.000208095	0.00715533
SPDYE5	9.46727	-6.06895	1.64014	-3.70025	0.000215383	0.00732304
DTX1	528.447	1.44355	0.391885	3.6836	0.000229965	0.0076532
FBLN2	162.663	-1.71359	0.465934	-3.67775	0.0002353	0.00780695
DGKH	51.4709	2.10897	0.57363	3.67653	0.000236431	0.00782558
ULBP2	25.3572	7.43084	2.02243	3.67422	0.000238581	0.00787775
PAIP2B	143.818	-1.57527	0.429828	-3.66488	0.000247453	0.00807366
BBS1	243.152	-1.18579	0.323809	-3.66201	0.000250247	0.00809567
CHL1	273.186	-1.7946	0.48992	-3.66304	0.00024924	0.00809567
LRRC32	23.0513	5.66224	1.5479	3.658	0.000254192	0.00816635
ACY3	25.0416	3.72241	1.01762	3.65797	0.000254221	0.00816635
APBB1	334.694	-1.33461	0.364874	-3.65773	0.000254455	0.00816635
SOX9	3.02245	14.8567	4.06361	3.65603	0.000256153	0.00820168
ZWINT	16.0657	2.60374	0.712539	3.65417	0.000258012	0.00820324
PLK4	69.7513	1.18975	0.325745	3.65239	0.00025981	0.00820403
PRDM2	10156.3	1.00462	0.275385	3.64807	0.000264214	0.00831737
RPS6KL1	42.5509	2.06661	0.566834	3.64588	0.000266481	0.008338
MXD3	27.174	1.59592	0.438137	3.64251	0.000269998	0.0083907
CDCA7	71.8129	1.75342	0.481467	3.64183	0.000270702	0.00839358
SLC2A13	161.489	1.10176	0.30264	3.64048	0.000272127	0.00839984
ST6GALNAC4	150.224	1.04243	0.28643	3.63939	0.000273283	0.00841663
MFSD2A	35.5581	1.87246	0.515053	3.63547	0.000277472	0.00845091
SH2D3A	130.143	-1.12864	0.310363	-3.6365	0.000276368	0.00845091
SLFN14	11.2937	5.00814	1.37951	3.63037	0.000283012	0.00856209
ITGA2B	151.044	2.85625	0.787999	3.62469	0.000289307	0.00860156
LRP8	187.303	1.19568	0.329691	3.62667	0.000287098	0.00860156
ADCY3	568.503	1.17929	0.325106	3.62742	0.000286271	0.00860156
NETO1	167.606	-2.5581	0.706169	-3.6225	0.000291769	0.00863736
ATRNL1	126.791	-2.21077	0.610658	-3.6203	0.000294257	0.00865506
MCF2	36.6199	2.20873	0.610504	3.61788	0.000297022	0.00868988
FRY	814.664	1.41746	0.392723	3.60932	0.000307001	0.00887162
APLP2	5012.12	-1.11317	0.308421	-3.60925	0.000307085	0.00887162
ZNF37BP	82.2229	1.25533	0.348164	3.60556	0.000311477	0.00895073
LDLR	318.26	2.11623	0.587695	3.6009	0.000317114	0.00907475
SPRY1	160.764	-2.31904	0.64441	-3.5987	0.00031981	0.00909513
CCNB2	14.6892	3.99133	1.10974	3.59664	0.000322358	0.00912972
S1PR1	2023.82	-1.11639	0.310368	-3.59699	0.000321916	0.00912972
SNORD10	230.57	-1.20387	0.334897	-3.59474	0.000324714	0.00916615
ZNF578	34.7417	-3.08055	0.857012	-3.59453	0.000324979	0.00916615
MAPK8IP3	1543.02	1.1136	0.30986	3.59388	0.000325787	0.00917011
MCAM	12.2154	5.85346	1.62916	3.59294	0.000326969	0.00918455
EBI3	82.1944	1.57828	0.44012	3.58603	0.000335756	0.00941214
BCL2L11	641.957	1.69628	0.473152	3.58507	0.000336987	0.00942486
VAMP1	331.987	1.64581	0.4592	3.58408	0.000338269	0.00942486
ALDH7A1	45.033	-2.63967	0.736394	-3.58458	0.000337618	0.00942486
SPAG5	126.589	1.75407	0.490163	3.57855	0.000345508	0.00954665
PCLAF	13.4453	4.26113	1.19138	3.57665	0.000348032	0.00956113
LETM2	42.1858	-1.54415	0.4317	-3.57692	0.000347667	0.00956113
MAP1A	19.4073	3.25198	0.910229	3.57271	0.000353307	0.00964817
PHLDB2	183.128	-1.48237	0.415079	-3.57129	0.00035523	0.00968144
KLHL17	31.7336	1.55031	0.434601	3.56721	0.000360801	0.00977509
SNORD97	1914.09	-1.58196	0.443346	-3.56822	0.000359409	0.00977509
ZNF471	17.5745	-3.24595	0.909939	-3.56722	0.000360794	0.00977509
TRERF1	352.552	1.44612	0.406012	3.56176	0.000368375	0.00996062
RDH10	64.6845	2.10525	0.591428	3.5596	0.000371414	0.0100231
CCDC126	383.16	-1.01021	0.284056	-3.55637	0.000376013	0.0101273
SNORA22	186.935	-1.70378	0.479659	-3.55206	0.000382233	0.0102436
WNT2B	12.9266	-3.7404	1.05486	-3.54586	0.000391331	0.0104035
USP27X	59.5021	-1.41745	0.400658	-3.53781	0.000403453	0.0106574
XK	11.8002	3.46118	0.979417	3.53392	0.000409451	0.0107538
KCNC3	331.599	1.55725	0.441215	3.52945	0.000416423	0.0108539
TRPC1	49.1159	-2.28232	0.646612	-3.52967	0.000416083	0.0108539
PCGF2	8.86284	4.26219	1.20835	3.52728	0.000419858	0.0108958
TTN	32332.5	1.08346	0.307197	3.52693	0.000420413	0.0108958
SNORD15B	3141.85	-1.03441	0.293213	-3.52785	0.000418949	0.0108958
THEMIS2	1047.96	1.34194	0.380996	3.52218	0.000428014	0.0110328
SYT11	425.574	1.09854	0.311898	3.52212	0.000428108	0.0110328
PTPN12	2351	1.00398	0.285356	3.51835	0.000434238	0.0111455
DLG4	53.6777	2.14157	0.609004	3.51652	0.000437248	0.0111844
DUSP10	590.079	1.75395	0.499645	3.51039	0.000447443	0.0114239
TMEM238	13.321	-1.7713	0.504732	-3.50939	0.000449131	0.0114458
IL10RA	10730.2	1.26207	0.359744	3.50825	0.000451071	0.0114632
ZNF354C	166.196	-1.52861	0.43575	-3.508	0.000451486	0.0114632
MYLK	41.5342	2.76132	0.787528	3.50632	0.000454349	0.0114723
SMPDL3A	36.5449	1.9798	0.565482	3.50109	0.000463363	0.0116012
GBP2	1924.2	1.07638	0.307716	3.49796	0.00046883	0.011652
NLGN4Y	333.418	-9.13709	2.61223	-3.49781	0.000469099	0.011652
FAM200A	96.0648	-1.22696	0.350856	-3.49705	0.000470429	0.0116622
KIF2C	20.0196	3.39943	0.974049	3.49	0.000483029	0.0118647
ANKRD13B	15.8646	2.45696	0.70394	3.4903	0.000482473	0.0118647
ITGAX	3266.89	1.22572	0.351247	3.48962	0.00048371	0.0118647
SCARNA13	5013.07	-1.0586	0.303246	-3.49091	0.000481385	0.0118647
TUBB3	301.091	3.26964	0.937402	3.48798	0.000486691	0.0119166
PRDM16	3.72371	-5.16708	1.48669	-3.47555	0.00050981	0.012264
RHPN2	99.0808	-1.95506	0.562763	-3.47404	0.000512681	0.0123115
CD200	612.912	-1.74093	0.501834	-3.46914	0.000522135	0.0124949
CEMIP2	5595.39	1.19678	0.34608	3.45811	0.000543972	0.0128606
MTUS1	16.7307	-4.50429	1.30246	-3.4583	0.000543588	0.0128606
FLT3	116.465	2.77708	0.803707	3.45533	0.000549613	0.0129616
PCDHGB2	149.337	1.65667	0.479675	3.45374	0.000552878	0.0129818
GAS7	619.469	1.42987	0.414165	3.45242	0.000555572	0.0130228
ZNF620	49.9951	-1.52071	0.440905	-3.44907	0.000562522	0.0131632
SLC45A3	57.4051	-1.64566	0.477761	-3.44452	0.000572071	0.0133186
H2BS1	21.3566	-3.31113	0.966695	-3.42521	0.000614334	0.0141112
DST	188.374	1.68226	0.491291	3.42417	0.000616681	0.0141179
PRKAR2B	103.105	2.33836	0.683001	3.42366	0.000617846	0.014121
HOOK1	181.115	-1.56121	0.456278	-3.42162	0.000622498	0.0141832
PLAG1	159.782	-1.47562	0.432162	-3.41449	0.000639005	0.0144365
MAPK10	11.2046	13.855	4.05991	3.41262	0.000643407	0.0145006
EIF1AY	491.566	-8.56829	2.51401	-3.40822	0.000653885	0.0146283
VASN	13.0197	3.28209	0.963534	3.4063	0.000658487	0.0146834
DDX11	1606.73	1.43092	0.420241	3.40499	0.000661662	0.0146887
PDE4A	78.7169	1.72086	0.505961	3.40116	0.000671	0.0148181
MAP3K7CL	245.147	1.38267	0.407016	3.39711	0.000681026	0.0149913
ARHGAP27P1-BPTFP1-KPNA2P3	194.765	1.09418	0.322373	3.39413	0.000688466	0.0151308
SRGN	1853.11	1.09309	0.322195	3.39264	0.000692234	0.0151893
SEC31B	414.152	1.15563	0.340728	3.39166	0.000694708	0.0152193
CST7	80.3379	2.06533	0.610667	3.38209	0.00071936	0.0155648
RNF227	17.4182	-1.9741	0.584109	-3.37968	0.000725706	0.0156358
CTSF	61.7117	-1.79444	0.531388	-3.37688	0.000733128	0.0157347
PLPP3	209.281	1.64006	0.48629	3.37259	0.000744646	0.0158982
KCNA3	566.701	-1.05717	0.313627	-3.3708	0.000749509	0.0159616
FAM169A	150.413	-1.90939	0.566934	-3.36791	0.00075739	0.0160808
ZDHHC14	255.067	-1.04619	0.311059	-3.3633	0.000770152	0.0162658
PLPP5	1180.63	-1.291	0.384142	-3.36073	0.000777357	0.0163269
ADGRD1	36.9316	-2.64249	0.786506	-3.35979	0.000780028	0.0163533
C1orf109	57.8314	-1.10868	0.330362	-3.35595	0.000790942	0.0165364
ABCA9	34.5194	5.58815	1.66563	3.35497	0.000793746	0.0165447
USP53	427.488	-1.24838	0.372767	-3.34894	0.000811207	0.0168443
MELK	13.7194	4.79273	1.4317	3.34757	0.000815226	0.0168644
SPRY2	129.544	3.99823	1.19436	3.34759	0.000815184	0.0168644
RETREG1	151.555	-1.59699	0.478654	-3.33642	0.00084864	0.0173373
HMCN1	7.50611	5.87171	1.76381	3.32898	0.000871635	0.0177638
CDYL2	179.943	1.38428	0.416093	3.32686	0.000878309	0.0178468
LGR4	44.9156	-2.08901	0.628067	-3.32609	0.000880748	0.0178699
CRYM	29.8974	2.51533	0.758821	3.31479	0.000917114	0.0184423
HJURP	7.7371	6.10867	1.84605	3.30904	0.000936154	0.0186835
GPR160	196.115	-1.36217	0.411688	-3.30874	0.000937168	0.0186835
ZNF780A	586.837	-1.01797	0.308122	-3.30381	0.000953813	0.0188241
EGF	26.6754	4.14714	1.25616	3.30144	0.000961908	0.0189104
MTHFD1L	424.911	1.31765	0.399222	3.30054	0.000964977	0.0189325
H1-1	12.0782	3.1486	0.954668	3.29811	0.000973374	0.019046
PTPRM	26.6168	-2.39165	0.726162	-3.29355	0.000989319	0.0192337
ZNF514	143.547	-1.13981	0.346209	-3.29227	0.000993809	0.0192533
SALL2	9.8549	-2.88254	0.875651	-3.29188	0.000995185	0.0192533
SYTL2	59.9077	1.9021	0.578218	3.28959	0.00100332	0.0193101
TTC30A	211.245	-1.52973	0.465679	-3.28495	0.00102001	0.0194704
LYRM9	22.2432	-1.73094	0.527018	-3.2844	0.001022	0.0194704
SIK1	3273.17	1.90634	0.581042	3.2809	0.00103478	0.0196322
TLCD1	11.4034	3.44829	1.05157	3.27918	0.00104109	0.0197247
DBNDD2	20.7783	4.01943	1.22625	3.27782	0.00104613	0.019793
PLEKHA6	6.36523	-4.18414	1.27835	-3.27307	0.00106385	0.0199087
NUTM2E	103.976	-4.98355	1.52631	-3.2651	0.00109427	0.0202573
ANLN	14.0337	4.46154	1.36875	3.25958	0.00111578	0.0203855
PDGFD	46.4691	2.20454	0.675863	3.26182	0.001107	0.0203855
CCDC121	60.951	-1.7304	0.53078	-3.26011	0.00111368	0.0203855
NPHP1	65.7892	-2.27244	0.69706	-3.26004	0.00111397	0.0203855
PTTG1	208.951	1.39376	0.428471	3.25288	0.0011424	0.0207205
ZNF204P	4.09832	-3.60926	1.11034	-3.25058	0.00115172	0.0207738
IQCN	630.986	1.39516	0.429286	3.24995	0.00115425	0.0207796
CALHM1	13.6436	3.64282	1.122	3.24672	0.00116743	0.0209056
CCL5	324.703	1.47894	0.455648	3.2458	0.0011712	0.0209056
RFLNB	23.681	2.5167	0.775628	3.24473	0.00117563	0.0209176
ZNF853	32.8355	-1.94378	0.599913	-3.2401	0.00119488	0.0210962
TSPAN13	2047.59	-1.37812	0.425956	-3.23536	0.00121491	0.0213949
TSPYL5	252.438	-1.45238	0.448973	-3.2349	0.00121687	0.0214019
IL10	57.2609	7.50539	2.32302	3.23088	0.00123411	0.0216039
VDR	43.2589	3.48602	1.07901	3.23075	0.00123464	0.0216039
BACH1	3848.74	1.35892	0.420526	3.23147	0.00123156	0.0216039
ZNF233	17.7371	-2.7734	0.858948	-3.22883	0.00124296	0.0217218
PCDHGA5	67.5301	2.12271	0.657611	3.2279	0.00124701	0.0217464
THRB	87.3531	-2.18206	0.676484	-3.2256	0.0012571	0.0218197
F13A1	635.746	2.51211	0.780686	3.21783	0.00129165	0.0223509
ADGRG1	291.913	2.04333	0.635098	3.21735	0.00129379	0.0223541
TMEM88	27.0801	3.36587	1.04688	3.21516	0.00130374	0.0224695
SMIM3	11.3345	5.20219	1.61907	3.21308	0.0013132	0.0225758
DMD	729.138	1.80809	0.562688	3.21331	0.00131216	0.0225758
IL15	63.523	-1.45492	0.453137	-3.21076	0.00132384	0.022702
KRT5	21.2164	7.57863	2.36218	3.20832	0.00133514	0.0228102
ZKSCAN4	156.305	-1.08708	0.33881	-3.20852	0.00133421	0.0228102
PRAME	7.24411	5.39551	1.6825	3.20685	0.00134199	0.0228988
POTEKP	5.33563	12.9995	4.0595	3.20225	0.00136357	0.0231808
ZNF385A	179.232	1.40658	0.439724	3.19878	0.00138009	0.023346
NFKBID	1415	1.36566	0.426889	3.19909	0.00137861	0.023346
ECHDC2	110.346	-1.07829	0.337706	-3.19298	0.00140813	0.0236455
DOK2	166.358	1.45172	0.455918	3.18417	0.00145171	0.0241706
TUBB1	583.14	2.78801	0.875807	3.18336	0.00145579	0.0241844
CDHR3	30.3425	-2.69522	0.846715	-3.18315	0.00145681	0.0241844
PPIAL4G	64.2795	-2.93861	0.923235	-3.18295	0.00145783	0.0241844
PLCB1	63.2669	1.86889	0.587439	3.18141	0.00146558	0.0242252
TTC28	390.434	1.33799	0.42122	3.17646	0.00149083	0.0245835
MPL	5.57873	4.38182	1.38439	3.16516	0.00154997	0.0252256
ZDHHC19	6.2781	-5.06614	1.60192	-3.16255	0.00156395	0.025423
COL19A1	3557.34	-1.3073	0.41351	-3.16148	0.00156969	0.025456
LYPLAL1	579.074	-1.07405	0.339814	-3.16069	0.00157397	0.0254754
TRAF1	70.581	1.24029	0.3928	3.15755	0.00159101	0.0256805
ZNF891	205.403	1.37488	0.435788	3.15494	0.00160532	0.0257903
TUBB2A	565.388	1.37923	0.437305	3.15393	0.00161087	0.0258493
SDHAF3	120.071	-1.24703	0.395525	-3.15285	0.00161684	0.0258966
ZNF285	75.0583	-2.34727	0.744523	-3.15272	0.00161759	0.0258966
HOMEZ	84.6472	-1.02488	0.325173	-3.15179	0.00162271	0.0259181
DCAF12	78.4756	1.87271	0.594559	3.14974	0.00163415	0.0260542
TCEAL4	212.659	-1.23992	0.394153	-3.14578	0.00165645	0.0262131
RAD54L	33.9863	2.35253	0.748368	3.14355	0.00166914	0.0263532
ABTB2	46.6109	2.0937	0.666677	3.1405	0.00168661	0.0264564
ARHGAP21	479.698	1.05162	0.334865	3.14042	0.00168704	0.0264564
TMEM220	48.1884	-2.22634	0.711772	-3.12789	0.00176068	0.027235
ZNF606	237.384	-1.10504	0.353711	-3.12413	0.00178331	0.027523
BTBD19	6.87553	4.91685	1.57466	3.12249	0.00179331	0.0276463
ID2	181.979	1.9212	0.615734	3.12018	0.00180742	0.0277703
XKRX	91.4434	-1.47712	0.473814	-3.1175	0.0018239	0.0278906
LPIN3	4.44737	-4.69379	1.50558	-3.11759	0.00182336	0.0278906
MYBL2	617.006	2.43385	0.783036	3.10823	0.00188214	0.0283711
MYO5C	93.0939	1.51258	0.487124	3.10511	0.00190205	0.0284699
TP53I3	37.5109	1.38656	0.446409	3.10603	0.00189619	0.0284699
TMEM38A	35.7479	-2.30902	0.743669	-3.10491	0.0019034	0.0284699
PCDHB14	10.0961	6.41196	2.06587	3.10376	0.00191077	0.0285287
FAM167A	303.774	1.23964	0.399818	3.10051	0.00193185	0.0287496
PFKFB3	910.113	1.79918	0.580424	3.09977	0.00193672	0.0287597
CAVIN2	122.433	2.63847	0.851944	3.097	0.00195492	0.0289051
ERICH3	13.1019	-2.61851	0.846774	-3.09233	0.00198589	0.0292194
GAL3ST1	2.92025	-4.58389	1.48241	-3.0922	0.00198682	0.0292194
ZNF2	72.2636	-1.46528	0.474287	-3.08944	0.00200536	0.0294269
LAMC3	23.734	4.12315	1.33627	3.08558	0.00203158	0.0297185
C1orf56	13.8044	-1.676	0.543207	-3.08539	0.00203287	0.0297185
SELP	69.4943	2.75945	0.895639	3.08098	0.00206317	0.0299176
H3C12	202.797	1.71566	0.556898	3.08075	0.00206478	0.0299176
WDR66	25.4074	2.81344	0.913344	3.08037	0.00206741	0.0299241
NRROS	649.718	1.10839	0.360159	3.07749	0.00208749	0.0300058
MED31	95.6516	-1.18301	0.384365	-3.07783	0.00208513	0.0300058
HS3ST1	94.0558	-1.69124	0.549573	-3.07737	0.00208835	0.0300058
ZNF10	130.002	1.25371	0.408083	3.0722	0.0021249	0.0302347
LOC105447645	8.47286	-2.79316	0.910857	-3.06652	0.00216565	0.0305728
PSTPIP2	81.4545	1.71692	0.560515	3.06311	0.00219046	0.0307965
LINC02453	4.24139	-3.02378	0.987063	-3.06341	0.00218828	0.0307965
USP51	40.9414	-1.11515	0.364223	-3.06173	0.00220059	0.0308758
CNTNAP3	322.337	2.13219	0.696642	3.06067	0.00220845	0.0309544
AMH	10.7119	2.78065	0.909071	3.05878	0.00222237	0.0310104
TFPI	7.16915	6.04621	1.97877	3.05555	0.00224652	0.0312329
CYP2J2	12.057	-3.23273	1.05846	-3.05419	0.00225671	0.031343
CDC25A	14.9372	3.31787	1.0889	3.04698	0.00231152	0.0318681
PIGR	42.0364	2.60921	0.856345	3.04692	0.002312	0.0318681
CD226	137.191	1.55476	0.510341	3.04651	0.00231512	0.0318681
KIAA1958	76.1726	1.33268	0.437327	3.04733	0.00230886	0.0318681
KLRC3	25.1826	-4.54043	1.49013	-3.047	0.00231137	0.0318681
CDKN3	13.929	2.74226	0.900514	3.04521	0.00232515	0.0319382
GGT1	253.172	1.32695	0.43602	3.04333	0.00233976	0.0320428
DTL	28.7502	2.0568	0.676014	3.04254	0.00234588	0.0320627
HSF2BP	6.04856	-4.52865	1.48835	-3.04274	0.00234435	0.0320627
KIF18B	6.42808	5.66434	1.86619	3.03525	0.00240335	0.0325245
TROAP	9.2739	4.66815	1.53901	3.03321	0.0024197	0.0325732
ZNF418	267.923	-1.05335	0.347327	-3.03273	0.00242354	0.0325732
ZNF677	30.8055	-1.95706	0.645421	-3.03223	0.00242757	0.0325954
ZNF215	19.0619	-2.49224	0.823147	-3.02769	0.00246427	0.0329915
TNNT3	69.8108	2.32987	0.770585	3.02351	0.00249863	0.0332886
SYCP2L	16.4407	3.12073	1.03242	3.02275	0.00250491	0.0333082
SLC1A1	23.1467	3.21837	1.06578	3.01972	0.00253005	0.0335219
ARHGEF10	122.98	1.15477	0.382461	3.0193	0.00253355	0.0335269
DHRS3	17.3318	3.83991	1.27269	3.01716	0.00255152	0.0336079
RTL8A	128.247	-1.47533	0.488904	-3.01763	0.00254761	0.0336079
HMMR	45.4349	1.943	0.644747	3.01358	0.00258182	0.0338269
TMEM186	83.4522	-1.05889	0.351457	-3.01285	0.00258805	0.0338567
TBC1D16	21.0101	-2.46928	0.819698	-3.01242	0.00259173	0.0338725
NINJ1	10.1883	2.28771	0.760199	3.00935	0.00261808	0.0341519
ACP3	111.544	2.23225	0.741998	3.00843	0.00262605	0.0342234
H2AC14	915.878	1.24628	0.414965	3.00334	0.00267038	0.0345556
ZNF331	664.191	1.75509	0.584807	3.00114	0.00268971	0.0347236
BPHL	36.688	-1.29892	0.432881	-3.00063	0.00269421	0.034749
DUSP5	374.274	2.31066	0.770718	2.99806	0.00271707	0.0348801
PRKCA	54.4942	1.59031	0.530501	2.99775	0.00271979	0.0348823
C1QTNF6	7.82122	-2.92262	0.975585	-2.99576	0.00273764	0.0349807
ADGRL1	25.9019	1.88894	0.630797	2.99454	0.00274863	0.035012
TNFAIP8L2	49.2804	-1.48521	0.495992	-2.99442	0.00274968	0.035012
FMN1	71.8633	-1.69083	0.566244	-2.98604	0.00282615	0.0355495
BSPRY	14.3602	2.67776	0.897797	2.98259	0.0028582	0.0357597
COL9A3	105.697	1.14663	0.384525	2.98193	0.0028644	0.035801
PLEKHG4	38.677	-1.7106	0.573727	-2.98156	0.00286783	0.0358114
TESC	255.44	1.17361	0.393755	2.98056	0.00287721	0.0358633
IER3	65.0874	2.99437	1.01087	2.96217	0.0030548	0.0376022
MORC4	135.13	-1.08466	0.366179	-2.9621	0.00305549	0.0376022
B4GALT2	49.7355	1.3817	0.466689	2.96064	0.00306999	0.0376849
FBXL18	90.2961	1.19276	0.403511	2.95595	0.00311712	0.0381611
ZBTB16	775.725	-1.88012	0.636752	-2.95266	0.00315046	0.0383981
MLC1	32.7932	2.59379	0.878704	2.95183	0.00315893	0.0384673
SLC17A9	189.497	1.011	0.342889	2.94848	0.00319337	0.0387493
MAP3K6	29.0143	1.43258	0.486592	2.94411	0.00323883	0.0389909
AMIGO3	172.706	1.04714	0.355621	2.94454	0.00323436	0.0389909
GPC4	29.1811	-2.62215	0.890568	-2.94436	0.00323623	0.0389909
DUSP4	84.1892	3.86502	1.3135	2.94254	0.00325531	0.039155
ESPL1	20.0417	2.43459	0.828319	2.9392	0.00329065	0.0393712
LRRC49	4.8954	-4.58423	1.55968	-2.93921	0.0032905	0.0393712
CLIP2	713.541	1.06987	0.364275	2.93699	0.00331418	0.0395514
SAXO2	21.3978	-2.41798	0.823262	-2.93707	0.00331325	0.0395514
ERMN	79.9847	1.84743	0.629137	2.93646	0.00331982	0.0395843
SPC24	3.88618	6.28882	2.14198	2.93599	0.00332487	0.0395903
TOX2	33.5349	2.038	0.694171	2.93587	0.0033261	0.0395903
FDXR	62.8554	1.47084	0.501189	2.93469	0.00333877	0.0396724
BNIP3	130.442	-1.33894	0.456358	-2.93397	0.00334656	0.0397306
GATM	448.38	-1.16922	0.399098	-2.92965	0.0033934	0.0401697
ABCB1	997.205	-1.71518	0.585669	-2.92858	0.0034051	0.0402517
FOXRED2	65.0963	1.22768	0.419308	2.92787	0.00341297	0.04031
LTBP1	62.6671	3.01207	1.03202	2.91862	0.00351586	0.0412415
SLC9A5	24.9391	2.97517	1.01981	2.91738	0.00352983	0.0413702
MATN1	23.2101	2.14189	0.734545	2.91594	0.00354614	0.0414905
USP49	79.2891	1.19961	0.411752	2.91342	0.00357498	0.0417567
H2BC14	1573.05	1.27573	0.438153	2.91161	0.00359568	0.0419272
FCER2	3073.48	-1.42278	0.488924	-2.91002	0.0036141	0.0419994
GP1BA	40.6587	3.76232	1.29638	2.90218	0.00370576	0.0427033
SDHAP3	205.735	1.01778	0.350976	2.89984	0.0037335	0.0428075
GINS3	44.6298	1.06142	0.366072	2.89948	0.0037378	0.0428211
NINL	48.9021	2.24482	0.774454	2.89858	0.00374857	0.0428477
HIP1	226.034	1.32637	0.457604	2.8985	0.00374949	0.0428477
HNMT	24.5154	2.60464	0.899428	2.89589	0.00378086	0.0431704
PILRB	358.671	1.09208	0.377252	2.89484	0.0037935	0.0432428
MCF2L	50.4825	-1.87102	0.646505	-2.89405	0.00380305	0.0433157
DUSP2	554.487	2.24379	0.775724	2.89251	0.0038218	0.0434409
SNORA17B	808.911	-1.02629	0.354907	-2.89173	0.00383132	0.0434575
KCNA6	10.4106	-2.76575	0.956588	-2.89127	0.00383693	0.0434852
CLSPN	58.189	1.78676	0.618982	2.88661	0.00389411	0.0439161
MAFK	82.9715	1.10707	0.384146	2.88188	0.00395304	0.0444709
FXYD7	25.5208	-2.81805	0.979015	-2.87845	0.00399629	0.0447376
TRIQK	51.2754	-1.64328	0.571889	-2.87342	0.00406056	0.0452359
IL2RB	140.132	1.54923	0.539241	2.87298	0.00406623	0.0452624
AOC2	72.395	1.66347	0.579084	2.87259	0.00407126	0.0452664
PRSS23	39.1856	2.45776	0.856976	2.86795	0.0041314	0.0456181
DONSON	74.5807	1.41314	0.492968	2.8666	0.00414906	0.045705
CHMP4C	6.16179	-3.66245	1.27829	-2.86511	0.00416863	0.0458449
CEBPA	55.9703	2.156	0.752927	2.8635	0.00418992	0.0459686
CMYA5	9.95879	2.40082	0.838918	2.86181	0.00421234	0.0461748
ATL1	93.9728	-1.41811	0.495942	-2.85943	0.00424401	0.0464508
SNAI3	31.9121	-2.19243	0.7671	-2.85807	0.00426223	0.046613
TK2	291.898	1.08051	0.3781	2.85772	0.00426696	0.0466276
DGKG	437.95	1.50282	0.527153	2.85082	0.00436071	0.0473508
MRC1	65.3526	4.5444	1.5946	2.84986	0.00437384	0.0473809
ENPP1	33.3994	-3.0201	1.05967	-2.85004	0.00437141	0.0473809
ARHGAP27P2	5.54882	2.06095	0.724835	2.84334	0.00446439	0.0480963
MCM10	17.2549	4.11941	1.44925	2.84244	0.00447694	0.0481174
MAPK12	32.0616	2.09262	0.73617	2.84257	0.0044751	0.0481174
PCDHGA10	130.834	1.59932	0.562839	2.84153	0.00448983	0.0481815
COL9A2	192.493	1.2495	0.439828	2.84089	0.00449877	0.0482397
SSBP4	117.485	1.02777	0.362244	2.83723	0.00455066	0.0486442
DIPK1B	40.555	-2.0995	0.740563	-2.835	0.00458251	0.0488706
HIC2	75.1131	1.05747	0.373154	2.83386	0.00459891	0.0490075
TLR8	120.192	2.1009	0.742097	2.83103	0.00463986	0.0492527
LDLRAD2	59.074	2.24956	0.795078	2.82936	0.0046641	0.0493576
ITPRIPL1	88.0994	1.16018	0.410419	2.82682	0.00470126	0.0495599
AXIN2	69.0297	-3.47303	1.23026	-2.82299	0.00475776	0.0499256

## Sheet: BNHL-HCV vs BNHL
Table S1f: Differentially Expressed Gene (DEG) List - BNHL/HCV vs BNHL
DEG = log2(FC) +/-1, padj <0.05
Gene	baseMean	log2FoldChange	lfcSE	stat	pvalue	padj
ARHGEF35-AS1	8.43124	-21.1241	1.84237	-11.4657	1.96139e-30	3.11136e-26
MAGED4	164.928	-24.5232	2.40769	-10.1854	2.3042e-24	1.82758e-20
LOC100133331	171.432	24.2204	2.83686	8.53775	1.36857e-17	7.23656e-14
SHLD2P1	3.65513	-21.7767	2.56291	-8.49689	1.9473e-17	7.72252e-14
PLIN1	2.7149	-19.7419	2.57366	-7.67077	1.70972e-14	5.42426e-11
SYN3	55.3619	-5.17445	0.692787	-7.46904	8.07818e-14	2.13574e-10
PROKR1	1.05952	-29.9881	4.4272	-6.7736	1.25618e-11	2.84669e-08
CMTM4	1.03131	-25.9438	3.86467	-6.71307	1.90568e-11	3.77873e-08
CHST15	704.017	1.41019	0.221495	6.36668	1.93169e-10	3.4047e-07
ERBB3	2.50708	17.3992	2.74614	6.33587	2.36007e-10	3.5083e-07
AKAP6	410.187	-3.75241	0.592686	-6.33119	2.43279e-10	3.5083e-07
FAM90A2P	4.68829	22.7607	3.74376	6.07964	1.20455e-09	1.59232e-06
IZUMO4	26.6853	3.14621	0.531743	5.91678	3.28304e-09	4.00607e-06
KNL1	447.411	1.6453	0.280613	5.86324	4.53928e-09	4.80044e-06
CORO1B	227.694	2.25363	0.395469	5.69863	1.20772e-08	1.19079e-05
PPIAL4D	12.1784	-25.4244	4.46887	-5.68923	1.27614e-08	1.19079e-05
LOC100287467	0.898353	-24.9458	4.39976	-5.66981	1.42954e-08	1.25983e-05
TESK2	578.873	-1.19725	0.211551	-5.65939	1.51914e-08	1.26832e-05
BEX2	194.768	-2.27863	0.410657	-5.54875	2.87722e-08	2.28207e-05
CYP2U1	246.754	-1.05938	0.197452	-5.36526	8.08327e-08	6.10595e-05
JAM3	540.65	-2.1676	0.406275	-5.3353	9.53874e-08	6.87786e-05
BCAR3	642.189	1.79619	0.339082	5.29722	1.17578e-07	8.10933e-05
PPIAL4E	22.9297	-23.1593	4.42653	-5.23193	1.67752e-07	0.000110877
ANKS1B	4.69249	23.2118	4.45746	5.20741	1.91494e-07	0.000117358
LIMK1	1063.49	1.39776	0.26916	5.19303	2.06899e-07	0.000117358
SEMA7A	829.092	1.25018	0.241047	5.18647	2.1432e-07	0.000117358
PCED1B	203.653	1.222	0.234877	5.20274	1.96374e-07	0.000117358
MAPK8IP1P2	8.29509	-23.1874	4.47093	-5.18627	2.14548e-07	0.000117358
SNORD94	315.656	-1.48551	0.289019	-5.13984	2.74979e-07	0.0001454
CCDC88A	1296.75	1.76765	0.348615	5.0705	3.96781e-07	0.000198038
ZNF625-ZNF20	7.07705	-22.6142	4.47138	-5.05755	4.24685e-07	0.000204145
MAPK10	11.2046	22.5129	4.45717	5.05095	4.39622e-07	0.00020511
ZNF608	1044.78	2.21458	0.443916	4.98873	6.07768e-07	0.000275458
FAT3	34.7935	22.0985	4.45709	4.95806	7.1199e-07	0.000289597
BFSP2	11.6793	7.53758	1.51894	4.96241	6.96241e-07	0.000289597
LOC100996740	555.698	-1.36911	0.275756	-4.96495	6.8719e-07	0.000289597
MTHFD2	468.657	1.27561	0.258446	4.93569	7.98663e-07	0.000309005
GSDMA	0.584857	21.7979	4.44164	4.90763	9.21859e-07	0.00034008
LMNB1	840.355	1.02027	0.207845	4.90879	9.1642e-07	0.00034008
WDR87	1.00608	-21.5629	4.4296	-4.86791	1.12784e-06	0.000397576
GPT2	132.222	1.63175	0.335674	4.86113	1.16719e-06	0.000402504
COL19A1	3557.34	-2.19404	0.452557	-4.84811	1.24642e-06	0.000420681
BMP7	18.5522	21.5789	4.45715	4.84141	1.28922e-06	0.00042606
MAEL	0.697488	21.479	4.44864	4.82821	1.37767e-06	0.000446001
H2AB1	1.56908	-21.6216	4.49094	-4.8145	1.47569e-06	0.000468177
TNNI1	14.9719	21.4177	4.45718	4.8052	1.54595e-06	0.000471727
ASPM	154.705	2.70018	0.561934	4.80515	1.54635e-06	0.000471727
LMO1	0.320226	-21.3388	4.45123	-4.7939	1.63572e-06	0.000489575
FHOD3	12.8889	21.3122	4.45721	4.78152	1.73974e-06	0.000501597
RAD21L1	0.662527	21.1763	4.43208	4.77797	1.77075e-06	0.000501597
BHLHE40	1807.17	1.1677	0.244185	4.78206	1.7351e-06	0.000501597
PDZRN4	12.2379	21.2734	4.45722	4.77279	1.81693e-06	0.000505648
ST6GALNAC5	1.41644	-17.2732	3.63141	-4.75659	1.96891e-06	0.000538497
PPFIBP1	188.637	-3.19559	0.674269	-4.73933	2.14425e-06	0.000572564
PTPRM	26.6168	-3.70087	0.781216	-4.73732	2.16566e-06	0.000572564
RGS7	47.7755	-4.35559	0.924031	-4.71369	2.43275e-06	0.000632635
KIAA1549L	8.00877	20.9471	4.45734	4.69947	2.60839e-06	0.000667368
PNMA1	69.8017	-1.08958	0.233198	-4.67231	2.9783e-06	0.000745709
RCAN2	1.0724	-18.3273	3.92428	-4.67023	3.0086e-06	0.000745709
H2BW4P	0.783208	-20.705	4.45969	-4.6427	3.43887e-06	0.000839243
CKMT1A	4.36139	20.6585	4.45754	4.6345	3.57793e-06	0.000857994
SCT	0.366207	-20.6552	4.45937	-4.63186	3.62388e-06	0.000857994
HMGA1	3753.67	1.01268	0.220525	4.59211	4.38793e-06	0.00102361
RADX	189.834	-1.57225	0.343646	-4.57521	4.75744e-06	0.00109373
ZDHHC14	255.067	-1.55227	0.339542	-4.57167	4.83859e-06	0.00109649
SLC5A2	0.404137	20.2741	4.44089	4.56532	4.98727e-06	0.00111427
STAT1	14634.3	1.25273	0.275262	4.55103	5.33848e-06	0.00117617
CYTL1	0.312292	-20.204	4.45326	-4.5369	5.70861e-06	0.00124049
SLX1A-SULT1A3	26.0601	20.1784	4.45726	4.52709	5.98027e-06	0.00128196
PPM1E	7.24001	7.20395	1.59419	4.51888	6.21664e-06	0.00130002
SOX9	3.02245	20.0785	4.45772	4.50421	6.66198e-06	0.00133771
OAS1	2316.11	1.49228	0.331242	4.5051	6.63426e-06	0.00133771
PYHIN1	838.386	1.36118	0.301958	4.50783	6.54943e-06	0.00133771
H3C7	597.764	1.59686	0.356536	4.47882	7.50569e-06	0.00148828
LOC105370401	1.00672	16.5655	3.71786	4.45565	8.36376e-06	0.00161798
KCNA3	566.701	-1.52771	0.342849	-4.45592	8.35358e-06	0.00161798
POTEKP	5.33563	19.811	4.45736	4.44456	8.8071e-06	0.00166318
LINC01096	0.334459	19.6271	4.45663	4.40402	1.06262e-05	0.0019831
CACNA1D	53.0997	3.97755	0.9062	4.38927	1.13734e-05	0.00208837
STK3	267.185	1.99454	0.45457	4.38774	1.14536e-05	0.00208837
CLSTN2	0.405378	-19.4026	4.45439	-4.35584	1.3256e-05	0.00238954
TRIM6	0.325785	19.4138	4.45955	4.35331	1.34095e-05	0.00239006
DSEL	17.5566	-4.54471	1.05004	-4.32813	1.50378e-05	0.00262136
THRB	87.3531	-3.17172	0.73589	-4.31005	1.6322e-05	0.0028143
KLRC3	25.1826	-6.81125	1.58173	-4.30622	1.66071e-05	0.00283266
MTUS1	16.7307	-5.96448	1.38691	-4.30055	1.70378e-05	0.00287521
GRIK3	21.3843	6.49832	1.52249	4.26821	1.97047e-05	0.00325599
SPATA13	421.423	1.44193	0.338089	4.26496	1.99942e-05	0.00326978
CTAGE9	19.0437	19.0569	4.47216	4.26124	2.03298e-05	0.00329073
TOP2A	244	2.10215	0.493884	4.25636	2.07785e-05	0.00332939
COL9A3	105.697	1.78625	0.423881	4.21403	2.50859e-05	0.00393998
HOXC4	91.4056	1.48118	0.353803	4.18646	2.83343e-05	0.00428513
KIF18A	221.704	1.14498	0.273321	4.18915	2.80001e-05	0.00428513
KRT18	40.8411	-3.52857	0.8429	-4.18622	2.8364e-05	0.00428513
CD84	622.806	1.2132	0.290229	4.18013	2.91337e-05	0.00431914
SYNE4	0.617761	-18.6299	4.45673	-4.18018	2.9128e-05	0.00431914
APLP2	5012.12	-1.40592	0.337577	-4.16476	3.11686e-05	0.00449542
MFSD2A	35.5581	2.38026	0.572353	4.15873	3.20016e-05	0.00457334
PLPP3	209.281	2.21181	0.533647	4.14471	3.40249e-05	0.00469336
CARMIL3	159.632	1.95584	0.471853	4.14502	3.39791e-05	0.00469336
SMAD3	3696.2	-1.21388	0.294593	-4.12053	3.78006e-05	0.00499692
FXYD7	25.5208	-4.35189	1.05575	-4.12208	3.75459e-05	0.00499692
ARHGAP22	18.8532	-4.05651	0.985653	-4.11556	3.86243e-05	0.00506361
H3C8	96.9333	3.75578	0.913294	4.11235	3.91658e-05	0.00506829
CR1	38468	-1.3272	0.323445	-4.10332	4.07268e-05	0.00516839
NIPAL4	125.933	-2.66463	0.650127	-4.09863	4.15605e-05	0.00523234
TSSC2	0.511548	-18.1926	4.45283	-4.08563	4.3957e-05	0.00544758
CDCA7	71.8129	2.1656	0.530766	4.08014	4.50077e-05	0.00545006
GBP1	1869.41	1.5637	0.383149	4.08118	4.48079e-05	0.00545006
FRMD5	0.575969	-18.3359	4.49136	-4.08249	4.45562e-05	0.00545006
UBASH3B	381.274	1.41145	0.347096	4.06647	4.77308e-05	0.0056202
EZH2	258.544	1.19771	0.294818	4.06255	4.85386e-05	0.0056202
PDE3B	342.13	-1.76479	0.434374	-4.06284	4.84782e-05	0.0056202
FMN1	71.8633	-2.50757	0.616193	-4.06945	4.71245e-05	0.0056202
FGR	3509.77	1.18453	0.29179	4.05952	4.91739e-05	0.0056525
TBX21	600.664	1.50887	0.372194	4.05399	5.03504e-05	0.00574611
FADS2	230.741	2.64776	0.656759	4.03156	5.54087e-05	0.00618977
LCMT2	248.074	-1.07778	0.269727	-3.99582	6.44695e-05	0.00700465
MYL6B	64.9949	1.42122	0.356353	3.98825	6.65633e-05	0.00718295
SLC7A7	1733.42	1.40586	0.356599	3.94242	8.06632e-05	0.00858766
CDKN3	13.929	4.05886	1.0318	3.93375	8.36303e-05	0.00884418
GINS3	44.6298	1.60065	0.407117	3.93166	8.43599e-05	0.00886226
GINS2	19.8408	3.46835	0.883925	3.9238	8.71623e-05	0.008992
ANKUB1	0.724893	-17.5436	4.47457	-3.92073	8.82801e-05	0.00903476
NBEAL2	1668.58	1.37837	0.352841	3.9065	9.36442e-05	0.00952229
IRF6	16.7556	-5.14786	1.32262	-3.89216	9.93563e-05	0.00978938
PPP1R3F	53.2139	-1.1135	0.286615	-3.88499	0.000102335	0.0100206
SPAG5	126.589	2.08428	0.538083	3.87353	0.000107271	0.0104395
HOMER3	56.981	-2.29039	0.591983	-3.86901	0.00010928	0.0104573
CAPN13	0.582638	-17.3213	4.47734	-3.86867	0.000109432	0.0104573
BPNT1	830.843	1.11859	0.289361	3.86573	0.000110758	0.0105207
IL4R	6044.34	-1.55955	0.403596	-3.86414	0.000111479	0.0105262
DTX1	528.447	1.6497	0.429272	3.84303	0.000121527	0.0113662
ANXA2R	91.4126	-1.01974	0.265387	-3.84246	0.000121808	0.0113662
KIFC1	27.9141	4.08773	1.06455	3.83987	0.000123099	0.0114195
NANS	292.21	1.12792	0.294369	3.83164	0.000127291	0.0116718
CDC20	22.3616	4.83943	1.26438	3.82751	0.000129447	0.0117338
AGAP1	10.5995	-6.80375	1.77713	-3.82851	0.000128922	0.0117338
USP53	427.488	-1.55833	0.407545	-3.82371	0.000131459	0.0118485
IGF1R	716.292	-1.52263	0.399012	-3.81601	0.00013563	0.0120195
TYMS	19.2078	4.90654	1.28885	3.80692	0.000140709	0.0124004
PIGR	42.0364	3.60498	0.94778	3.8036	0.000142607	0.0124295
SLA	884.653	1.15253	0.30291	3.80484	0.000141894	0.0124295
PLXNA2	41.2941	-2.00851	0.528445	-3.8008	0.000144229	0.0124676
SLC1A5	446.683	1.102	0.290109	3.79856	0.00014554	0.0124795
LYRM9	22.2432	-2.15209	0.567548	-3.7919	0.000149498	0.0127499
ERICH3	13.1019	-3.42597	0.903882	-3.79029	0.000150473	0.0127645
PLEK	7496.57	1.10962	0.293	3.78709	0.000152422	0.0128092
GRAMD2B	76.6261	1.27344	0.338008	3.76748	0.000164904	0.0134839
PARP9	2784.78	1.12957	0.300352	3.76081	0.000169363	0.0137774
CPEB4	1193.97	1.20138	0.319952	3.75488	0.000173428	0.0138495
PDE4D	1443.76	-1.60566	0.427385	-3.75695	0.000171997	0.0138495
LINC00552	1.34226	-16.7965	4.48686	-3.74349	0.000181484	0.0141122
BSPRY	14.3602	3.83528	1.02886	3.7277	0.000193232	0.0148798
CYP2R1	174.888	-1.08307	0.290543	-3.72774	0.000193204	0.0148798
SYT17	91.3083	-2.89416	0.777179	-3.72392	0.000196149	0.0150315
CBLB	4839.41	1.14974	0.309079	3.71988	0.000199319	0.015201
ZBTB32	221.145	1.55457	0.418432	3.71524	0.000203013	0.0154086
H2AC14	915.878	1.68486	0.454495	3.70712	0.000209633	0.0156859
TANC2	280.03	-1.6411	0.442685	-3.70714	0.000209614	0.0156859
TPST1	229.515	-2.17122	0.585463	-3.70855	0.000208453	0.0156859
H3C2	173.943	3.46791	0.937035	3.70093	0.000214808	0.0158241
SFXN3	131.831	-1.24063	0.335291	-3.70015	0.000215471	0.0158241
CTSF	61.7117	-2.14079	0.578406	-3.70118	0.000214597	0.0158241
NETO2	123.831	1.52853	0.414059	3.69157	0.000222872	0.0162175
EFL1P1	0.758632	-16.5615	4.49205	-3.68685	0.000227049	0.0163713
PHACTR2	406.173	1.22353	0.332158	3.68357	0.000229993	0.0163965
PORCN	155.233	-1.12515	0.305503	-3.68295	0.000230549	0.0163965
NOL4L	110.319	-1.5485	0.420575	-3.68187	0.000231534	0.0163965
ZDHHC23	627.944	-1.00429	0.272992	-3.67883	0.000234305	0.016519
GNB3	12.2186	4.96378	1.35007	3.67668	0.000236287	0.016585
LRATD2	9.57154	-4.17646	1.13707	-3.67301	0.000239708	0.016751
APOD	17.2511	6.83965	1.8657	3.666	0.000246377	0.0169925
TP53INP1	1690.51	-1.14903	0.31338	-3.66656	0.000245837	0.0169925
PLA2G2F	1.68697	16.3705	4.473	3.65985	0.000252364	0.0171813
PTPRJ	7872.95	1.19951	0.327746	3.65987	0.000252339	0.0171813
GFOD1	286.793	1.15424	0.315619	3.65707	0.000255114	0.0172943
UBE2T	84.8607	1.98427	0.543922	3.64808	0.000264211	0.0177861
BBS1	243.152	-1.28949	0.353919	-3.64347	0.000268992	0.0179287
BIRC5	7.26467	7.4144	2.03911	3.6361	0.000276795	0.0182191
FCER1A	55.6466	-3.39693	0.93505	-3.63289	0.000280268	0.0183715
BEST1	16.4785	-4.2088	1.16186	-3.62247	0.000291806	0.0188167
SNORA30	0.70549	16.2096	4.47911	3.61892	0.000295829	0.0189754
MT2A	200.567	1.33016	0.36763	3.6182	0.000296658	0.0189754
PHLDB2	183.128	-1.63818	0.453498	-3.61233	0.000303462	0.0193326
ZMAT1	339.69	-1.01571	0.282348	-3.59737	0.000321455	0.0201551
CXXC4	1.6851	16.0805	4.47664	3.59211	0.000328017	0.0204856
AP3M2	136.336	-1.00049	0.279062	-3.5852	0.000336814	0.0208049
ECHDC2	110.346	-1.31987	0.368076	-3.58587	0.000335953	0.0208049
LRRK1	1534.26	1.02629	0.286485	3.58236	0.000340509	0.020936
SOX5	1415.22	1.76136	0.492753	3.57453	0.000350853	0.0213241
CHMP4C	6.16179	-4.78895	1.34028	-3.5731	0.000352783	0.0213595
GABARAPL1	25.608	-3.50157	0.985132	-3.55442	0.000378816	0.0223389
STAC3	328.104	1.70868	0.482111	3.54417	0.000393858	0.0227244
FZD3	174.761	1.60337	0.452416	3.54402	0.000394082	0.0227244
MCOLN2	593.917	1.14742	0.323917	3.54233	0.000396607	0.0227244
CDK2AP2	401.772	1.007	0.283904	3.54699	0.000389659	0.0227244
TRIM45	9.76332	-4.34397	1.22671	-3.54115	0.000398387	0.0227324
FCRL3	8468.13	1.08109	0.306453	3.52776	0.000419088	0.0238279
PDK4	134.141	-2.31952	0.658058	-3.5248	0.000423803	0.0239245
RRM2	39.4935	4.06948	1.1553	3.52244	0.000427596	0.023968
SATB1	1992.9	-1.36456	0.387323	-3.52306	0.0004266	0.023968
SAGE1	0.675894	15.7655	4.48611	3.51429	0.000440935	0.0245438
IGSF22	7.43758	-4.7821	1.36077	-3.51427	0.000440962	0.0245438
EPHA4	1157.02	-1.38652	0.394754	-3.51237	0.000444129	0.0246336
NDRG2	49.4246	-2.08671	0.597087	-3.49482	0.000474379	0.0262198
ST6GALNAC4	150.224	1.09716	0.314313	3.49066	0.000481833	0.0262556
KCNH8	518.758	-1.91337	0.550408	-3.47629	0.000508408	0.0271545
PCLAF	13.4453	4.61749	1.33091	3.46942	0.000521576	0.0276714
ZNRF3	4.55204	5.34692	1.54697	3.45639	0.000547466	0.0285673
KCNG1	299.745	-2.90203	0.839467	-3.45699	0.000546248	0.0285673
ARHGAP6	64.8183	-1.89335	0.551005	-3.43617	0.000590001	0.0301909
GBP2	1924.2	1.15619	0.336901	3.43183	0.000599513	0.030378
DPP4	129.564	2.61377	0.7634	3.42385	0.000617399	0.0307981
ZBTB16	775.725	-2.38584	0.696755	-3.42422	0.000616569	0.0307981
TMEM255B	11.0209	3.13542	0.916644	3.42054	0.000624973	0.0310782
MAP3K6	29.0143	1.84423	0.539331	3.41948	0.000627408	0.0311018
NCAPG	51.4684	2.37856	0.700674	3.39467	0.000687125	0.0333329
CCL22	51.1725	6.26581	1.84735	3.39178	0.000694412	0.0333802
ADCY3	568.503	1.20607	0.35607	3.38716	0.000706206	0.0338446
TRPC1	49.1159	-2.3712	0.703415	-3.37098	0.000749004	0.0355732
DIP2C	155.227	1.63217	0.484402	3.36946	0.000753169	0.0356642
MCF2L	50.4825	-2.36766	0.704192	-3.36224	0.000773121	0.0363918
EMC3-AS1	28.7908	-1.50844	0.450096	-3.35138	0.0008041	0.037516
FOXM1	14.4859	4.20734	1.25866	3.34271	0.000829632	0.0383687
FAS	2698.94	1.18902	0.356247	3.33763	0.000844948	0.0388182
MATK	88.5136	-1.76258	0.528135	-3.33735	0.000845801	0.0388182
NMNAT2	0.797495	-14.9837	4.49118	-3.33626	0.00084914	0.0388182
ZG16	0.797495	-14.9837	4.49118	-3.33626	0.00084914	0.0388182
CDK1	39.339	2.74886	0.825197	3.33116	0.000864859	0.0393102
GRM2	7.79309	-2.80995	0.844231	-3.32841	0.000873431	0.0395864
HOXB7	15.1103	2.97378	0.89461	3.3241	0.000887039	0.0398615
TRAF3IP2	376.723	-1.21028	0.364511	-3.32028	0.000899281	0.0402231
SCARNA6	3379.24	-1.05504	0.318555	-3.31196	0.000926452	0.0409368
ITGB1	14106.4	-1.22277	0.369124	-3.31262	0.000924248	0.0409368
TAF9B	141.228	-1.29125	0.389766	-3.31289	0.000923362	0.0409368
TICRR	14.2093	5.29072	1.59793	3.31098	0.000929687	0.0409656
HNF1B	9.92701	4.19195	1.2668	3.3091	0.00093597	0.0410146
ZDHHC11	12.5744	4.55054	1.38006	3.29736	0.000975999	0.0421918
TC2N	414.572	-1.74167	0.529881	-3.28691	0.00101294	0.043428
HMMR	45.4349	2.33031	0.710245	3.281	0.00103441	0.0439914
BOC	36.4483	2.22235	0.678569	3.27506	0.00105641	0.0444909
SERPINF1	173.451	2.23135	0.683044	3.26677	0.00108782	0.0449168
PSPH	73.5743	1.1476	0.3511	3.26859	0.00108085	0.0449168
BAIAP3	1014.47	-2.22952	0.682382	-3.26727	0.00108591	0.0449168
LPIN3	4.44737	-5.24123	1.60447	-3.26664	0.00108832	0.0449168
ARHGAP27P2	5.54882	2.72919	0.836429	3.26291	0.00110274	0.0449292
GCOM1	248.996	-2.92308	0.895981	-3.26243	0.00110461	0.0449292
SNTG2	10.3973	-4.16022	1.27416	-3.26507	0.00109437	0.0449292
GRHPR	2298.22	1.07638	0.330067	3.2611	0.00110981	0.0450253
TICAM2	64.364	2.23385	0.685592	3.25827	0.00112092	0.0453603
CHAD	45.8713	-2.64864	0.814153	-3.25324	0.00114096	0.0460537
HIVEP3	359.613	1.48807	0.458528	3.24532	0.00117321	0.0469442
STIL	146.843	1.13009	0.348418	3.24348	0.00118079	0.0469722
NME1	331.403	1.26572	0.390886	3.23808	0.00120338	0.0476041
UBE2C	14.6987	4.57998	1.41498	3.23678	0.00120888	0.0477028
CYYR1	0.382655	14.5174	4.48776	3.23488	0.00121695	0.0477224
PTPN12	2351	1.01074	0.312402	3.2354	0.00121472	0.0477224
HS6ST2	0.531663	-14.5213	4.49141	-3.23313	0.00122442	0.0477224
PYDC2	0.531663	-14.5213	4.49141	-3.23313	0.00122442	0.0477224
TPSB2	0.531663	-14.5213	4.49141	-3.23313	0.00122442	0.0477224
LGALS3BP	118.246	1.88233	0.582568	3.23108	0.00123324	0.0479481
ACSS2	122.073	-1.14525	0.354628	-3.22945	0.00124028	0.0481041
IL6R	162.611	-1.88237	0.583083	-3.22831	0.00124526	0.0481189
CCNA2	30.1984	2.64932	0.821868	3.22354	0.00126617	0.0482305
ZNF284	118.265	-1.34934	0.418484	-3.22435	0.00126257	0.0482305
EPPK1	29.0928	-2.58992	0.803502	-3.22329	0.00126727	0.0482305
TDRD1	6.63497	-4.88559	1.51535	-3.22407	0.00126382	0.0482305
IL15	63.523	-1.58973	0.493941	-3.21845	0.00128884	0.0486781
ABI3	149.272	1.02591	0.319235	3.21365	0.00131059	0.0492652
