# Supplementary material for: Peripheral B cells from patients with hepatitis C virus-associated lymphoma exhibit clonal expansion and an anergic-like transcriptional profile
Source: iScience. 2022 Dec 15;26(1):105801. doi: 10.1016/j.isci.2022.105801 (PMC9813790; doi:10.1016/j.isci.2022.105801)
Supplement: Table S2. Gene ontology analyses, related to Figures 1, 3, 4, and S2 [file mmc3.xlsx]

## Sheet: BNHL vs HD
Table S2a: GO Analysis for DEGs in BNHL vs HD
GO Analysis performed using "topGO" package in R
GO terms with adjusted p-value (weightFisher column) <0.01 considered significant
"Immune response" only category annotated
Significant GO terms from upregulated DEGs
GO.ID	Category	Subcategory	GO Term	Annotated	Significant	Expected	Enrichment	weightFisher	NegLog.Pval	Annotated Genes
GO:0045652	Immune response	Leukocyte activity	regulation of megakaryocyte differentiation	62	9	1.8	5	6.7e-05	4.17393	AGO1,AGO3,AGO4,ASH2L,CBFB,CIB1,CNOT4,DPY30,EIF6,EP300,GABPA,H3-3A,H3-3B,H3C1,H3C10,H3C11,H3C12,H3C13,H3C15,H3C2,H3C3,H3C4,H3C7,H4-16,H4C1,H4C11,H4C12,H4C14,H4C15,H4C2,H4C3,H4C4,H4C5,H4C6,H4C8,H4C9,HDAC1,HMGB2,ITGA2B,KAT2B,KMT2A,KMT2B,KMT2C,KMT2D,KMT2E,MEF2C,MOV10,NR4A3,PF4,PRMT1,RBBP5,RBM15,RUNX1,SETD1A,SIN3A,TESC,THBS1,TNRC6A,TNRC6B,TNRC6C,WDR5,ZFPM1
GO:0042800			histone methyltransferase activity (H3-K4 specific)	13	6	0.39	15.3846	9.7e-07	6.01323	ASH1L,ASH2L,CXXC1,KMT2A,KMT2B,KMT2C,KMT2D,RBBP5,SETD1A,SETD1B,SETD3,WDR5,WDR82
GO:1905314			semi-lunar valve development	10	4	0.29	13.7931	0.00013	3.88606	BMPR2,NFATC1,NOTCH1,NOTCH2,RB1,RBPJ,ROCK1,ROCK2,TGFB1,TNFRSF1B
GO:0010452			histone H3-K36 methylation	11	4	0.32	12.5	0.00019	3.72125	ASH1L,BCOR,BRD4,IWS1,NSD1,NSD2,NSD3,PAXIP1,SETD2,SETD3,SMYD2
GO:0031076			embryonic camera-type eye development	14	5	0.41	12.1951	3.2e-05	4.49485	ARID1A,FRS2,HIPK1,HIPK2,IFT140,KDM2B,PHACTR4,RARA,SP3,TRAF3IP1,TULP3,WDR19,WNT16,ZEB1
GO:0051145			smooth muscle cell differentiation	23	7	0.67	10.4478	2.6e-06	5.58503	ACVR1,ANKRD17,CTNNB1,DNMT1,ENG,EPC1,FOXO4,MECP2,MED28,MEF2C,MRTFA,MRTFB,NFATC1,NFATC2,NFATC3,NOTCH1,PDCD4,PIAS1,SIRT1,SOD2,SRF,TGFB1,ZEB1
GO:0051568			histone H3-K4 methylation	43	13	1.25	10.4	1.3e-10	9.88606	ARID4A,ASH1L,ASH2L,AUTS2,BCOR,BRCA1,CTNNB1,CTR9,CXXC1,DNMT1,DPY30,H1-2,H1-3,H1-4,KDM1A,KDM6A,KMT2A,KMT2B,KMT2C,KMT2D,KMT2E,MACROH2A1,NELFE,OGT,PAGR1,PAXIP1,PIH1D1,PYGO2,RBBP5,RLF,RTF1,SETD1A,SETD1B,SETD3,SMAD4,SNW1,TET2,TET3,WDR5,WDR5B,WDR61,WDR82,ZNF335
GO:0010464			regulation of mesenchymal cell proliferation	10	3	0.29	10.3448	0.00249	2.6038	BMPR1A,CTNNB1,IRS2,LMNA,LRP5,MYC,PHF14,STAT1,TGFBR2,ZEB1
GO:1901381			positive regulation of potassium ion transmembrane transport	10	3	0.29	10.3448	0.00249	2.6038	AKAP6,AKAP9,ALG10B,ANK2,ANO6,ATP1B3,DNM2,FLNA,KCNQ1,WNK1
GO:0048188			Set1C/COMPASS complex	10	3	0.29	10.3448	0.00256	2.59176	ASH2L,CXXC1,DPY30,HCFC1,RBBP5,SETD1A,SETD1B,WDR5,WDR5B,WDR82
GO:1904837			beta-catenin-TCF complex assembly	22	6	0.64	9.375	2.8e-05	4.55284	ASH2L,BCL9,BCL9L,CDC73,CREBBP,CTNNB1,EP300,HDAC1,KAT5,KMT2D,LEO1,MEN1,MYC,PYGO2,RBBP5,RUVBL1,SMARCA4,TCF7,TLE1,TLE3,TLE4,TRRAP
GO:1900153			positive regulation of nuclear-transcribed mRNA catabolic process, deadenylation-dependent decay	15	4	0.44	9.09091	0.00074	3.13077	AGO2,BTG2,CNOT1,CNOT7,CPEB3,DHX36,PABPC1,POLR2G,TNRC6A,TNRC6B,TNRC6C,TOB1,ZFP36,ZFP36L1,ZFP36L2
GO:0051959			dynein light intermediate chain binding	15	4	0.45	8.88889	0.00082	3.08619	BICD2,CCDC88A,CCDC88B,CCDC88C,DNAH1,DNAH8,DNHD1,DYNC1H1,DYNC2H1,DYNLL1,DYNLL2,HOOK1,HOOK3,RAB11FIP3,RILPL2
GO:0010457			centriole-centriole cohesion	12	3	0.35	8.57143	0.00438	2.35853	CEP135,CEP250,CEP68,CROCC,CTNNB1,DCTN1,KIF3A,NIN,ODF2,RTTN,SGO1,SYNE2
GO:0035278			miRNA mediated inhibition of translation	12	3	0.35	8.57143	0.00438	2.35853	AGO1,AGO2,AGO3,AGO4,EIF4G1,EIF6,RBM4,STAT3,TNRC6A,TNRC6B,TNRC6C,ZFP36
GO:0042805			actinin binding	12	3	0.36	8.33333	0.00475	2.32331	ALMS1,CSRP1,DAG1,MYOM2,NFKB1,PDLIM1,PDLIM2,PDLIM5,PKD2,RARA,RELA,TTN
GO:0003179			heart valve morphogenesis	17	4	0.49	8.16327	0.00122	2.91364	ACVR1,BMPR1A,BMPR2,MDM2,MDM4,MEF2C,MTOR,NFATC1,NOTCH1,NOTCH2,RB1,ROCK1,ROCK2,SMAD4,TGFB1,TGFBR2,ZFPM1
GO:0045747			positive regulation of Notch signaling pathway	26	6	0.76	7.89474	8e-05	4.09691	AAK1,CREBBP,EP300,EPN2,ERH,ITGB1BP1,KAT2B,LFNG,MAML1,MAML2,MAML3,MFNG,NEPRO,NOD2,NOTCH1,NOTCH2NLB,NOTCH2NLC,PDCD10,POGLUT1,PRKCI,RBPJ,SLC35C2,SNW1,STAT3,TSPAN14,ZMIZ1
GO:0045601			regulation of endothelial cell differentiation	13	3	0.38	7.89474	0.00557	2.25414	ADD1,BTG1,CEACAM1,CTNNB1,FOXJ2,IKBKB,IL1B,NOTCH1,ROCK1,ROCK2,TNF,VEZF1,ZEB1
GO:2000737			negative regulation of stem cell differentiation	13	3	0.38	7.89474	0.00557	2.25414	CDK12,CDK13,HNRNPU,HSPA9,LBH,N4BP2L2,NELFB,NFE2L2,NOTCH1,PRICKLE1,REST,STAT3,ZFP36L2
GO:0042974			retinoic acid receptor binding	18	4	0.54	7.40741	0.00171	2.767	ACTN4,ARID5A,ASXL1,CNOT1,FUS,HMGA1,LRIF1,MED1,MED25,NCOA1,NCOA6,NCOR2,NR4A2,NRIP1,NSD1,PRMT2,SNW1,TACC1
GO:0010718			positive regulation of epithelial to mesenchymal transition	19	4	0.55	7.27273	0.00191	2.71897	ACVR1,BCL9L,CTNNB1,ENG,EZH2,GCNT2,GLIPR2,HDAC2,IL1B,IL6,MTOR,NOTCH1,SDCBP,SMAD2,SMAD3,SMAD4,TGFB1,TGFBR1,TGFBR2
GO:1990752			microtubule end	19	4	0.56	7.14286	0.00197	2.70553	ABRAXAS2,ASPM,CAMSAP1,CDK5RAP2,CKAP5,CLASP1,CLIP1,CLIP2,DCTN1,DST,MAPRE1,MAPRE2,MYO5A,NIN,NUMA1,SKAP1,SLAIN2,SPAG5,SVIL
GO:0055008			cardiac muscle tissue morphogenesis	20	4	0.58	6.89655	0.00233	2.63264	BMPR1A,CHD7,DSP,ENG,FKBP1A,HEG1,MED1,MYOM2,NOTCH1,PTCD2,RBPJ,S1PR1,SMAD4,TGFB1,TGFBR1,TGFBR3,TPM1,TTN,UBE4B,ZFPM1
GO:0036010			protein localization to endosome	20	4	0.58	6.89655	0.00233	2.63264	ABHD17A,ABHD17B,ANKRD13A,ARF6,DTX3L,EZR,MGAT3,MICALL1,MSN,PACSIN2,RAB35,RDX,ROCK2,SCRIB,SORL1,TMEM30A,TOLLIP,VPS35,WASHC2A,WASHC2C
GO:0048593			camera-type eye morphogenesis	33	6	0.96	6.25	0.00032	3.49485	ABI2,AHI1,ARID1A,BAK1,BAX,BBS4,BCAR3,C12orf57,CCDC66,CTNNB1,FRS2,HIF1A,HIPK1,HIPK2,HMGN1,IFT122,KDM2B,LRP5,MAN2A1,MFN2,NAGLU,NF1,PHACTR4,SDK2,SKI,SP3,TBC1D20,TDRD7,TOPORS,WNT16,YY1,ZEB1,ZHX2
GO:0007223			Wnt signaling pathway, calcium modulating pathway	23	4	0.67	5.97015	0.00397	2.40121	AGO1,AGO2,AGO3,AGO4,CALM1,CTNNB1,FZD3,FZD6,GNB1,GNG2,MAP3K7,MOV10,NFATC1,NLK,PDE6B,PLCB2,PLCB3,PPP3CA,PPP3CB,PPP3R1,TNRC6A,TNRC6B,TNRC6C
GO:0060324			face development	23	4	0.67	5.97015	0.00397	2.40121	ANKRD11,ARID5B,ASPH,BBS4,CHD7,CSRNP1,EP300,MAP2K1,MAPK1,MAPK3,MKKS,MYH3,NIPBL,PLEKHA1,PTPN11,RAB3GAP1,RAF1,RARA,SGPL1,SKI,SRF,TGFB1,TIPARP
GO:0090100			positive regulation of transmembrane receptor protein serine/threonine kinase signaling pathway	35	6	1.02	5.88235	0.00045	3.34679	ACVR1,ADAM17,BMPR1A,BMPR2,CITED2,CREBBP,CSNK2B,ENG,EP300,FKBP8,FLCN,GOT1,HIPK2,HSP90AB1,ILK,ING2,MEN1,NEO1,NOTCH1,NUMA1,NUP93,PARP1,RBPJ,RNF111,SDCBP,SMAD2,SMAD4,SNW1,STK11,TGFB1,TGFBR1,TGFBR3,THBS1,UBE2O,ZC3H3
GO:0042476			odontogenesis	30	5	0.87	5.74713	0.00156	2.80688	ANKRD11,ATF2,BAX,BCL2L11,BCOR,BMPR1A,BSG,CA2,CNNM4,CTNNA1,CTNNB1,FOXO1,HDAC1,HDAC2,ID3,LAMA5,MYO5A,NF2,NFIC,PAM,PHEX,PPARA,RHOA,RUNX2,SNX10,STIM1,TCIRG1,TGFB1,TRAF6,ZNF22
GO:2000649			regulation of sodium ion transmembrane transporter activity	24	4	0.7	5.71429	0.00466	2.33161	ACTN4,ANK3,CAMK2D,CHP1,DMD,DNM2,FXYD5,GLRX,GPD1L,KIF5B,KLHL24,NEDD4L,NETO1,PRKCE,RANGRF,SLC9A1,SLC9A3R1,SLMAP,STK39,STOM,TESC,UTRN,WNK1,YWHAH
GO:0030279			negative regulation of ossification	31	5	0.9	5.55556	0.00181	2.74232	AREG,BCL2,BCOR,CCL3,CDK6,CHSY1,HDAC4,HDAC7,HIF1A,ID2,ID3,LIMD1,LRP5,MEF2C,MEN1,NBR1,NOTCH1,PTCH1,PTK2B,RBPJ,RIOX1,SEMA4D,SKI,SMAD3,SMURF1,SRGN,SUFU,TGFB1,TMEM64,TNF,TOB1
GO:0042641			actomyosin	37	6	1.08	5.55556	0.00064	3.19382	ABLIM1,ACTN4,BAG3,CDC42BPB,CNN2,CORO1B,CYBA,DAAM1,DCTN4,FHOD1,FLNB,HDAC4,ILK,KAT2B,LCP1,LPP,MYH9,MYO18A,MYO5A,PDCD6IP,PDLIM1,PDLIM2,PDLIM5,PRKCZ,PTK2,PXN,SEPTIN11,SEPTIN7,SEPTIN9,SH2B2,SIPA1L3,SYNPO,TPM1,TPM3,TPM4,WDR1,ZYX
GO:0000118			histone deacetylase complex	58	9	1.7	5.29412	8.7e-05	4.06048	ACTR6,ANP32E,BRD8,BRMS1,CBX5,CHD3,CHD4,CSNK2A1,DMAP1,DNTTIP1,ELMSAN1,EP400,GATAD2A,GATAD2B,HDAC1,HDAC10,HDAC2,HDAC3,HDAC4,HDAC5,HDAC6,HDAC7,HDAC8,HDAC9,HINT1,ING2,ING3,KAT5,MBD2,MBD3,MORF4L1,MTA1,MTA2,MTA3,NCOR1,NCOR2,NRIP1,PHF12,PHF21A,RBBP4,RBBP7,RERE,RUVBL1,RUVBL2,SAP130,SAP18,SAP30L,SIN3A,SIN3B,SINHCAF,SRCAP,SUDS3,TBL1X,TRERF1,TRRAP,ZBTB7A,ZNF217,ZNHIT1
GO:0007405			neuroblast proliferation	26	4	0.76	5.26316	0.00627	2.20273	AKNA,ARHGEF2,ASPM,CTNNA1,CTNNB1,CX3CR1,DAGLB,DISC1,DOCK7,FRS2,FZD3,HIF1A,KDM1A,LRRK2,NDE1,NF1,NOTCH1,NUMB,PAFAH1B1,PLXNB2,RAB10,RACGAP1,SOX5,TGFB1,TP53,ZNF335
GO:0030048			actin filament-based movement	46	7	1.34	5.22388	0.00092	3.03621	ACTN4,AKAP9,ANK2,ATP1A1,ATP2A2,BIN1,CAMK2D,DLG1,DMD,DSP,EPB41L5,FLNA,FNBP1L,GPD1L,JUP,KCNQ1,MYH3,MYH9,MYL6,MYO19,MYO1C,MYO1E,MYO5A,MYO9B,NEDD4L,NUP155,PDE4B,PDE4D,RANGRF,ROCK1,SLC9A1,SNTA1,SRI,SUMO1,SUN2,SYNE2,TPM1,TPM3,TPM4,TTN,VIM,WAS,WASF2,WASL,WIPF1,WIPF2
GO:0030510			regulation of BMP signaling pathway	27	4	0.78	5.12821	0.00719	2.14327	ABL1,BMPR2,CTDSPL2,ENG,FKBP8,HIPK2,ILK,ITGA3,LEMD2,LEMD3,NEO1,NOTCH1,NUMA1,PPM1A,RBPJ,SKI,SKIL,SMAD2,SMAD4,SMURF1,SMURF2,SORL1,SPART,TOB1,TRIM33,UBE2O,XIAP
GO:0001102			RNA polymerase II activating transcription factor binding	26	4	0.78	5.12821	0.00694	2.15864	ATF2,BHLHE40,BHLHE41,CREB1,CREBBP,CTNNB1,EGR2,EP300,EXOSC9,HIPK2,JUN,LDB1,LMO2,MAD2L2,MGA,NCOR1,NFE2L2,RB1,RBL1,RBL2,SETD3,SIN3A,SMAD3,TBX21,TP53BP1,ZFPM1
GO:0001085			RNA polymerase II transcription factor binding	33	5	0.99	5.05051	0.00274	2.56225	ATF4,ATN1,CREBBP,CTNNB1,DHX9,ELK1,EP300,GSK3B,HCLS1,HDAC1,HDAC4,HDAC5,ID2,ID3,KDM1A,KLF4,MEF2A,MTA2,MTDH,NFATC1,PIAS1,PIAS2,PIAS3,PIAS4,RERE,SMAD4,SPEN,SPI1,TP53,WWP2,ZFPM1,ZMIZ1,ZMIZ2
GO:0048754			branching morphogenesis of an epithelial tube	41	6	1.19	5.04202	0.00108	2.96658	ABL1,ACVR1,AREG,BCL2,BTRC,CELSR1,CTNNB1,CTSH,CTSZ,DAG1,DLG1,ENG,GNA13,GZF1,ILK,KDM5B,KRAS,LAMA5,LRP5,MAGED1,MED1,MKS1,MYC,NOTCH1,PAK1,PHB2,PKD1,PKD2,PML,PPP1CA,PTCH1,RBM15,SMAD4,SPRY1,SPRY2,SRF,STK4,TGFB1,TGFBR2,TIMELESS,TNF
GO:0060840			artery development	28	4	0.81	4.93827	0.0082	2.08619	ADAMTS6,AKT3,AP2B1,ARID2,BMPR1A,BMPR2,CHD7,DCTN5,DNM2,ENG,HECTD1,LDLR,LRP1,LUZP1,NF1,NOTCH1,NPRL3,PKD2,PRDM1,PRICKLE1,RBPJ,SEC24B,SNX17,SRF,SUFU,TAB1,TGFBR1,ZMIZ1
GO:0048016			inositol phosphate-mediated signaling	28	4	0.81	4.93827	0.0082	2.08619	AKAP6,ATP2B4,CAMTA1,CHERP,CHP1,CIB1,DYRK2,GSK3B,INPP5A,ITPR1,ITPR2,ITPR3,MAPK7,MTOR,NFAT5,NFATC1,NFATC2,NFATC3,PPP3CA,PPP3CB,PPP3CC,PPP3R1,PRNP,PTBP1,RCAN3,SLC9A1,SPPL3,TNF
GO:0150115			cell-substrate junction organization	50	7	1.45	4.82759	0.00184	2.73518	ABL1,ARHGEF7,BCAS3,BCL2,BCR,CD151,CLASP1,CLASP2,CORO1C,DAPK3,DST,DUSP22,EPB41L5,IQGAP1,ITGA5,ITGB1BP1,LAMA5,LAMC1,LDB1,LIMS1,LRP1,MACF1,MAP4K4,PDPK1,PEAK1,PHLDB2,PIP5K1A,PLEC,PPM1F,PTEN,PTK2,PTK2B,PTPRJ,PTPRK,RAC1,RCC2,RHOA,ROCK1,ROCK2,S100A10,SLC9A1,SLK,SMAD3,TAOK2,TESK2,THBS1,TLN1,TSC1,WDPCP,WHAMM
GO:0017015			regulation of transforming growth factor beta receptor signaling pathway	57	8	1.66	4.81928	0.00022	3.65758	ADAM17,BCL9L,CHST11,CITED2,CREBBP,DNM2,EID2,ENG,EP300,FLCN,GLG1,GOT1,HIPK2,HSP90AB1,HSPA1A,HSPA5,ING2,ITGA3,LEMD3,LTBP4,MEN1,MTMR4,NRROS,PDPK1,PEG10,PIN1,PPM1A,RNF111,RPS27A,SDCBP,SIRT1,SKI,SKIL,SMAD2,SMAD3,SMAD4,SMURF1,SMURF2,SNW1,SNX25,SNX6,STK11,STRAP,STUB1,TGFB1,TGFBR1,TGFBR2,TGFBR3,THBS1,TP53,TRIM33,UBA52,UBB,UBC,ZBTB7A,ZEB1,ZNF451
GO:2000177			regulation of neural precursor cell proliferation	36	5	1.05	4.7619	0.00358	2.44612	ADGRG1,APPL2,ASPM,BTG2,CIP2A,CTNNA1,CTNNB1,CTSZ,CX3CR1,DISC1,ELL3,FLNA,FOXO1,FOXO3,FZD3,GNAI2,HIF1A,ID2,ILK,KDM1A,KDM2B,LRRK2,LYN,NAP1L1,NF1,NF2,NOTCH1,PTBP2,RAPGEF1,RHOA,SIRT2,SPINT1,SPINT2,TGFB1,TP53,ZNF335
GO:0046579			positive regulation of Ras protein signal transduction	29	4	0.84	4.7619	0.0093	2.03152	ADGRG1,AKAP13,ALS2,AUTS2,CRKL,DYNLT1,GPR174,GPR18,GPR65,GRB2,HRAS,IRS2,ITPKB,JAK2,KRAS,LYN,MAP4K4,MAPRE2,NOTCH1,NOTCH2,P2RY10,P2RY8,PRAG1,RAC1,RAPGEF1,RASGRP1,SHC1,SHOC2,VAV1
GO:0008013			beta-catenin binding	42	6	1.26	4.7619	0.00143	2.84466	AMER1,APC,ASH2L,AXIN1,BCL9,BCL9L,BTRC,CALCOCO1,CARM1,CD2AP,CHD8,CTNNA1,DVL1,DVL3,EP300,FOXO1,FOXO3,FOXO4,GSK3B,HDAC6,KDM6B,KLF4,LZIC,MED12,NR4A2,NUMB,PIN1,PSEN1,PTPRJ,PTPRK,PXN,RORA,RUVBL2,SETD1A,SKP1,SLC9A3R1,SMAD3,SUFU,TAX1BP3,TBL1X,TCF7,VCL
GO:0004402			histone acetyltransferase activity	57	8	1.7	4.70588	0.00026	3.58503	ATF2,BRCA2,BRPF1,CLOCK,CREBBP,DPF2,DPF3,ELP3,EP300,EPC1,EPC2,GTF2B,GTF3C4,HAT1,HCFC1,ING3,KANSL1,KANSL1L,KANSL2,KANSL3,KAT14,KAT2A,KAT2B,KAT5,KAT6A,KAT6B,KAT7,KAT8,MCM3AP,MCRS1,MEAF6,NAA40,NAA50,NAA60,NCOA1,NCOA3,OGT,PHF10,PHF20,POLE3,RSF1,SRCAP,SUPT3H,SUPT7L,TADA1,TADA2A,TADA2B,TADA3,TAF1,TAF10,TAF12,TAF5,TAF5L,TAF9,TAF9B,USP22,WDR5
GO:0031122			cytoplasmic microtubule organization	37	5	1.07	4.6729	0.00404	2.39362	CAMSAP1,CCDC88A,CCDC88B,CCDC88C,CEP120,CEP126,CHP1,CIB1,CLASP1,CRIPT,DLG1,DST,DVL1,DYNC1H1,EZR,FIGNL1,HOOK1,HOOK3,IFT172,KATNA1,KATNAL1,KPNB1,NUMA1,PAFAH1B1,PCM1,PLK3,RAB11A,SLAIN2,SLK,SPAST,TUBG1,TUBGCP2,TUBGCP3,TUBGCP4,TUBGCP5,TUBGCP6,WDR73
GO:0070160			tight junction	45	6	1.32	4.54545	0.00185	2.73283	AFDN,AMOT,ANK3,APC,ARHGAP17,ARHGEF2,ASH1L,CDK4,CTNNB1,CYTH1,CYTH2,DDX58,DLG1,ECT2,F11R,ILDR1,JAM3,JAML,LIN7C,MPP5,MPP7,MTDH,PATJ,PDCD6IP,POF1B,PRKCI,PRKCZ,RAP2B,RAP2C,RAPGEF2,RPGRIP1L,SH3BP1,SIPA1L3,STRN,SYMPK,SYNPO,TBCD,TGFBR1,TJAP1,TRAF4,UBN1,USP53,VAPA,VASP,YBX3
GO:0010923			negative regulation of phosphatase activity	55	7	1.6	4.375	0.00099	3.00436	ARPP19,BAG4,BOD1,BOD1L1,CABIN1,CD2BP2,CEP192,CHP1,CNST,CRY2,CSRNP2,ELL,ENSA,FAM122A,FKBP15,FKBP1A,GNAI2,GPATCH2,GSK3B,IKBKB,KNL1,LMTK2,MARF1,MASTL,MGAT5,MPHOSPH10,MYO1D,NCKAP1L,PCIF1,PHACTR1,PHACTR2,PPME1,PPP1R11,PPP1R14B,PPP1R15A,PPP1R2,PPP1R37,PPP1R8,PPP1R9B,PTPA,RBM26,ROCK1,ROCK2,RRP1B,SEMA4D,SET,SFI1,STYXL1,TIPRL,TNF,URI1,WDR81,WNK1,ZCCHC9,ZFYVE1
GO:0099518			vesicle cytoskeletal trafficking	40	5	1.16	4.31034	0.00568	2.24565	ACTN4,AP3B1,AP3D1,AP3M1,AP3M2,AP3S1,AP3S2,BICDL1,BLOC1S1,BLOC1S2,BLOC1S5,BLOC1S6,BORCS5,CLN3,DTNBP1,DYNC1H1,FNBP1L,FYCO1,HTT,KIF13A,KIF1B,KIF1C,KIF3A,KIF3B,KIF5B,KIFAP3,MAP2,MYO1C,MYO5A,NDE1,NDEL1,PAFAH1B1,PRKCZ,RAB1A,RASGRP1,SNAPIN,TRAK1,TRAK2,VAMP7,WASL
GO:0014902			myotube differentiation	40	5	1.16	4.31034	0.00568	2.24565	BCL2,BCL9,BHLHE41,BIN3,CAPN2,CD53,CD81,CFLAR,DMPK,DYRK1B,EHD1,FBXO22,FLT3LG,GPX1,HDAC4,HDAC5,HDAC9,HOMER1,IL4R,MAML1,MAPK14,MEF2C,MTOR,MYEF2,MYH9,MYOF,NFATC2,NLN,NOTCH1,PLEKHO1,PPP3CA,RBM38,RIPOR2,RYR1,SELENON,SIK1,SKI,SMYD3,STAC3,XBP1
GO:0060348			bone development	86	10	2.5	4	0.00147	2.83268	ABI1,ACP5,AKAP13,AMER1,ANKRD11,ANO6,ANXA2,ANXA2P2,ANXA6,ASXL1,ATP6AP1,BBX,BMPR2,CARM1,CHSY1,COCH,CSGALNACT1,DYM,ENG,EP300,FBXW7,FLI1,FOXN3,FOXP1,GLG1,GNAS,IFT172,IFT80,IMPAD1,INPPL1,INSIG1,INSIG2,LILRB1,LRP5,LRRK1,MBTPS2,MCPH1,MED1,MEF2C,MEF2D,MEGF8,MIGA2,NAB1,NOTCH2,NSD2,P3H1,PAFAH1B1,PEX7,PHEX,PIP4K2A,POR,PPIB,PRPSAP2,PTGER4,PTPN11,PTPN6,PTPRC,RARA,RHOA,RUNX2,RYR1,SBDS,SEMA4D,SKI,SLC38A10,SLC9B…
GO:0044728			DNA methylation or demethylation	52	6	1.51	3.97351	0.00375	2.42597	ALKBH3,APEX1,APOBEC3B,APOBEC3C,APOBEC3D,APOBEC3F,APOBEC3G,ATF7IP,ATRX,BAZ2A,BRCA1,CTCF,DMAP1,DNMT1,DNMT3A,EHMT1,EZH2,FTO,GATAD2A,GNAS,HEMK1,KDM1B,KMT2A,KMT2E,MBD1,MBD2,MBD3,MECP2,METTL4,MGMT,MPHOSPH8,MTA2,MTRR,MYC,OTUD4,PARP1,PICK1,PIK3CA,PPM1D,PRMT5,PRMT7,RLF,SPI1,TDG,TDRKH,TET1,TET2,TET3,TRIM28,USP7,USP9X,ZMPSTE24
GO:0044325			ion channel binding	60	7	1.79	3.91061	0.00196	2.70774	ACTN4,AKAP6,AKAP9,ANK1,ANK2,ANK3,AP2M1,BAK1,CALM1,CALM2,CALM3,CAMK2D,CHERP,CIB1,CTNNB1,DIAPH1,DLG1,FHL1,FKBP1A,FLNA,FMR1,FYN,GOPC,GPD1L,GRINA,HERPUD1,HOMER1,HSP90AB1,HTT,ID2,KCNQ1,LRRK2,LYN,NEDD4L,NPTN,PACS1,PACS2,PANX1,PDE4B,PDE4D,PKD1,PKD2,PRKCSH,PRNP,PYCARD,RANGRF,S100A10,SH3GL1,SNTA1,SRI,TCAF1,TCAF2,TRAPPC2,TSPO,USP10,VDAC1,YWHAE,YWHAH,YWHAQ,YWHAZ
GO:0007519			skeletal muscle tissue development	62	7	1.8	3.88889	0.00201	2.6968	AKIRIN1,ARNTL,BCL2,BCL9,BCL9L,BIN3,BTG2,CCNT2,CDK5,CFL2,CFLAR,COL19A1,COPS2,CTNNB1,DDX17,DDX5,EEF2,EGR1,EGR2,EMD,EP300,FBXO22,FLNB,FOXN2,GPCPD1,GPX1,GTF3C5,HDAC4,HDAC9,HIVEP3,HMG20B,HMGCR,HOMER1,IGSF8,LEMD2,MAPK14,MEF2C,MEF2D,MTM1,MYL6,MYOM2,NF1,NLN,NOTCH1,NR1D2,PAX5,PPP3CA,PRKAA1,RB1,RHOA,RIPOR2,RYR1,SELENON,SKI,STAC3,SVIL,TAZ,TGFB1,USP19,VAMP5,YBX3,ZBTB18
GO:0007229			integrin-mediated signaling pathway	54	6	1.57	3.82166	0.00453	2.3439	ABL1,ADAM10,ADAM15,ADAM9,CCM2,CD47,CD63,CDC42,CEACAM1,CTNNA1,CUL3,DST,ERBIN,FCER1G,FERMT3,FGR,FLNA,FYB1,HCK,ILK,ITGA2B,ITGA3,ITGA4,ITGA5,ITGAE,ITGAL,ITGAM,ITGAV,ITGAX,ITGB1,ITGB1BP1,ITGB2,ITGB3,ITGB7,LAMA5,LIMS1,MYH9,NEDD9,NME2,PHACTR4,PLEK,PTK2,PTK2B,PTPN11,RCC2,SEMA7A,SYK,TEC,TLN1,TYROBP,VAV1,VAV3,ZNF304,ZYX
GO:0035051			cardiocyte differentiation	54	6	1.57	3.82166	0.00504	2.29757	ACVR1,AKAP13,AKAP6,ANXA2,ANXA2P2,ARID1A,ARRB2,ATG5,CACYBP,CALR,CCNB1,CTDP1,DDX39B,DHX36,FRS2,G6PD,GSK3A,HNRNPU,IFT20,ITGB1,KAT2A,KDM6B,LMNA,MAML1,MAP2K4,MAPK1,MAPK3,MEF2A,MEF2C,MTOR,MYOM2,NOTCH1,PAK1,PARP2,PDCD4,PDLIM5,PIN1,PPARA,PRICKLE1,RARA,RBPJ,REST,RGS2,SIK1,SLC9A1,SMAD4,SPRY1,SRF,TGFB1,TGFBR3,TSC1,TTN,YY1,ZMPSTE24
GO:0031589			cell-substrate adhesion	145	16	4.21	3.80048	3.2e-05	4.49485	ABL1,ACTN4,ADAM15,ADAM9,AP1AR,ARHGEF7,ARL2,ARPC2,ATXN3,BCAS3,BCL2,BCL2L11,BCL6,BCR,C1QBP,CALR,CARMIL1,CASK,CCR7,CD36,CD3E,CD44,CD63,CD96,CDC42,CDK5,CDK6,CIB1,CLASP1,CLASP2,CORO1A,CORO1C,CRK,CRKL,CTNNB1,DAG1,DAPK3,DISC1,DNM2,DUSP22,EMILIN2,EPB41L5,FBLN2,FER,FERMT3,FLNA,GBP1,GCNT2,GSK3B,HSD17B12,HSPG2,ILK,IQGAP1,ITGA2B,ITGA3,ITGA4,ITGA5,ITGAL,ITGAV,ITGB1,ITGB1BP1,ITGB2,ITGB3,ITGB7,JAK2,JAM3,JUP,L1C…
GO:0030863			cortical cytoskeleton	54	6	1.58	3.79747	0.00473	2.32514	ACTB,ACTN4,ACTR2,ACTR3,AKAP13,BIN3,CAP1,CAPN2,CAPZA1,CAPZA2,CFL1,CLASP1,CORO1A,COTL1,DBNL,DSTN,EEF1A1,EPB41,EPB41L2,EZR,FCHSD1,FLNA,FLOT2,GMFB,GMFG,GSN,GYPC,HCLS1,HIP1,HIP1R,LANCL2,LASP1,LLGL1,MAEA,MAPRE1,MED28,MPP1,MYADM,MYH9,NF2,NSMF,NUMA1,RDX,SLC2A1,SNX9,SPTAN1,SPTBN1,TPM4,UTRN,WAS,WASL,WDR1,WIPF1,WIPF2
GO:0003774			motor activity	54	6	1.61	3.72671	0.00522	2.28233	APPBP2,BBS4,CCDC102A,DCTN1,DCTN2,DNAH1,DNAH8,DNHD1,DYNC1H1,DYNC1I2,DYNC1LI1,DYNC1LI2,DYNC2H1,DYNLL1,DYNLL2,DYNLRB1,DYNLT1,DYNLT3,KIF11,KIF13A,KIF13B,KIF16B,KIF18A,KIF1B,KIF1C,KIF20B,KIF21B,KIF22,KIF27,KIF2A,KIF3A,KIF3B,KIF5B,KLC1,KLC2,KLC4,MYH3,MYH9,MYL6,MYO19,MYO1C,MYO1D,MYO1E,MYO1F,MYO1G,MYO5A,MYO5B,MYO9A,MYO9B,PIN1,SMC3,STARD9,WDR34,WDR60
GO:0009952			anterior/posterior pattern specification	57	6	1.66	3.61446	0.00593	2.22695	ABI1,ATM,ATP6AP2,BASP1,BHLHE40,BHLHE41,BMPR1A,BMPR2,BPTF,BTG2,CELSR1,CRKL,CTNNB1,DDIT3,EP300,EPB41L5,ETS2,FRS2,FUZ,GRSF1,HHEX,HIPK1,HIPK2,KAT2A,KDM2B,KDM6A,LDB1,LFNG,LRP5,MED12,MIB1,MLLT3,NLE1,NOTCH1,PALB2,PBX3,POFUT1,POGLUT1,PRKDC,PSEN1,RBPJ,RNF2,SCMH1,SKI,SMAD2,SMAD3,SMAD4,SRF,SSBP3,TGFBR1,TMED2,TP53,TSHZ1,TULP3,YY1,ZBTB16,ZEB2
GO:0017048			Rho GTPase binding	102	11	3.05	3.60656	0.00022	3.65758	ABI2,ABR,AKAP13,ALS2,ARFIP2,ARHGAP17,ARHGAP4,ARHGDIA,ARHGDIB,ARHGEF1,ARHGEF11,ARHGEF12,ARHGEF18,ARHGEF2,ARHGEF3,ARHGEF5,ARHGEF6,ARHGEF7,ARHGEF9,ATP7A,BCR,BRK1,CDC42BPB,CDC42EP3,CDC42SE1,CDC42SE2,CDKL5,CORO1C,CYFIP1,DAAM1,DAPK3,DIAPH1,DIAPH2,DNMBP,DOCK11,DOCK2,DOCK7,DVL1,DVL2,DVL3,ECT2,EXOC1,FARP2,FGD2,FGD3,FGD4,FGD6,FLNA,FMNL1,FMNL2,FMNL3,HACE1,INF2,IQGAP1,IQGAP2,ITSN2,KCTD10,KCTD13,KIF3B,LRRK2,M…
GO:0061448			connective tissue development	86	9	2.5	3.6	0.00656	2.1831	AACS,ACAT1,ACTA2,AMER1,ANXA2,ANXA2P2,ANXA6,ARID5B,ARRDC3,ATF2,ATP7A,BBS2,BBS4,BMPR1A,BMPR2,CARM1,CD44,CDK4,CFLAR,CHST11,CHSY1,COCH,CREB3L2,CRIP1,CSGALNACT1,CTNNB1,DDRGK1,DGAT2,DYRK1B,EGR1,EIF2AK3,FTO,GLG1,GNAS,HIF1A,ID2,IFT80,IL6R,IMPAD1,KLF7,LNPK,LRP5,MAPK14,MAPK3,MEF2C,MEF2D,MEX3C,MKKS,NOTCH1,OXCT1,PAXIP1,PIK3CA,PKD1,POR,PPARD,RARA,RELA,RUNX2,RUNX3,SIRT1,SLC25A25,SLC39A13,SMAD3,SMAD5,SNX19,SORL…
GO:0019827			stem cell population maintenance	89	9	2.58	3.48837	0.00106	2.97469	ARID1A,ASPM,BCL9,BCL9L,BMPR1A,CDC73,CNOT1,CNOT2,CNOT3,CTNNB1,CTR9,CUL4A,DDX6,DIS3L2,EIF4E,EIF4ENIF1,ELAVL1,FANCC,FANCD2,FOXO1,FOXO3,FOXP1,GNL3,HOOK3,KDM2B,KDM3A,KDM4C,KLF10,KLF4,LBH,LDB1,LEO1,LIG4,LSM1,MCPH1,MED10,MED12,MED14,MED15,MED21,MED27,MED28,MED30,MED7,METTL14,METTL3,MTF2,NCOA3,NIPBL,NKAP,NOTCH1,NOTCH2,PAF1,PCM1,POLR2A,POLR2B,POLR2C,POLR2D,POLR2E,POLR2F,POLR2G,POLR2H,POLR2I,POLR2J,POLR2K,…
GO:0060541			respiratory system development	71	7	2.06	3.39806	0.00436	2.36051	ADA,AIMP2,ASXL1,ATP7A,ATXN1L,BAG6,BASP1,BMPR1A,BMPR2,CELSR1,CHD7,CIC,CREB1,CTNNB1,CTSH,CTSZ,DAG1,DHCR7,DISP1,EIF4E,EIF4EBP1,EP300,FBXW7,HEG1,HIKESHI,HS6ST1,HSPB11,ITGA3,JMJD6,KLF2,KRAS,LAMA5,LIPA,MAN1A2,MAN2A1,MAP2K1,MAPK1,MAPK3,MME,NOTCH1,NPHP3,PHEX,PHF14,PKD1,PLOD3,PPP1CA,RARA,RBPJ,RC3H2,RPGRIP1L,SAV1,SEC24B,SKI,SMAD2,SMCHD1,SP3,SPARC,SPRY1,SPRY2,SREBF1,SRF,SRSF6,STK40,TAB1,TGFBR2,THRA,TIMELESS…
GO:0014020			primary neural tube formation	61	6	1.77	3.38983	0.00824	2.08407	ABL1,APAF1,ARHGAP35,ARID1A,BBS4,BCL10,CASP3,CELSR1,CFL1,DEAF1,DVL1,DVL2,DVL3,FUZ,FZD3,FZD6,GLMN,HIF1A,IFT122,IFT172,IFT57,KAT2A,KDM2B,KDM6A,KIF20B,LIAS,LMO4,LUZP1,MED12,MKS1,MTHFD1,MTHFD1L,MTHFR,NPHP3,PFN1,PHACTR4,PLXNB2,PRICKLE1,PRKACA,PRKACB,PTCH1,RALA,RARA,RPS7,SCRIB,SEC24B,SETD2,SKI,SPINT1,SPINT2,ST14,STIL,SUFU,TGFB1,TMED2,TRAF6,TSC1,TSC2,TULP3,VASP,ZEB2
GO:0002576			platelet degranulation	61	6	1.77	3.38983	0.00824	2.08407	ABCC4,ACTN4,ALDOA,ANXA5,APLP2,APOOL,APP,BRPF3,CALM1,CD36,CD63,CDC37L1,CHID1,CLU,CTSW,CYB5R1,ENDOD1,F13A1,FAM3C,FAM49B,FCER1G,FERMT3,FLNA,GTPBP2,HABP4,ITGA2B,ITGB3,ITIH4,LAMP2,LYN,MAGED2,MANF,NHLRC2,OLA1,P2RX1,PF4,PHACTR2,PLEK,PPBP,PSAP,QSOX1,SCCPDH,SERPINA1,SOD1,SPARC,SRGN,STXBP2,SYK,TAGLN2,TEX264,TGFB1,THBS1,TLN1,TMSB4X,TMX3,TTN,TUBA4A,VCL,VEGFB,VTI1B,WDR1
GO:0016573			histone acetylation	123	12	3.57	3.36134	0.00023	3.63827	ACTL6A,APBB1,ATF2,ATG5,AUTS2,BAZ1A,BRCA1,BRCA2,BRD1,BRD7,BRD8,BRPF1,BRPF3,CLOCK,CREBBP,CRTC2,CTBP1,CTCF,DMAP1,DPF2,DPF3,DR1,EID1,ELP3,EP300,EP400,EPC1,EPC2,FLCN,GTF2B,GTF3C4,HAT1,HCFC1,IL1B,ING3,ING4,ING5,IRF4,IWS1,JADE1,JADE2,JADE3,KANSL1,KANSL1L,KANSL2,KANSL3,KAT14,KAT2A,KAT2B,KAT5,KAT6A,KAT6B,KAT7,KAT8,KMT2A,LDB1,MAP3K7,MAPK3,MBD3,MBIP,MCM3AP,MCRS1,MEAF6,MECP2,MORF4L1,MORF4L2,MRGBP,MSL1,MSL2,M…
GO:0043044			ATP-dependent chromatin remodeling	63	6	1.83	3.27869	0.00961	2.01728	ACTB,ACTL6A,ACTR5,ACTR6,ACTR8,ANP32E,ARID1A,CENPC,CENPK,CENPQ,CENPT,CHD3,CHD4,CHD8,DMAP1,GATAD2B,H4-16,H4C1,H4C11,H4C12,H4C14,H4C15,H4C2,H4C3,H4C4,H4C5,H4C6,H4C8,H4C9,HDAC1,HDAC2,HNRNPC,INO80,ITGB3BP,KNL1,MBD2,MBD3,MIS18BP1,MTA2,NASP,NPM1,PBRM1,POLE3,PSME4,PTMA,RBBP4,RBBP7,RNF8,RSF1,RUVBL1,SMARCA2,SMARCA4,SMARCA5,SMARCAD1,SMARCB1,SMARCC1,SMARCC2,SMARCD2,SMARCE1,SPTY2D1,SRCAP,VPS72,ZNHIT1
GO:0007051			spindle organization	119	11	3.46	3.17919	0.00151	2.82102	AAAS,ABRAXAS2,ASPM,ATRX,BCCIP,BORA,CCDC69,CCNB1,CCSAP,CEP120,CEP126,CEP192,CEP63,CEP72,CEP97,CHD3,CHEK2,CHMP1A,CHMP1B,CHMP2A,CHMP2B,CHMP4B,CHMP5,CKAP5,CLASP1,CLASP2,CLTC,CSNK1D,DCTN1,DCTN2,DLG1,DRG1,DYNC1H1,EFHC1,EZR,FBXO5,FLNA,GOLGA2,GOLGA8N,HAUS1,HAUS2,HAUS3,HAUS4,HAUS5,HAUS6,HAUS7,HAUS8,HDAC3,HNRNPU,HSPA1A,INO80,INTS13,KIF11,KIF2A,KIF3B,KIZ,KPNB1,MAP4,MAP9,MAPRE1,MAPRE2,MECP2,MLH1,MSTO1,MYBL2,…
GO:0003779			actin binding	201	19	6.01	3.1614	8.3e-06	5.08092	ABL1,ABL2,ABLIM1,ACTN4,ACTR2,ACTR3,ACTR3B,ADD1,ADD2,ADD3,AFDN,AIF1,ALDOA,ANXA6,ARPC1A,ARPC1B,ARPC2,ARPC3,ARPC4,ARPC5,ARPC5L,BCL7B,BIN1,BLOC1S6,CAP1,CAPG,CAPZA1,CAPZA2,CAPZB,CCDC88A,CDK5R1,CEACAM1,CFL1,CFL2,CLMN,CNN2,COBLL1,CORO1A,CORO1B,CORO1C,CORO7,COTL1,CROCC,CTNNA1,CXCR4,CYFIP1,DAAM1,DAG1,DBNL,DIAPH1,DIAPH2,DMD,DST,DSTN,EEF2,EMD,ENC1,EPB41,EPB41L2,EVL,EZR,FBXO25,FGD4,FHOD1,FKBP15,FLII,FLNA,FLN…
GO:0048598			embryonic morphogenesis	221	20	6.42	3.11526	0.00097	3.01323	ABL1,ABR,ACVR1,AFF3,AHI1,AMOT,APAF1,ARFRP1,ARHGAP35,ARID1A,ARL13B,BAX,BBS4,BBS7,BCL10,BCL2L11,BCR,BMPR1A,BMPR2,C2CD3,C2orf49,CASP3,CDC73,CELSR1,CEP290,CFL1,CHD7,CHST11,CLASP1,CLASP2,CPLANE1,CREBBP,CTNNB1,CTR9,CUL3,DAG1,DEAF1,DLD,DLG1,DNAJB6,DVL1,DVL2,DVL3,DYNC2H1,ECE1,EIF4A3,ENG,EPB41L5,ETS2,EXOC4,EXT1,EXT2,FBXW4,FLT1,FLVCR1,FRS2,FUZ,FZD3,FZD6,GLMN,GNA12,GNAS,GRB2,GRSF1,HDAC1,HDAC2,HIF1A,HIPK1,HI…
GO:0022412			cellular process involved in reproduction in multicellular organism	130	11	3.78	2.91005	0.00588	2.23062	ABHD2,ACVR1,AFF4,AGFG1,AGO4,AKT1,ARRB2,ASPM,ATM,BAX,BBS2,BBS4,BCL2,BRCA2,BRIP1,CCNB1,CCNB1IP1,CCR6,CDC25B,CDYL,CELF1,CEP57,CFAP44,CIB1,CTNNB1,DAZAP1,DDX20,DDX6,DEAF1,DIAPH2,DLD,DNAH1,DNMT3A,DYNLL1,EIF2S2,ERCC1,ETV6,FANCA,FANCC,FANCG,FBXO5,FIGNL1,FNDC3A,FOXO3,H3-3A,H3-3B,HEXB,HMGB2,HOOK1,HSF1,HSPA2,ICA1L,ING2,IQCG,ITGB1,JAM3,KDM1B,KDM3A,KIF18A,KMT2B,KMT2D,KNL1,MARF1,MAST2,MASTL,MEI1,MFSD14A,MKKS,M…
GO:0007266			Rho protein signal transduction	97	8	2.82	2.83688	0.00704	2.15243	ABCA1,ABL1,ABL2,ABR,ADGRG1,AKAP13,ALS2,ARHGAP1,ARHGAP35,ARHGAP4,ARHGAP42,ARHGAP5,ARHGDIA,ARHGDIB,ARHGEF1,ARHGEF11,ARHGEF12,ARHGEF18,ARHGEF2,ARHGEF3,ARHGEF5,ARHGEF6,ARHGEF7,ARHGEF9,BCL6,BCR,CCDC125,CDC42,CDC42EP3,CDC42SE1,CDC42SE2,CELSR1,CFL1,CHUK,CUL3,DNMBP,ECT2,FARP2,FGD2,FGD3,FGD4,FGD6,FLCN,GNA12,GNA13,GPR174,GPR18,GPR65,HACD3,HEG1,ITGA3,ITGB1,ITSN2,KCTD10,KCTD13,LIMK1,MYO9B,NET1,OBSCN,P2RY10,P…
GO:0015629			actin cytoskeleton	245	20	7.17	2.7894	0.00261	2.58336	ABCB4,ABL1,ABL2,ABLIM1,ACACA,ACTA2,ACTB,ACTG1,ACTN4,ACTR10,ACTR1A,ACTR1B,ACTR2,ACTR3,ACTR3B,ADAM17,ADAM8,ADD1,ADD2,AHNAK,AIF1,AKAP13,ALDOA,ALG2,AMOT,ANXA1,ARHGAP21,ARHGAP35,ARHGEF2,ARHGEF5,ARPC1A,ARPC1B,ARPC2,ARPC3,ARPC4,ARPC5,ARPC5L,ASAP1,AUTS2,BAG3,BIN1,BIN2,BIN3,BMF,CAP1,CAPG,CAPN2,CAPZA1,CAPZA2,CAPZB,CARMIL1,CARMIL2,CASK,CCDC102A,CD2AP,CDC42BPB,CDC42EP3,CENPQ,CFL1,CFL2,CLIC4,CNN2,CORO1A,CORO1…
GO:0008017			microtubule binding	133	11	3.98	2.76382	0.00206	2.68613	ABRAXAS2,APC,ARHGEF2,BCL2L11,CAMSAP1,CCDC66,CCDC69,CCDC88A,CCDC88B,CCDC88C,CCSAP,CCSER2,CDK5RAP2,CEP295,CEP350,CEP57,CEP57L1,CETN3,CHP1,CKAP5,CLASP1,CLASP2,CLIP1,CLIP2,CRIPT,DCTN1,DNM1L,DNM2,DPYSL2,DRG1,DST,DYSF,EML2,EML3,EML4,EML5,EML6,EZR,FCHO1,FCHO2,FES,FMR1,FNTA,GABARAP,GABARAPL2,GAPDH,GOLGA2,HAUS4,HAUS7,HDAC6,HOOK1,HOOK3,KATNA1,KATNAL1,KATNB1,KIF11,KIF13A,KIF13B,KIF16B,KIF18A,KIF1B,KIF1C,KIF…
GO:0005667			transcription regulator complex	248	20	7.26	2.75482	3.7e-05	4.4318	ABT1,AHR,AKIRIN2,APEX1,ARID4A,ARNT,ARNTL,ASCC1,ASCC2,ASCC3,ATF1,ATF4,ATF6B,ATF7IP,BCL9,BCL9L,BDP1,BRF1,BRF2,C1D,CARM1,CBFB,CBX5,CCNH,CDK2,CDK4,CDK7,CEBPB,CHD3,CHD4,CLOCK,CREB1,CSNK2A1,CTBP1,CTNNB1,DDIT3,DDX20,DEAF1,DR1,E2F3,E2F4,E2F5,E2F6,ELMSAN1,EP300,ERCC1,ERCC2,ERCC3,ERCC4,ETS1,ETV3,EYA3,GATAD2A,GATAD2B,GEMIN5,GPS2,GTF2A1,GTF2A2,GTF2B,GTF2E1,GTF2E2,GTF2F1,GTF2F2,GTF2H1,GTF2H2,GTF2H2C,GTF2H2C_2…
GO:0003712			transcription coregulator activity	383	31	11.45	2.70742	3.4e-07	6.46852	ABL1,ABT1,ACTL6A,ACTN4,AEBP1,AEBP2,AIP,APEX1,ARHGAP35,ARID1A,ARID1B,ARID5A,ARID5B,ARL2BP,ARNT,ASXL1,ATF6,ATF7IP,ATN1,ATXN7L3,BASP1,BCL10,BCL9,BCL9L,BCOR,BHLHE40,BHLHE41,BICRA,BIRC2,BRCA1,BRD7,BTG1,BUD31,C1D,C1QBP,CALCOCO1,CARM1,CASP8AP2,CBFA2T2,CBFA2T3,CBFB,CBX4,CCAR1,CCAR2,CD3D,CDK7,CDYL,CDYL2,CENPJ,CIITA,CIR1,CITED2,CNOT2,CNOT7,COPS2,COPS5,CREB1,CREBBP,CTBP1,CTCF,CTNNB1,DAXX,DCAF6,DDIT3,DDX1,DD…
GO:0046777			protein autophosphorylation	146	11	4.24	2.59434	0.00342	2.46597	AAK1,ABL1,ABL2,ACE,AKT1,ATM,ATP13A2,ATR,BCR,BLK,BTK,CAD,CALM1,CALM2,CALM3,CAMK2D,CAMK4,CAMKK2,CDK12,CDK5,CDKL5,CHEK2,CHP1,CLK1,CLK2,CLK3,CLK4,CSF1R,CSK,CSNK1G2,DAPK3,DYRK1A,DYRK1B,EEF2K,EIF2AK1,EIF2AK2,EIF2AK3,EIF2AK4,EIF2S1,ENG,EPHA4,ERN1,FER,FES,FGR,FLT1,FYN,GRK5,GSK3B,HCK,IGF1R,IMPACT,INSR,IQGAP1,IRAK1,IRAK3,ITK,JAK2,JUN,LCK,LMTK2,LRRK2,LYN,MAP2K2,MAP3K11,MAP3K3,MAP3K9,MAP4K1,MAPK3,MAPKAPK2,MA…
GO:0043009			chordate embryonic development	301	22	8.74	2.51716	0.00194	2.7122	ABI1,ABL1,ACTL6A,ACVR1,ADA,ADAM10,ADCY9,ADD1,AKT1,ALS2,AMBRA1,AMOT,ANKRD11,APAF1,APBA3,ARHGAP35,ARID1A,ARL13B,ARNT,ATM,ATP11A,ATP6AP2,ATP7A,BBS4,BCL10,BCL2L11,BCOR,BIRC6,BMPR1A,BMPR2,BPTF,BRCA1,BRCA2,BRK1,BTF3,C1orf43,C2CD3,CAPN2,CASP3,CASP8,CCM2,CCNB1,CCNB1IP1,CEBPB,CELSR1,CERT1,CFL1,CHD7,CHD8,CHST11,CHTOP,CIR1,CMIP,CMTM3,CNOT2,CNOT3,COPS2,COPS3,CPT2,CTNNB1,CTR9,CUL3,CUL4A,DAD1,DEAF1,DHX35,DLG1,…
GO:0050839			cell adhesion molecule binding	296	22	8.85	2.48588	7.1e-05	4.14874	ABCF3,ABI1,ACTN4,ACVR1,ADAM10,ADAM15,ADAM17,ADAM8,ADAM9,ADD1,AFDN,AHNAK,AHSA1,ALDOA,ANK3,ANXA1,ANXA2,ANXA7,ARFIP2,ARGLU1,ARHGAP1,ARHGAP18,ASAP1,ATIC,ATXN2L,BAG3,BMPR2,BSG,BZW1,BZW2,CALR,CAMLG,CAPG,CAPZA1,CAPZB,CAST,CBL,CC2D1A,CCS,CCT8,CD151,CD1D,CD226,CD2AP,CD46,CD81,CDK5R1,CEMIP2,CHMP2B,CHMP4B,CHMP5,CIP2A,CKAP5,CLIC1,CLINT1,CNN2,COBLL1,COL4A3,CORO1B,CRKL,CSNK1D,CTNNA1,CTNNB1,CTNND1,DBNL,DDX3X,DD…
GO:0030155			regulation of cell adhesion	333	24	9.67	2.4819	0.00041	3.38722	ABAT,ABL1,ABL2,ACTN4,ADA,ADAM10,ADAM15,ADAM19,ADAM8,ADAM9,ADGRG1,AFDN,AIF1,AKNA,AKT1,ANK3,ANXA1,AP1AR,AP3B1,AP3D1,APBB1IP,ARHGDIA,ARHGDIB,ARHGEF7,ARL2,ARPC2,ATM,ATP5F1B,ATXN3,BAG4,BCAS3,BCL10,BCL2,BCL6,BTLA,BTN2A2,C1QBP,CALR,CARD11,CARMIL1,CASK,CASP3,CBFB,CBLL1,CCDC88B,CCL5,CCR2,CCR7,CD164,CD1D,CD24,CD27,CD36,CD3E,CD4,CD44,CD46,CD47,CD5,CD55,CD6,CD74,CD80,CD81,CD83,CD86,CDC42,CDK6,CEACAM1,CEBPB,C…
GO:0003682			chromatin binding	358	26	10.7	2.42991	2.3e-05	4.63827	ACTB,ACTL6A,ACTN4,ACTR6,ADNP,ANKRD17,APBB1,APEX1,APTX,ARID1A,ARID3A,ASF1A,ASH1L,ASH2L,ASXL1,ASXL2,ATAD2,ATAD2B,ATF2,ATRX,AUTS2,BAHD1,BAP1,BCAS3,BCL6,BMI1,BRD2,BRD3,BRD4,BRIP1,CABIN1,CALCOCO1,CAMTA2,CBX1,CBX4,CBX5,CCNT1,CCNT2,CDK9,CDYL,CEBPB,CENPB,CGAS,CHAF1A,CHD4,CHD7,CHD8,CIC,CITED2,CKS2,CLOCK,CRAMP1,CREBBP,CRTC2,CSNK2B,CTCF,CTNNB1,DDX1,DDX11,DDX5,DHX30,DHX9,DNAJC2,DNMT1,DNMT3A,DNTTIP1,E2F4,EED,…
GO:0045893			positive regulation of transcription, DNA-templated	823	57	23.9	2.38494	1.6e-09	8.79588	AATF,ABHD14B,ABL1,ACTA2,ACTR2,ACTR3,ACVR1,ADRB2,AGO1,AGO2,AGRN,AHI1,AHR,AKAP8L,AKIRIN2,AKNA,AKT1,ALYREF,ANKRD49,APBB1,APP,ARF4,ARHGEF11,ARHGEF2,ARID1A,ARID1B,ARID3A,ARID3B,ARID4A,ARID4B,ARNT,ARNTL,ASF1A,ASH1L,ASH2L,ASXL1,ASXL2,ATAD2,ATAD2B,ATF1,ATF2,ATF4,ATF6,ATF6B,ATF7IP,ATM,ATMIN,ATRX,ATXN7L3,AUTS2,AXIN1,BACH1,BANP,BATF,BCAS3,BCL10,BCL2L12,BCL3,BCL9,BCL9L,BCLAF1,BICRA,BLM,BMPR1A,BMPR2,BPTF,BRCA…
GO:0042393			histone binding	155	11	4.63	2.37581	0.00667	2.17587	ANP32A,ANP32B,ANP32E,APBB1,ASF1A,ATAD2,ATAD2B,ATRX,BAZ1B,BAZ2A,BCAS3,BRD1,BRD2,BRD3,BRD4,BRD7,BRD9,CARM1,CBX4,CBX5,CD1D,CDYL,CDYL2,CHD1,CHD2,CHD8,CKS1B,CKS2,DAXX,DEK,DNAJC2,DPF2,DPF3,DTX3L,EZH1,FAM156A,FMR1,GLYR1,GRWD1,H2AX,HAT1,HINFP,HPF1,ING1,ING2,ING3,ING4,ING5,INO80,IPO7,IPO9,JAK2,KAT5,KAT6A,KAT6B,KAT7,KAT8,KDM1B,KDM4A,KDM5A,KDM5B,KDM7A,KMT2A,KMT2C,KMT2D,KMT2E,L3MBTL2,LRWD1,MBTD1,MCM2,MCM3AP,…
GO:0048534			hematopoietic or lymphoid organ development	555	35	16.12	2.17122	0.00167	2.77728	ABI1,ABL1,ACE,ACIN1,ADA,ADAM17,ADAM8,ADAR,ADD1,ADD2,AGO1,AGO3,AGO4,AGPAT5,ANXA1,ANXA2,ANXA2P2,AP3B1,AP3D1,APP,ARID4A,ARIH2,ARMC6,ARNT,ASH2L,ASXL1,ATG5,ATM,ATP11C,ATP5IF1,ATP6AP1,ATP7A,ATXN1L,AZI2,B2M,BABAM1,BAK1,BATF,BAX,BCL2,BCL2L11,BCL3,BCL6,BCR,BLNK,BMI1,BPGM,BRCA2,BTK,BTN2A2,C12orf29,CA2,CAMK4,CARD11,CASP3,CASP8,CASP9,CBFA2T3,CBFB,CCL3,CCR2,CCR6,CCR7,CD164,CD19,CD1D,CD27,CD3D,CD3E,CD3G,CD4,CD…
GO:0005815			microtubule organizing center	477	30	13.97	2.14746	5.6e-05	4.25181	AAAS,ABCA2,ABRAXAS2,ACTR1A,ACTR1B,ACTR8,AHI1,AKAP11,AKAP9,AKNA,AKT1,ALMS1,ALS2,ANKRD26,APC,APEX1,ARFGEF2,ARHGAP35,ARL2,ARL2BP,ASPM,ATF4,ATP6V0D1,ATP6V1D,BBS1,BBS2,BBS4,BBS7,BBS9,BCAS2,BCCIP,BICD1,BICD2,BICDL1,BIRC6,BLOC1S2,BOD1,BOD1L1,BRCA1,BRCA2,BUB1B,C2CD3,C2CD5,C7orf31,CALM1,CALM2,CALM3,CAPG,CAPRIN2,CC2D1A,CCDC124,CCDC14,CCDC141,CCDC146,CCDC66,CCDC77,CCDC88A,CCDC88B,CCDC88C,CCDC92,CCHCR1,CCNB1…
GO:0043565			sequence-specific DNA binding	531	34	15.88	2.14106	1.8e-05	4.74473	ABL1,ACD,ACTB,ACTL6A,ACTN4,AEBP1,AEBP2,AGO1,AHR,AKNA,APEX1,ARHGAP35,ARID3A,ARID3B,ARID5A,ARID5B,ARNT,ARNTL,ATF1,ATF2,ATF4,ATF6,ATF6B,BATF,BAZ2A,BCL11A,BCL2,BCL6,BCOR,BHLHE40,BHLHE41,BLM,BPTF,BRF1,BRF2,CALCOCO1,CAMTA1,CAMTA2,CARF,CBFB,CC2D1A,CC2D1B,CDC5L,CDK9,CEBPB,CEBPG,CEBPZ,CENPB,CENPC,CGGBP1,CHCHD2,CHD2,CHD4,CHD7,CHTOP,CLOCK,CNBP,CREB1,CREB3,CREB3L2,CREB3L4,CREBBP,CREBRF,CRIP1,CRY1,CRY2,CSRNP1…
GO:0004674			protein serine/threonine kinase activity	284	18	8.49	2.12014	0.00209	2.67985	AAK1,ACVR1,ADCK2,AKAP13,AKT1,AKT2,AKT3,ALPK1,ARAF,ATM,ATR,BCKDK,BCR,BMP2K,BMPR1A,BMPR2,BRAF,BRD4,BUB1B,CAB39,CAMK1D,CAMK2D,CAMK2G,CAMK4,CAMKK2,CASK,CCL3,CCND3,CCNH,CCNK,CDC42BPB,CDC42BPG,CDK10,CDK11A,CDK11B,CDK12,CDK13,CDK14,CDK16,CDK17,CDK19,CDK2,CDK4,CDK5,CDK6,CDK7,CDK8,CDK9,CDKL1,CDKL5,CHEK2,CHUK,CLK1,CLK2,CLK3,CLK4,CPNE3,CSNK1A1,CSNK1D,CSNK1E,CSNK1G1,CSNK1G2,CSNK1G3,CSNK2A1,CSNK2A2,CSNK2B,DAP…
GO:0000981			DNA-binding transcription factor activity, RNA polymerase II-specific	793	49	23.71	2.06664	5.2e-07	6.284	ADNP,ADNP2,AEBP1,AEBP2,AHCTF1,AHR,AKNA,ARHGAP35,ARID1A,ARID1B,ARID2,ARID3A,ARID3B,ARID4A,ARID4B,ARID5A,ARID5B,ARNT,ARNTL,ASH1L,ATF1,ATF2,ATF4,ATF6,ATF6B,ATF7,ATRX,BACH1,BACH2,BATF,BBX,BCL11A,BCL6,BHLHE40,BHLHE41,BMPR1A,BRD8,BTG2,CAMTA1,CAMTA2,CARF,CASZ1,CBFB,CC2D1A,CC2D1B,CDC5L,CEBPB,CEBPG,CEBPZ,CENPT,CERS6,CGGBP1,CHCHD3,CIC,CLOCK,CNBP,CRAMP1,CREB1,CREB3,CREB3L2,CREB3L4,CREBL2,CREBRF,CREBZF,CSRNP…
GO:0006357			regulation of transcription by RNA polymerase II	1449	83	42.08	1.97243	6.1e-10	9.21467	AATF,ABCA2,ABHD14B,ABL1,ABT1,ACTL6A,ACTR2,ACTR3,ACVR1,ADNP,ADNP2,ADRB2,AEBP1,AEBP2,AGO1,AGO2,AGRN,AHCTF1,AHI1,AHR,AKAP8L,AKIRIN2,AKNA,AKT1,ANXA4,APBB1,APP,ARF4,ARHGAP35,ARHGEF2,ARID1A,ARID1B,ARID2,ARID3A,ARID3B,ARID4A,ARID4B,ARID5A,ARID5B,ARNT,ARNTL,ASH1L,ASH2L,ASXL1,ASXL2,ATAD2,ATAD2B,ATF1,ATF2,ATF4,ATF6,ATF6B,ATF7,ATF7IP,ATM,ATN1,ATP2B4,ATRX,ATXN1,ATXN1L,AUTS2,BACH1,BACH2,BAG3,BATF,BAZ1A,BAZ1B,…
GO:0016604			nuclear body	592	34	17.34	1.96078	0.00011	3.95861	AAGAB,ABL1,ABRAXAS1,ACADM,ACD,ACIN1,ACTN4,ADD1,ADPRHL2,AFDN,AFF2,AFF3,AGO4,AK6,AKAP17A,AKAP8L,ALKBH5,ALKBH8,ALYREF,AMER1,ANGEL2,AP5Z1,APBB1,APEX1,API5,ARHGAP18,ARIH1,ARL6IP4,ARNT,ARNTL,ASCC1,ASCC2,ASCC3,ATF7IP,ATMIN,ATP6V0A1,ATPAF2,ATR,ATRX,ATXN2L,BABAM1,BANP,BARD1,BASP1,BAZ1B,BAZ2A,BCAS2,BCLAF1,BHLHE40,BLM,BMI1,BMP2K,BNIP3L,BRD1,BRD2,C11orf54,C12orf57,CACTIN,CARMIL1,CASC3,CASP8AP2,CBLL1,CBX4,CBX…
GO:0003677			DNA binding	1417	73	42.37	1.72292	0.00184	2.73518	ABI2,ABL1,ABT1,ACD,ACTB,ACTL6A,ACTN4,ADAR,ADNP,ADNP2,AEBP1,AEBP2,AFF1,AFF3,AFF4,AGFG1,AGO1,AHCTF1,AHDC1,AHR,AIFM1,AIM2,AKAP8,AKAP8L,AKAP9,AKNA,ANXA1,APEX1,APEX2,APLP2,APP,APTX,ARHGAP35,ARID1A,ARID1B,ARID2,ARID3A,ARID3B,ARID4A,ARID5A,ARID5B,ARNT,ARNTL,ASH1L,ASXL1,ASXL2,ATAD5,ATF1,ATF2,ATF4,ATF6,ATF6B,ATF7,ATM,ATN1,ATR,ATRX,ATXN1,ATXN1L,BANF1,BANP,BATF,BAZ2A,BAZ2B,BBX,BCL11A,BCL2,BCL3,BCL6,BCLAF1,B…
GO:0046872			metal ion binding	2149	86	64.25	1.33852	0.00559	2.25259	AARS1,AARS2,AARSD1,AASDHPPT,ABAT,ABCE1,ABL1,ABL2,ABLIM1,ACACA,ACACB,ACAP1,ACAP2,ACAP3,ACAT1,ACE,ACLY,ACO1,ACO2,ACP5,ACTN4,ACVR1,ACY1,ADA,ADA2,ADAM10,ADAM15,ADAM17,ADAM19,ADAM28,ADAM8,ADAM9,ADAMTS6,ADAP1,ADAP2,ADAR,ADARB1,ADAT1,ADCY3,ADCY7,ADCY9,ADGRE2,ADGRE5,ADH5,ADI1,ADIPOR1,ADIPOR2,ADK,ADNP,ADNP2,ADPGK,ADPRH,ADPRHL2,ADPRM,ADSS2,AEBP1,AEBP2,AFG3L2,AGAP2,AGAP4,AGAP5,AGAP6,AGAP9,AGBL5,AGFG1,AGFG2,…
Significant GO terms from downregulated DEGs
GO.ID	Category	Subcategory	GO Term	Annotated	Significant	Expected	Enrichment	weightFisher	NegLog.Pval	Annotated Genes
GO:0005125	Immune response	Cytokine	cytokine activity	31	2	0.08	25	0.0031	2.50864	AIMP1,AREG,C5,CCL3,CCL3L1,CCL4,CCL5,CKLF,CMTM3,CMTM7,FAM3C,FLT3LG,GPI,GRN,HMGB1,IL16,IL1B,IL32,IL6,IL7,LTB,MIF,NAMPT,PF4,PPBP,TGFB1,TNF,TNFSF10,TNFSF12,TNFSF13,TXLNA
GO:0150077	Immune response	General	regulation of neuroinflammatory response	16	2	0.04	50	0.00073	3.13668	ATM,CCL3,CD200,CD200R1,CTSC,GRN,IL1B,IL6,LDLR,LRRK2,NR1D1,PTGS2,PTPRC,STAP1,TNF,TNFRSF1B
GO:0002711	Immune response	Leukocyte activity	positive regulation of T cell mediated immunity	23	2	0.06	33.3333	0.00153	2.81531	B2M,CD1C,CD1D,CD81,FAM49B,FBXO38,HLA-A,HLA-H,HSPD1,IL12RB1,IL1B,IL6,MALT1,MAP3K7,NLRP3,P2RX7,PRKCZ,PTPRC,SASH3,STX7,TRAF2,TRAF6,ZBTB1
GO:0003823	Immune response	Leukocyte activity	antigen binding	27	2	0.07	28.5714	0.0023	2.63827	CD1C,CD1D,CD48,DHCR24,EP400,HLA-A,HLA-DPA1,HLA-DQA1,HLA-DQB1,HLA-DRA,HLA-DRB1,HLA-DRB5,HLA-H,IGHV1OR15-1,IGLL5,IL7R,ITGA4,JCHAIN,LILRA1,LILRA2,MAML1,PPP2R1A,SIRPA,SLAMF1,SLC7A5,TGFB1,TOPORS
GO:0030593	Immune response	Leukocyte activity	neutrophil chemotaxis	35	2	0.09	22.2222	0.00354	2.451	C1QBP,CAMK1D,CCL3,CCL3L1,CCL4,CCL5,CCR7,CD74,CKLF,DYSF,FCER1G,GBF1,IL1B,ITGB2,JAM3,JAML,MOSPD2,MPP1,NCKAP1L,PDE4B,PDE4D,PF4,PIK3CD,PIK3CG,PIP5K1C,PPBP,PREX1,RAC1,RAC2,RIPOR2,S100A8,S100A9,SYK,VAV1,VAV3
GO:0042102	Immune response	Leukocyte activity	positive regulation of T cell proliferation	47	2	0.12	16.6667	0.00631	2.19997	AIF1,ANXA1,CARD11,CCDC88B,CCL5,CCR2,CD1D,CD24,CD3E,CD4,CD46,CD55,CD6,CD80,CD81,CD86,CLECL1,CORO1A,DNAJA3,HLA-DPA1,HMGB1,ICOSLG,IL12RB1,IL1B,IL2RA,IL6,IL6R,IL6ST,JAK3,LGALS9,LILRB2,NCK1,NCK2,NCKAP1L,PNP,PTPRC,PYCARD,RASAL3,RIPK2,RPS3,SASH3,SELENOK,SYK,TFRC,TGFBR2,TNFRSF13C,TRAF6
GO:0002312	Immune response	Leukocyte activity	B cell activation involved in immune response	54	2	0.14	14.2857	0.00826	2.08302	ABL1,ADA,APLF,ATAD5,BATF,BCL3,BCL6,CCR6,CD180,CD19,CD40,DOCK10,DOCK11,ERCC1,EXOSC3,FCGR2B,GAPT,GPR183,HSPD1,IL27RA,ITFG2,LFNG,LGALS1,LIG4,MAD2L2,MFNG,MLH1,MSH2,MSH6,NBN,NOTCH2,NSD2,PARP3,PAXIP1,PLCG2,PLCL2,PTK2B,PTPRC,RIF1,RNF168,RNF8,SHLD2,STAT6,SUPT6H,SWAP70,TBX21,TFRC,TGFB1,THOC1,TLR4,TNFSF13,TP53BP1,UNG,XBP1
GO:0042304			regulation of fatty acid biosynthetic process	27	2	0.07	28.5714	0.00211	2.67572	ABCD1,ABCD2,ACADVL,ADIPOR1,ADIPOR2,ANXA1,BRCA1,CD74,CEACAM1,EIF6,ELOVL5,ERLIN1,ERLIN2,FABP5,IL1B,INSIG1,INSIG2,LPGAT1,NR1H2,PDK4,PIBF1,PRKAG2,PTGS2,SCAP,SIRT1,TRIB3,WDTC1
GO:0050994			regulation of lipid catabolic process	29	2	0.07	28.5714	0.00244	2.61261	ABCD1,ABCD2,ABHD5,ACACB,AKT1,AKT2,BSCL2,CDK4,CPT1A,CRTC3,IDH1,IL1B,IRS1,IRS2,LDLR,LONP2,MLYCD,MTOR,PDE3B,PIK3CG,PNPLA2,PPARA,PRKAA1,PRKCD,PRKCE,SCARB1,SORL1,THRA,TNF
GO:0031663			lipopolysaccharide-mediated signaling pathway	41	3	0.11	27.2727	0.00015	3.82391	AKT1,BCL10,CACTIN,CARD16,CARD8,CCL3,CCL5,CD180,CD36,CD55,CD6,HCK,IL1B,IRAK1,IRAK2,IRF3,LILRA2,LY86,LY96,LYN,MALT1,MAPK1,MAPK14,MAPK3,MIF,MTDH,NFKBIA,PRDX2,PRKCE,PTPN22,RIPK2,SCARB1,SIGIRR,TGFB1,TICAM1,TLR4,TNF,TNFAIP3,TRAF6,TRIB1,TRIM5
GO:0034113			heterotypic cell-cell adhesion	31	2	0.08	25	0.00278	2.55596	CD1D,CD200,CD200R1,CD44,CD47,CD58,DSP,GCNT2,IL1B,ITGA4,ITGA5,ITGAV,ITGAX,ITGB1,ITGB2,ITGB3,ITGB7,JUP,KLF4,LCK,LILRB2,MAP2K5,MAPK7,MBP,MYADM,NRCAM,PTPRC,SIRPA,SKAP1,TNF,WNK1
GO:0014015			positive regulation of gliogenesis	32	2	0.08	25	0.00296	2.52871	BIN1,CCL3,CCR2,CRKL,CXCR4,DAG1,DICER1,HDAC1,HDAC2,ID2,IL1B,IL6,IL6ST,LRP1,LYN,MTOR,NOTCH1,P2RX4,PLAG1,PPP1CC,PRKCH,PRKCI,PRMT5,PRPF19,RELA,RHEB,SPINT1,TGFB1,TNF,TNFRSF1B,TSPO,UFL1
GO:0030282			bone mineralization	34	2	0.09	22.2222	0.00334	2.47625	ACVR1,ADRB2,ANKH,ANO6,ATP2B1,ATRAID,BCOR,BMP2K,BMPR1A,BMPR2,CCL3,EIF2AK3,ERCC2,FGR,HIF1A,KLF10,MEF2C,MINPP1,NBR1,P2RX7,PHEX,PTGS2,PTK2B,S1PR1,SBDS,SBNO2,SMAD3,SNX10,SRGN,TGFB1,TMEM38B,TXLNG,ZBTB40,ZMPSTE24
GO:0046626			regulation of insulin receptor signaling pathway	35	2	0.09	22.2222	0.00354	2.451	ADIPOR1,CCND3,CDK4,GKAP1,GNAI2,GSK3A,IL1B,INPP5K,IRS1,MZB1,NCK1,NCOA5,NUCKS1,OGT,OPA1,OSBPL8,PAK1,PIK3R1,PRKAA1,PRKCB,PRKCD,PRKCZ,PTPN1,PTPN11,PTPN2,PTPRE,RELA,RPS6KB1,SESN3,SIK2,SIRT1,SORL1,TSC1,TSC2,ZBTB7B
GO:1902930			regulation of alcohol biosynthetic process	43	2	0.11	18.1818	0.0053	2.27572	ABCG1,ACACA,ACACB,CYP51A1,DGKQ,DHCR7,ERLIN1,ERLIN2,FASN,FDFT1,FDPS,GGPS1,GPAM,HMGCR,HMGCS1,IDI1,IL1B,KPNB1,LSS,MBTPS1,MBTPS2,MVD,MVK,NFKB1,NFYA,NFYB,NFYC,PLEK,PMVK,POR,PRKAA1,PTK2B,RAN,REST,SC5D,SCAP,SCD,SOD1,SP1,SQLE,SREBF1,SREBF2,TNF
GO:0043500			muscle adaptation	59	2	0.15	13.3333	0.0098	2.00877	AIF1,AKAP6,ATP2A2,ATP2B4,BECN1,CAMK2D,CAMK2G,CAMTA2,CDK9,CFLAR,CTDP1,CYBA,DAG1,DDX39B,EZH2,FBXO32,FOXO1,FOXO3,G6PD,GATM,GLRX3,GSK3A,GSN,GTF2IRD2,GTF2IRD2B,HDAC4,HMOX1,IL1B,IL6ST,INPP5F,JARID2,KLF4,LMNA,MEF2A,MEF2C,MTMR4,MTOR,MTPN,NOTCH1,NR4A3,P2RX4,PAK1,PARP1,PARP2,PDE5A,PIN1,PPARA,PPP3CA,PTK2,RGS2,ROCK1,ROCK2,SLC9A1,SMAD3,SMAD4,TNFRSF1B,TWF1,UTRN,YY1
GO:0002831			regulation of response to biotic stimulus	262	4	0.67	5.97015	0.00847	2.07212	ABCE1,ADAM8,ADAR,AIM2,ANKRD17,AP1G1,APOBEC3F,APOBEC3G,APPL1,APPL2,ARRB2,BCL10,BIRC2,BIRC3,BTRC,C1QBP,CACTIN,CARD11,CARD16,CARD8,CCL5,CD180,CD1D,CD226,CD36,CD55,CD96,CDC37,CEACAM1,CGAS,CHUK,CLEC4A,CNOT7,COCH,CR1,CREBBP,CRK,CUL1,CYBA,DDX58,DDX60,DHX58,DHX9,DTX3L,DUSP10,EIF2AK4,ELMOD2,EP300,ERAP1,ERCC6,FAM3A,FBXO38,FBXW11,FCER1G,FCGR2B,FCN1,FGL2,FGR,FOXP1,FYN,GBP5,GPATCH3,GRN,HCK,HERC5,HEXIM1,HMGB1,…

## Sheet: BNHL-HCV vs HD
Table S2b: GO Analysis for DEGs in BNHL/HCV vs HD
GO Analysis performed using "topGO" package in R
GO terms with adjusted p-value (weightFisher column) <0.01 considered significant
"Immune response" only category annotated
Significant GO terms from upregulated DEGs
GO.ID	Category	Subcategory	GO Term	Annotated	Significant	Expected	Enrichment	weightFisher	NegLog.Pval	Annotated Genes
GO:0043301	Immune response	Leukocyte activity	negative regulation of leukocyte degranulation	10	4	0.66	6.06061	0.00287	2.54212	ABR,BCR,CCR2,CD300A,CD84,CEACAM1,FCGR2B,HMOX1,LGALS9,RABGEF1
GO:1902563	Immune response	Leukocyte activity	regulation of neutrophil activation	10	4	0.66	6.06061	0.00287	2.54212	ABR,BCR,CD300A,FCGR2B,GRN,ITGAM,ITGB2,PRAM1,PTAFR,SYK
GO:0030851	Immune response	Leukocyte activity	granulocyte differentiation	23	6	1.52	3.94737	0.0031	2.50864	CBFA2T3,CEACAM1,CEBPA,CUL4A,DHRS7B,EVI2B,FASN,HAX1,HCLS1,INPP5D,JAGN1,L3MBTL3,LBR,LEF1,NKAP,RARA,RUNX1,SP3,SPI1,TAL1,TESC,TRIB1,ZFPM1
GO:0030219	Immune response	Leukocyte activity	megakaryocyte differentiation	87	15	5.74	2.61324	0.00052	3.284	ABI1,AGO1,AGO3,AGO4,ASH2L,CBFB,CDKN2B,CIB1,CNOT4,DPY30,EIF6,EP300,FLI1,GABPA,GP1BA,H3-3A,H3-3B,H3C1,H3C10,H3C11,H3C12,H3C13,H3C15,H3C2,H3C3,H3C4,H3C6,H3C7,H3C8,H4-16,H4C1,H4C11,H4C12,H4C13,H4C14,H4C15,H4C2,H4C3,H4C4,H4C5,H4C6,H4C8,H4C9,HDAC1,HMGB2,ITGA2B,KAT2B,KIT,KMT2A,KMT2B,KMT2C,KMT2D,KMT2E,L3MBTL1,MED1,MEF2C,MEIS1,MOV10,MYL9,NFE2,NR4A3,PF4,PIP4K2A,PRKCQ,PRMT1,PRMT6,PTPN11,PTPN6,RBBP5,RBM15,RU…
GO:0007076			mitotic chromosome condensation	17	8	1.12	7.14286	5e-06	5.30103	AKAP8,AKAP8L,CDCA5,CHMP1A,NCAPD2,NCAPD3,NCAPG,NCAPH,NCAPH2,NIPBL,NUSAP1,PHF13,PHF23,SMC2,SMC4,TENT4A,TTN
GO:1990752			microtubule end	26	12	1.71	7.01754	2.5e-08	7.60206	ABRAXAS2,ASPM,CAMSAP1,CAMSAP2,CDK5RAP2,CKAP5,CLASP1,CLIP1,CLIP2,DCTN1,DST,KIF18B,KIF2C,KNSTRN,MAPRE1,MAPRE2,MAPRE3,MYO5A,NCKAP5,NCKAP5L,NIN,NUMA1,SKAP1,SLAIN2,SPAG5,SVIL
GO:0000212			meiotic spindle organization	11	5	0.73	6.84932	0.00041	3.38722	ASPM,ATRX,AURKA,ESPL1,FBXO5,GOLGA2,MYH9,PPP2R1A,TUBG1,TUBG2,WASHC5
GO:0034104			negative regulation of tissue remodeling	11	5	0.73	6.84932	0.00041	3.38722	ABR,AGER,BCR,CD38,CSK,CST3,IL6,INPP5D,P2RX7,TNFAIP3,UBASH3B
GO:0099623			regulation of cardiac muscle cell membrane repolarization	12	5	0.79	6.32911	0.00066	3.18046	AKAP9,ANK2,CACNA1D,DLG1,FLNA,KCNE3,KCNH2,KCNQ1,SCN5A,SNTA1,WDR1,ZMPSTE24
GO:0060216			definitive hemopoiesis	15	6	0.99	6.06061	0.00024	3.61979	ADAR,BCR,CBFB,HIPK1,HOXB3,HOXB4,LYL1,MEIS1,MFAP5,SENP1,SP3,TAL1,TGFBR3,ZFP36L2,ZFPM1
GO:0051657			maintenance of organelle location	10	4	0.66	6.06061	0.00287	2.54212	AKAP9,ARHGAP21,ASPM,ATP2A1,GPSM2,PAFAH1B1,POLR2M,SPOUT1,TBCCD1,UVRAG
GO:1903729			regulation of plasma membrane organization	10	4	0.66	6.06061	0.00287	2.54212	ASAP1,DNM2,GSN,MYH9,PLEKHM2,PRKCD,RAB3A,SH3GLB1,SYTL4,WASL
GO:0017166			vinculin binding	10	4	0.67	5.97015	0.00301	2.52143	ACTN1,CTNNA1,DAG1,DMD,PXN,RTCB,SORBS3,SYNM,TLN1,UTRN
GO:0045120			pronucleus	13	5	0.85	5.88235	0.001	3	AKAP8,AURKA,CBX1,CCNA2,CENPF,EED,EZH2,HSF1,RIF1,SLC2A1,STPG4,TBP,TET3
GO:0110111			negative regulation of animal organ morphogenesis	16	6	1.06	5.66038	0.00037	3.4318	BCL2,BCOR,BMP7,BMPR2,CEACAM1,CHAD,CTNNB1,FBXW7,FOXC1,GATA3,HNF1B,LIMS2,NOTCH1,STAT1,THRB,TNF
GO:0048096			chromatin-mediated maintenance of transcription	11	4	0.73	5.47945	0.00428	2.36856	ARID1A,ARID1B,CHEK1,CTNNB1,ELOF1,KMT2B,PABPC1L,PADI2,SMARCD1,ZMIZ1,ZMIZ2
GO:0030049			muscle filament sliding	17	6	1.12	5.35714	0.00053	3.27572	DMD,MYBPC2,MYBPC3,MYH3,MYL6,MYL6B,TMOD1,TNNI1,TNNI2,TNNT1,TNNT3,TPM1,TPM2,TPM3,TPM4,TTN,VIM
GO:0051010			microtubule plus-end binding	17	6	1.14	5.26316	0.00057	3.24413	APC,CKAP5,CLASP1,CLASP2,CLIP1,CLIP2,DST,KIF18A,KIF2C,MAPRE1,MAPRE2,MAPRE3,NUMA1,PAFAH1B1,SKAP1,STIM1,TTBK2
GO:0042974			retinoic acid receptor binding	23	8	1.54	5.19481	7.7e-05	4.11351	ACTN4,ARID5A,ASXL1,CNOT1,CTBP2,FUS,HMGA1,LRIF1,MED1,MED25,NCOA1,NCOA6,NCOR2,NR4A2,NRIP1,NSD1,PPARG,PRAME,PRMT2,RARG,SNW1,TACC1,VDR
GO:0008090			retrograde axonal transport	12	4	0.79	5.06329	0.00608	2.2161	ACTR10,DST,DYNC1H1,KIF1B,KIF1C,KIF5A,KIF5B,MAP1A,NDEL1,PAFAH1B1,SNAPIN,SOD1
GO:2000105			positive regulation of DNA-dependent DNA replication	12	4	0.79	5.06329	0.00608	2.2161	ATRX,CDC7,CDK2,CDT1,DBF4,DBF4B,E2F7,E2F8,FGFR1,INO80,STOML2,WIZ
GO:0090161			Golgi ribbon formation	12	4	0.79	5.06329	0.00608	2.2161	FHDC1,GCC2,GOLGA2,GOLPH3,MYO18A,OPTN,PRMT5,STX16,STX6,TMED5,VAMP4,VTI1A
GO:0018024			histone-lysine N-methyltransferase activity	38	12	2.54	4.72441	3.9e-06	5.40894	ASH1L,ASH2L,CXXC1,DOT1L,EED,EHMT1,EHMT2,EZH1,EZH2,KMT2A,KMT2B,KMT2C,KMT2D,KMT5A,KMT5B,KMT5C,MEN1,NSD1,NSD2,NSD3,PRDM2,RBBP5,SETD1A,SETD1B,SETD2,SETD3,SETD5,SETD7,SETDB1,SETDB2,SETMAR,SMYD2,SMYD3,SUV39H1,SUV39H2,SUZ12,WDR5,WDR82
GO:0060561			apoptotic process involved in morphogenesis	16	5	1.06	4.71698	0.00293	2.53313	BAK1,BAX,BCL2L11,BMP7,FOXC1,FZD5,HNF1B,JAG2,LEF1,NOTCH1,PPP2R1B,SCRIB,SPI1,TNFRSF1A,TNFRSF1B,VDR
GO:0021517			ventral spinal cord development	16	5	1.06	4.71698	0.00293	2.53313	ABT1,CLN8,DCTN1,DYNC2H1,GDPD5,GIGYF2,IFT172,ISL2,LMO4,NFE2L1,PTCH1,SOX4,SUFU,TBX20,TCTN1,ZC4H2
GO:0043034			costamere	13	4	0.85	4.70588	0.00821	2.08566	AHNAK,ANK2,ANK3,DAG1,DMD,FXR1,HOMER1,ILK,KRT8,PLEC,SVIL,SYNM,VCL
GO:0071801			regulation of podosome assembly	13	4	0.86	4.65116	0.00833	2.07935	ARHGEF2,ARHGEF5,ASAP1,FSCN1,GSN,HCK,KIF9,LCP1,MAPK9,MSN,RHOA,SRC,TNF
GO:0034453			microtubule anchoring	23	7	1.52	4.60526	0.00051	3.29243	BBS4,BCCIP,BICD1,BICD2,CCDC120,CCDC68,CEP19,CEP350,CEP57,CLASP1,CLASP2,DAG1,DCTN1,FGFR1OP,FOPNL,GCC2,HOOK3,KIF3A,NIN,NINL,PCM1,PEX14,SAXO2
GO:0006978			DNA damage response, signal transduction by p53 class mediator resulting in transcription of p21 class mediator	17	5	1.12	4.46429	0.00393	2.40561	BRCA1,BRCA2,CDKN1A,CHEK2,FOXM1,HIPK2,ING4,KAT5,MUC1,PYHIN1,RPL26,RPS27L,RPS6KA6,SP100,TFAP4,TP53,ZNF385A
GO:0001958			endochondral ossification	17	5	1.12	4.46429	0.00393	2.40561	ALPL,BMP6,COL1A1,CSGALNACT1,FOXC1,GNAS,IMPAD1,INPPL1,MEF2C,MEF2D,MMP14,NAB1,NAB2,PEX7,RUNX2,SCX,SMPD3
GO:0031672			A band	21	6	1.38	4.34783	0.00183	2.73755	ALDOA,ANK1,ANK2,CMYA5,DST,ENO1,HDAC4,IGSF22,KAT2B,KCTD6,LRRC39,MYBPC2,MYBPC3,MYOM2,NBR1,OBSCN,PPP1R12A,PPP1R12B,PPP2R5A,SPTBN1,TTN
GO:1904837			beta-catenin-TCF complex assembly	28	8	1.85	4.32432	0.00033	3.48149	ASH2L,AXIN2,BCL9,BCL9L,CDC73,CREBBP,CTNNB1,DACT1,EP300,HDAC1,KAT5,KMT2D,LEF1,LEO1,MEN1,MYC,PYGO2,RBBP5,RUVBL1,SMARCA4,TCF7,TCF7L1,TCF7L2,TLE1,TLE2,TLE3,TLE4,TRRAP
GO:0030220			platelet formation	18	5	1.19	4.20168	0.00515	2.28819	ACTN1,CASP3,CASP9,CIB1,CLEC1B,EP300,MEF2C,MPL,MYH9,NBEAL2,PTPN11,PTPN6,SRF,TAL1,VPS33A,WDR1,ZFPM1,ZNF385A
GO:0030048			actin filament-based movement	69	19	4.56	4.16667	0.00048	3.31876	ACTN4,AKAP9,ANK2,ATP1A1,ATP2A1,ATP2A2,BIN1,CACNA1D,CAMK2D,CAV1,DLG1,DMD,DSC2,DSP,EPB41L5,FLNA,FNBP1L,GPD1L,JUP,KCNE3,KCNH2,KCNJ2,KCNJ3,KCNQ1,MYBPC2,MYBPC3,MYH10,MYH3,MYH9,MYL6,MYL6B,MYO19,MYO1C,MYO1E,MYO5A,MYO6,MYO9B,NEDD4L,NUP155,PDE4B,PDE4D,PKP2,RANGRF,ROCK1,SCN5A,SHTN1,SLC9A1,SNTA1,SRI,SUMO1,SUN2,SYNE2,TIGD5,TMOD1,TNNI1,TNNI2,TNNT1,TNNT3,TPM1,TPM2,TPM3,TPM4,TTN,VIM,WAS,WASF2,WASL,WIPF1,WIPF2
GO:0007156			homophilic cell adhesion via plasma membrane adhesion molecules	74	20	4.89	4.08998	3.8e-08	7.42022	AMIGO1,AMIGO2,ANXA3,BSG,CADM1,CADM3,CD84,CDH1,CDH23,CDH24,CDH26,CDHR1,CDHR3,CEACAM1,CELSR1,CELSR2,CELSR3,CLSTN1,CLSTN3,DCHS1,DCHS2,DSC2,DSCAML1,EMB,ESAM,FAT1,FAT3,HMCN1,IGSF9B,ITGB1,L1CAM,NECTIN1,NECTIN3,NEXN,NPTN,PCDH1,PCDH9,PCDHB10,PCDHB13,PCDHB14,PCDHB18P,PCDHB2,PCDHB9,PCDHGA1,PCDHGA10,PCDHGA11,PCDHGA12,PCDHGA2,PCDHGA3,PCDHGA4,PCDHGA5,PCDHGA6,PCDHGA7,PCDHGA9,PCDHGB1,PCDHGB2,PCDHGB3,PCDHGB4,PCD…
GO:0045505			dynein intermediate chain binding	22	6	1.47	4.08163	0.00259	2.5867	BAG3,BICD1,DNAAF5,DNAH1,DNAH10,DNAH17,DNAH6,DNAH7,DNAH8,DNAL4,DNHD1,DYNC1H1,DYNC2H1,DYNLL1,DYNLL2,DYNLRB1,HOOK3,HTT,PAFAH1B1,SPTBN5,TCTEX1D2,TRIM58
GO:0031061			negative regulation of histone methylation	19	5	1.25	4	0.00661	2.1798	BCOR,BRCA1,DNMT1,DNMT3B,JARID2,KDM1A,KDM3A,KDM4C,KDM4D,MACROH2A1,MLLT6,MTF2,PAX5,PHF1,PIH1D1,PRMT6,SIRT1,SMARCB1,SUPT6H
GO:0043114			regulation of vascular permeability	19	5	1.25	4	0.00661	2.1798	ABR,AKAP12,ANGPT1,ARHGAP35,BCR,BMP6,CEACAM1,CTNNBIP1,CXCR2,FGFBP3,IL6,PDE2A,PDE3A,PTP4A3,PTPRJ,SRC,TGFB1,VEGFA,YES1
GO:0021515			cell differentiation in spinal cord	19	5	1.25	4	0.00661	2.1798	ABT1,CLN8,DYNC2H1,GDF7,GDPD5,GIGYF2,IFT172,ISL2,LMO4,MDGA1,NFE2L1,NOTCH1,PTCH1,SOX4,SUFU,TAL1,TBX20,TCTN1,ZC4H2
GO:0033017			sarcoplasmic reticulum membrane	19	5	1.25	4	0.0065	2.18709	AKAP6,ASPH,ATP2A1,ATP2A2,ATP2A3,CAMK2D,CAMK2G,CHERP,DMPK,FKBP1A,ITPR2,JSRP1,RYR1,SRI,STIM1,SYNE2,TMEM109,TMEM38A,TMEM38B
GO:0003179			heart valve morphogenesis	27	7	1.78	3.93258	0.00147	2.83268	ACVR1,BMPR1A,BMPR2,DCHS1,FGFRL1,GATA3,JAG1,MDM2,MDM4,MEF2C,MTOR,NFATC1,NOS3,NOTCH1,NOTCH2,RB1,ROBO1,ROCK1,ROCK2,SCX,SMAD4,SNAI1,SOX4,TBX20,TGFB1,TGFBR2,ZFPM1
GO:0034968			histone lysine methylation	99	25	6.54	3.82263	7.3e-08	7.13668	ARID4A,ARID4B,ASH1L,ASH2L,ATRX,AUTS2,BCOR,BEND3,BRCA1,BRD4,CHD5,CTNNB1,CTR9,CXXC1,DNMT1,DNMT3B,DOT1L,DPY30,EED,EHMT1,EHMT2,EZH1,EZH2,GATA3,GFI1,H1-2,H1-3,H1-4,H1-5,IWS1,JARID2,KDM1A,KDM3A,KDM4C,KDM4D,KDM6A,KMT2A,KMT2B,KMT2C,KMT2D,KMT2E,KMT5A,KMT5B,KMT5C,LMNA,MACROH2A1,MECP2,MEN1,MLLT6,MTF2,MYB,NELFE,NSD1,NSD2,NSD3,OGT,PAGR1,PAX5,PAXIP1,PHF1,PHF19,PIH1D1,PRDM2,PRMT6,PWP1,PYGO2,RBBP5,RIF1,RLF,RTF1,…
GO:0005089			Rho guanyl-nucleotide exchange factor activity	55	14	3.68	3.80435	1.1e-05	4.95861	ABR,AKAP13,ALS2,ARHGEF1,ARHGEF10,ARHGEF10L,ARHGEF11,ARHGEF12,ARHGEF18,ARHGEF19,ARHGEF2,ARHGEF3,ARHGEF40,ARHGEF5,ARHGEF6,ARHGEF7,ARHGEF9,BCR,DNMBP,DOCK1,DOCK11,DOCK2,ECT2,EPS8,EPS8L1,EPS8L2,FARP2,FGD2,FGD3,FGD4,FGD6,ITSN1,ITSN2,MCF2,MCF2L,MCF2L2,NET1,OBSCN,PLEKHG1,PLEKHG2,PLEKHG3,PLEKHG4,PLEKHG7,PREX1,RASGRF1,RASGRF2,SOS1,SOS2,SPATA13,TIAM1,TIAM2,TRIO,VAV1,VAV2,VAV3
GO:0001974			blood vessel remodeling	24	6	1.58	3.79747	0.00391	2.40782	ABR,ACE,ACVR2B,ATG5,ATP7A,BAK1,BAX,BCR,BMPR2,CCR2,CEACAM1,CHD7,CST3,EPAS1,FOXC1,JAG1,MDM2,MEF2C,NOS3,RBPJ,SEMA3C,TGFB1,TGM2,TMBIM1
GO:0016328			lateral plasma membrane	36	9	2.37	3.79747	0.00041	3.38722	ABCC6,ANK3,ANXA1,APC,ARL2,AXIN1,CDH1,CEACAM1,CLDN12,CLDN15,CORO1C,CTNNB1,DLG1,DMD,DVL1,DVL2,FZD3,GNA12,GPSM2,IQGAP1,IQGAP3,JUP,MARK2,MTCL1,MYO1A,MYO1C,NUMA1,OCLN,PKD1,PPP2R1A,PTPRO,RAB13,SCN5A,SNTA1,TBCD,VANGL1
GO:0051383			kinetochore organization	20	5	1.32	3.78788	0.00835	2.07831	CDT1,CENPC,CENPE,CENPF,CENPH,CENPK,CENPN,CENPS,CENPT,CENPW,CENPX,MIS12,NDC80,NUF2,POGZ,RNF4,SENP6,SMC2,SMC4,TRAPPC12
GO:0098751			bone cell development	29	7	1.91	3.66492	0.0023	2.63827	ABI1,ANXA2,ANXA2P2,ATP6AP1,EP300,FAM20C,FBN1,FBXW7,FLI1,FOXP1,KIT,LILRB1,LRRK1,LTF,MED1,MEIS1,NOTCH2,PAFAH1B1,PIP4K2A,PTPN11,PTPN6,SLC9B2,SRC,SRF,TAL1,TYROBP,WASF2,ZFPM1,ZNF385A
GO:0051703			intraspecies interaction between organisms	25	6	1.65	3.63636	0.00486	2.31336	ATXN1,ATXN1L,BBS4,CHD8,CIC,CLN8,CNTNAP2,CX3CR1,DLG4,DVL1,EIF4EBP2,GNB1L,GRPR,LTF,MECP2,MKKS,MTOR,NLGN3,NLGN4X,NLGN4Y,PCM1,PTEN,SEPTIN5,SLC6A4,VPS13A
GO:0099518			vesicle cytoskeletal trafficking	46	11	3.04	3.61842	9.1e-05	4.04096	ACTN4,AP3B1,AP3D1,AP3M1,AP3M2,AP3S1,AP3S2,BICDL1,BLOC1S1,BLOC1S2,BLOC1S3,BLOC1S4,BLOC1S5,BLOC1S6,BORCS5,CLN3,DTNBP1,DYNC1H1,FNBP1L,FYCO1,HTT,KIF13A,KIF1B,KIF1C,KIF23,KIF3A,KIF3B,KIF5A,KIF5B,KIFAP3,MAP2,MYO1C,MYO5A,NDE1,NDEL1,PAFAH1B1,PRKCZ,RAB1A,RASGRP1,SNAPIN,SYBU,TRAK1,TRAK2,TRIM46,VAMP7,WASL
GO:0097472			cyclin-dependent protein kinase activity	25	6	1.67	3.59281	0.00518	2.28567	CCNA2,CCND3,CCNK,CDK1,CDK10,CDK11A,CDK11B,CDK12,CDK13,CDK14,CDK16,CDK17,CDK18,CDK19,CDK2,CDK3,CDK4,CDK5,CDK6,CDK7,CDK8,CDK9,CDKL1,CDKL3,CDKL5
GO:0071526			semaphorin-plexin signaling pathway	26	6	1.72	3.48837	0.00597	2.22403	ARHGDIA,FARP2,FLNA,MET,NCAM1,NRP1,NRP2,PLXNA1,PLXNA2,PLXNA3,PLXNA4,PLXNB1,PLXNB2,PLXNC1,PLXND1,RAC1,SEMA3C,SEMA3D,SEMA4A,SEMA4B,SEMA4C,SEMA4D,SEMA4F,SEMA6C,SEMA7A,SH3BP1
GO:0000083			regulation of transcription involved in G1/S transition of mitotic cell cycle	26	6	1.72	3.48837	0.00597	2.22403	BACH1,BRD4,CCNE1,CDC45,CDC6,CDT1,DHFR,E2F1,E2F4,E2F6,E2F7,FBXO5,GFI1,HINFP,ID2,KLF11,NPAT,ORC1,PCNA,POLA1,RB1,RRM2,TFDP1,TFDP2,TYMS,ZPR1
GO:0005882			intermediate filament	40	9	2.63	3.42205	0.00094	3.02687	BFSP2,CLIP1,CSNK1A1,DSP,DST,EIF6,EPPK1,FAM83H,FBF1,GPER1,IFFO1,IFFO2,JUP,KRT10,KRT18,KRT5,KRT8,LDLRAP1,LMNA,LMNB1,LMNB2,MACF1,MICAL1,MNS1,MYO5A,NARF,NCKIPSD,NEFH,NME1,NME2,NRP1,PKP2,PLEC,PNN,SLC1A4,SYNM,TCHP,TLK2,VIM,VMAC
GO:0071539			protein localization to centrosome	31	7	2.05	3.41463	0.00346	2.46092	APC,AURKA,BBS4,BICD1,C2CD3,CCDC14,CEP131,CEP192,CEP250,CEP72,CEP83,CSNK1D,DCTN2,DISC1,GOLGB1,GSK3B,HOOK3,KIAA0753,MARK4,MCPH1,NEDD1,NSFL1C,NUDCD3,NUP62,PARD6A,PCM1,PIBF1,SNX10,SPAG5,STIL,UBXN2B
GO:0045840			positive regulation of mitotic nuclear division	40	9	2.64	3.40909	0.00097	3.01323	ANAPC11,ANAPC4,ANAPC5,AURKA,BECN1,CD28,CDCA5,CDT1,CUL3,DLGAP5,EDN1,EGF,EREG,ESPL1,HNRNPU,IL1A,IL1B,INSR,LRP5,MACROH2A1,NIPBL,NSFL1C,NSMCE2,NUMA1,NUP62,NUSAP1,PDGFRB,PHB2,PHIP,RANBP1,RB1,RGCC,SH2B1,SLF1,SLF2,SMC5,SMPD3,TGFB1,UBE2C,UBXN2B
GO:0030018			Z disc	67	15	4.4	3.40909	2.2e-05	4.65758	ACTN1,ACTN4,ANK1,ANK2,ANK3,ATP2B4,BAG3,BIN1,CACNA1D,CAPN3,CFL2,CSRP1,CTNNB1,DMD,DNAJB6,DST,FBXO22,FBXO32,FHL3,FHOD3,FKBP1A,FLNA,FLNB,FRG1,GLRX3,HDAC4,HOMER1,HSPB1,IGSF22,ITGB1BP2,JUP,KRT8,MYBPC2,MYBPC3,MYL9,MYOM2,MYZAP,NEBL,NEXN,OBSCN,PAK1,PARVB,PDE4B,PDLIM1,PDLIM2,PDLIM5,PDLIM7,PPP1R12A,PPP1R12B,PPP2R5A,PPP3CA,PPP3CB,PRICKLE4,PSEN2,RYR1,SCN5A,SCN8A,SLC2A1,SLC8A1,SMN1,SMN2,SRI,STUB1,SYNE2,SYNPO,S…
GO:0051642			centrosome localization	27	6	1.78	3.37079	0.00726	2.13906	AKAP9,ASPM,AURKA,BICD2,CEP83,DLG1,DYNC1LI2,EZR,FHOD1,GPSM2,IFT20,INTS13,KIF5B,MAD2L1,NDE1,NDEL1,NIN,NUBP1,PAFAH1B1,PARD3,PLXNA2,RANBP2,SPOUT1,SUN1,SUN2,SYNE2,TBCCD1
GO:0051653			spindle localization	36	8	2.38	3.36134	0.00201	2.6968	ACTR1A,ACTR1B,ACTR2,ACTR3,ARHGEF2,ASPM,BCCIP,CDK5RAP2,CLASP1,DCTN1,DYNC1H1,DYNLT1,ESPL1,GPSM2,HTT,KPNB1,LLGL1,MAD2L1,MAP4,MCPH1,MYH9,NDC80,NDE1,NDEL1,NSFL1C,NUMA1,NUSAP1,PAFAH1B1,PLK1,SPDL1,SPIRE1,SPRY1,SPRY2,UBXN2B,WASL,ZW10
GO:0055008			cardiac muscle tissue morphogenesis	32	7	2.11	3.31754	0.00418	2.37882	BMPR1A,CHD7,DSP,ENG,FKBP1A,FOXC1,HEG1,IGSF22,MED1,MYBPC2,MYBPC3,MYOM2,NOTCH1,NRG1,PKP2,PROX1,PTCD2,RBPJ,RXRA,S1PR1,SIRT6,SMAD4,SMAD7,TBX20,TGFB1,TGFBR1,TGFBR3,TNNI1,TPM1,TTN,UBE4B,ZFPM1
GO:1903779			regulation of cardiac conduction	37	8	2.44	3.27869	0.00242	2.61618	AHCYL1,ANK2,ASPH,ATP1A1,ATP1A3,ATP1B1,ATP1B3,ATP2A1,ATP2A2,ATP2A3,ATP2B1,ATP2B4,CALM1,CALM2,CALM3,CAMK2D,CAV1,DMPK,EHD3,FLNA,FXYD6,FXYD7,ITPR1,ITPR2,ITPR3,KCNJ11,NPR2,PDE4D,PRKACA,RANGRF,RYR1,SLC8A1,SLC8A3,SRI,STIM1,TMEM65,TRPC1
GO:0005200			structural constituent of cytoskeleton	64	14	4.28	3.27103	6.6e-05	4.18046	ACTB,ACTG1,ACTR2,ACTR3,ADD1,ADD2,ADD3,AGRN,ANK1,ANK2,ANK3,ARPC1B,ARPC2,ARPC3,ARPC4,ARPC5,BFSP2,BICD1,CCDC6,CD2AP,CROCC,DMD,DSP,EPB41,EPB41L3,ERBIN,HIP1,KRT5,MSN,NEFH,PLEC,PLS1,POTEKP,SORBS3,SPTAN1,SPTB,SPTBN1,SPTBN2,SYNM,TLN1,TLN2,TPM1,TUBA1A,TUBA1B,TUBA1C,TUBA4A,TUBA8,TUBB,TUBB1,TUBB2A,TUBB2B,TUBB3,TUBB4A,TUBB4B,TUBB6,TUBD1,TUBE1,TUBG1,TUBG2,TUBGCP3,TUBGCP4,VILL,VIM,YEATS4
GO:0014031			mesenchymal cell development	42	9	2.77	3.2491	0.00141	2.85078	ACVR1,ANXA6,BCL2,BMP7,BMPR1A,CFL1,CORO1C,EDN1,EFNB1,FAM172A,FOXC1,HES1,HIF1A,JAG1,KBTBD8,KLHL12,LAMA5,MAPK1,MAPK3,NOLC1,NOTCH1,NRG1,NRP1,NRP2,PDCD6,PEF1,PHACTR4,RDH10,RET,SEMA3C,SEMA3D,SEMA4A,SEMA4B,SEMA4C,SEMA4D,SEMA4F,SEMA6C,SEMA7A,SMO,TAPT1,TCOF1,ZEB2
GO:0001725			stress fiber	47	10	3.09	3.23625	0.00079	3.10237	ABLIM1,ABLIM3,ACTN1,ACTN4,BAG3,CNN2,CORO1B,CYBA,DAAM1,DCTN4,FHL3,FHOD1,FLNB,FSCN1,ILK,LCP1,LIMA1,LPP,MST1R,MYH10,MYH9,MYL9,MYLK,NEBL,PDLIM1,PDLIM2,PDLIM5,PDLIM7,PRICKLE4,PRKCZ,PTK2,PXN,ROR1,SEPTIN11,SEPTIN7,SEPTIN9,SH2B2,SIPA1L3,SORBS1,SYNPO,SYNPO2,TLNRD1,TPM1,TPM3,TPM4,TRIP6,ZYX
GO:0043113			receptor clustering	33	7	2.18	3.21101	0.00501	2.30016	AGRN,CD81,CDK5,COLQ,CRKL,DLG1,DLG3,DLG4,DNAJA3,DVL1,ETV5,FLNA,FNTA,GPHN,GSN,IFT122,ITGA4,ITGAL,ITGB1BP1,ITGB2,ITGB7,MESD,PICK1,PIGR,RER1,SCRIB,SLC7A11,SSH1,SSNA1,SYNGAP1,SYNJ2BP,TGFB1,WDR19
GO:0006306			DNA methylation	52	11	3.43	3.207	0.00048	3.31876	ATF7IP,ATRX,BAZ2A,BEND3,BRCA1,CTCF,DMAP1,DNMT1,DNMT3A,DNMT3B,EHMT1,EHMT2,EZH2,GATAD2A,GNAS,HEMK1,KDM1B,KMT2A,KMT2E,MBD1,MBD2,MBD3,MECP2,METTL4,MGMT,MIS18A,MPHOSPH8,MTA2,MTRR,MYC,N6AMT1,NIBAN2,PARP1,PICK1,PIK3CA,PIWIL2,PIWIL4,PLD6,PPM1D,PRMT5,PRMT7,RLF,SPI1,STPG4,TDRD1,TDRD12,TDRD9,TDRKH,TET3,TRIM28,ZFP57,ZMPSTE24
GO:0001085			RNA polymerase II transcription factor binding	42	9	2.81	3.20285	0.00154	2.81248	ATF4,ATN1,CREBBP,CTNNB1,DACT1,DHX9,ELK1,EP300,FBP1,GFI1B,GSK3B,HCLS1,HDAC1,HDAC4,HDAC5,ID1,ID2,ID3,KDM1A,KLF4,MEF2A,MTA2,MTDH,NFATC1,PIAS1,PIAS2,PIAS3,PIAS4,PITX1,RERE,SMAD4,SPEN,SPI1,TAL1,TBX20,TBX6,TEAD2,TP53,WWP2,ZFPM1,ZMIZ1,ZMIZ2
GO:0048008			platelet-derived growth factor receptor signaling pathway	43	9	2.84	3.16901	0.00168	2.77469	ABL1,APOD,ARID5B,BCR,CBL,CBLB,CSRNP1,FER,HGS,HIP1,HIP1R,IFT20,IQGAP1,JAK2,LRIG2,LRP1,MYO1E,NDRG4,NR4A3,NRP1,PDGFA,PDGFC,PDGFD,PDGFRB,PHF14,PIK3C2A,PLEKHA1,PTEN,PTPN1,PTPN11,PTPN12,PTPN2,PTPRJ,RAPGEF1,RGS14,SGPL1,SLC9A3R1,SMPD3,SNCA,SRC,TIPARP,TXNIP,VEGFA
GO:0033613			activating transcription factor binding	57	12	3.81	3.14961	0.00032	3.49485	ATF2,BHLHE40,BHLHE41,CIITA,CREB1,CREBBP,CTNNB1,DGKQ,DHX33,EGR2,EOMES,EP300,EXOSC9,GABPA,HCFC1,HDAC1,HDAC4,HDAC7,HIPK2,HOXB4,HOXC4,IFI27,JUN,LDB1,LMO2,MAD2L2,MEF2A,MEF2C,MEF2D,MGA,MYC,NCOR1,NEK6,NFE2L2,NPM1,PPARG,PTMA,RB1,RBL1,RBL2,RELA,SDR16C5,SETD3,SIN3A,SMAD2,SMAD3,TAF9,TBX15,TBX19,TBX20,TBX21,TBX6,TP53BP1,WFS1,ZBTB7A,ZFPM1,ZNF516
GO:1901019			regulation of calcium ion transmembrane transporter activity	50	10	3.3	3.0303	0.00136	2.86646	AHNAK,AKAP6,ANK2,ATP1B1,ATP2A1,CACNB1,CACNB3,CACNB4,CALM1,CALM2,CALM3,CAMK2D,CLIC2,CRACR2A,DMD,DYSF,EHD3,FKBP1A,FMR1,GEM,GNB5,GPR35,GSTM2,GSTO1,HSPA2,HTT,JSRP1,KCNE3,MYO5A,NIPSNAP2,OPRL1,PDE4B,PDE4D,PKD2,PLA2G6,PLCG2,PRKACA,REM2,SELENON,SLC9A1,SRI,STAC3,STIM1,STIM2,STIMATE,SUMO1,THADA,TLR9,UBQLN1,YWHAE
GO:0070192			chromosome organization involved in meiotic cell cycle	40	8	2.64	3.0303	0.00404	2.39362	AGO4,ANKRD31,ATM,ATRX,BAG6,BRIP1,BUB1,BUB1B,CCNB1IP1,CCNE1,CCNE2,DMC1,FANCD2,HORMAD1,MEI1,MLH1,MLH3,MRE11,MSH4,NCAPD2,NCAPD3,NCAPH,NCAPH2,NDC1,P3H4,PPP2R1A,RAD50,RAD51,RAD51C,REC8,RNF212,SGO2,SMC2,SMC4,STAG3,SUN1,SYCP2,TERF1,TRIP13,UBE2B
GO:0032411			positive regulation of transporter activity	61	12	4.03	2.97767	0.00054	3.26761	ABCB1,ACTN4,ADRB2,AKAP6,AKAP9,ALG10B,AMIGO1,ANK2,ANK3,ATP1B1,ATP1B3,ATP2A1,ATPSCKMT,CACNB3,CALM1,CALM2,CALM3,CCR2,CHCHD10,CHP1,COX17,CRACR2A,CTSS,DMD,DNM2,EHD3,GLRX,GSTM2,GSTO1,HSPA2,HTR3A,HTT,KCNE3,KCNIP2,KCNJ11,KCTD7,KIF5B,KMT2A,NIPSNAP2,NLGN3,PARK7,PINK1,PKD2,PLCG2,PRKCD,PTAFR,SGK1,SLC9A1,STAC3,STIM1,STIM2,STIMATE,STK39,SUMO1,SYNGR3,TCAF1,TESC,TMSB4X,TREM2,WNK1,WNK4
GO:0010718			positive regulation of epithelial to mesenchymal transition	36	7	2.38	2.94118	0.00824	2.08407	ACVR1,AXIN2,BAMBI,BCL9L,BMP7,COL1A1,CRB2,CTNNB1,DAB2,ENG,EZH2,FOXC1,GCNT2,GLIPR2,HDAC2,IL1B,IL6,JAG1,LEF1,LOXL2,MTOR,NOTCH1,RGCC,SDCBP,SMAD2,SMAD3,SMAD4,SNAI1,TCF7L2,TGFB1,TGFB1I1,TGFB3,TGFBR1,TGFBR2,TIAM1,ZNF703
GO:0003774			motor activity	92	18	6.15	2.92683	0.00028	3.55284	APPBP2,BBS4,CCDC102A,CENPE,CGN,CGNL1,DCTN1,DCTN2,DNAH1,DNAH10,DNAH17,DNAH6,DNAH7,DNAH8,DNAL1,DNAL4,DNHD1,DYNC1H1,DYNC1I2,DYNC1LI1,DYNC1LI2,DYNC2H1,DYNC2LI1,DYNLL1,DYNLL2,DYNLRB1,DYNLT1,DYNLT3,KIF11,KIF13A,KIF13B,KIF14,KIF15,KIF16B,KIF18A,KIF18B,KIF1B,KIF1C,KIF20A,KIF20B,KIF21A,KIF21B,KIF22,KIF23,KIF24,KIF27,KIF2A,KIF2C,KIF3A,KIF3B,KIF3C,KIF4A,KIF5A,KIF5B,KIF9,KIFC1,KIFC2,KLC1,KLC2,KLC4,MYH10,MYH1…
GO:0048705			skeletal system morphogenesis	119	23	7.86	2.92621	1.8e-05	4.74473	ACP5,ACVR2B,ALPL,ANKRD11,ANXA2,ANXA2P2,ANXA6,ARID5B,AXIN2,BMP1,BMP6,BMP7,BMPR2,CARM1,CCN2,CHAD,CHST11,CHSY1,COCH,COL1A1,COL6A2,COL7A1,CSGALNACT1,CSRNP1,CTNNB1,DHRS3,DLG1,DSCAML1,EIF4A3,FBN2,FGFR1,FGR,FLVCR1,FMN1,FOXC1,FOXN3,FUZ,GLG1,GNAS,HOXA1,HOXA5,HOXB2,HOXB3,HOXB4,HOXB7,HOXC4,HYAL2,IFT140,IFT80,IMPAD1,INPPL1,INSIG1,INSIG2,LRP5,LRP5L,LRP6,LTF,MAPK14,MATN1,MED12,MEF2C,MEF2D,MEGF8,MMP14,MTHFD1,MT…
GO:0002039			p53 binding	57	11	3.81	2.88714	0.0012	2.92082	BANP,BCL2L12,BLM,BRD4,BRD7,CDK5,CDKN2AIP,CHD8,CREBBP,DAXX,EEF2,EHMT1,EHMT2,EP300,GSK3B,HDAC1,HIF1A,HSPD1,HTT,KDM1A,KMT5A,MAPKAPK5,MDM2,MUC1,NOP53,PLK3,PPP1R13B,PRMT5,PSME3,PTTG1IP,RCHY1,RFFL,RFWD3,RNF125,RNF20,RNF34,SETD7,SIRT1,SMARCA4,SMARCB1,SMYD2,STK11,TAF1,TAF3,TAF9,TEP1,TP53,TP53BP1,TP53BP2,TP53RK,TP63,TP73,TRIAP1,TRIM24,USP10,USP7,ZNF385A
GO:0035023			regulation of Rho protein signal transduction	99	18	6.54	2.75229	7.3e-05	4.13668	ABCA1,ABL1,ABL2,ABR,ADGRG1,AKAP13,ALS2,ARHGAP35,ARHGAP42,ARHGDIA,ARHGDIB,ARHGEF1,ARHGEF10,ARHGEF10L,ARHGEF11,ARHGEF12,ARHGEF18,ARHGEF19,ARHGEF2,ARHGEF3,ARHGEF40,ARHGEF5,ARHGEF6,ARHGEF7,ARHGEF9,ARRB1,BCL6,BCR,CCDC125,CDC42SE1,CDC42SE2,CUL3,DLC1,DNMBP,ECT2,EPS8,EPS8L1,EPS8L2,F2R,F2RL1,FARP2,FGD2,FGD3,FGD4,FGD6,FLCN,FLOT1,GPR174,GPR18,GPR35,GPR55,GPR65,HEG1,ITGA3,ITGB1,ITSN1,ITSN2,KANK1,KANK2,KCTD10…
GO:0007098			centrosome cycle	116	21	7.66	2.74151	7.6e-05	4.11919	ALMS1,ARHGEF10,ARL2,ATF5,AURKA,BBS4,BRCA1,BRCA2,BRSK1,C2CD3,CCNF,CCP110,CDK1,CDK2,CDK5RAP2,CENPJ,CEP120,CEP131,CEP135,CEP152,CEP192,CEP250,CEP295,CEP295NL,CEP63,CEP68,CEP72,CEP76,CEP85,CETN2,CETN3,CHD3,CHEK1,CHMP1A,CHMP1B,CHMP2A,CHMP2B,CHMP3,CHMP4B,CHMP4C,CHMP5,CHORDC1,CKAP5,CNTLN,CNTROB,CROCC,CTNNB1,DCTN1,FBXW5,FES,GADD45A,GEN1,GOLGA2,HAUS1,HAUS2,HAUS3,HAUS4,HAUS5,HAUS6,HAUS7,HAUS8,KAT2A,KAT2B,K…
GO:0070527			platelet aggregation	45	8	2.97	2.6936	0.00847	2.07212	ABAT,ACTB,ACTG1,ALOX12,BLOC1S4,CD9,CEACAM1,CLIC1,CSRP1,DMTN,FERMT3,FIBP,FLNA,GAS6,GNAS,GP1BA,HBB,HSPB1,ILK,ITGA2B,ITGB3,LYN,METAP1,MPL,MYH9,MYL12A,MYL9,P2RY12,PIK3CB,PIK3CG,PLEK,PRKCA,PRKCD,PRKCQ,PTPN6,RAP2B,SERPINE2,SLC7A11,STXBP1,STXBP3,SYK,TLN1,TSPAN32,UBASH3B,VCL
GO:0031594			neuromuscular junction	51	9	3.35	2.68657	0.00549	2.26043	ANK3,APP,ASCC1,CDK5,CDK5R1,CHRNB1,CHRNE,CIB2,COLQ,CRKL,DLG1,DLG3,DLG4,DLGAP3,DLGAP4,DNAJA3,DNAJC5,EPHA4,F2R,FCHSD1,FCHSD2,HDAC4,ITGB1,KCNC4,LAMA2,LAMA5,LAMB2,MYH10,MYH9,NRG1,P2RX7,PRKACA,PRKAR1A,PSEN1,RAPSN,SERPINE2,SLC8A3,SNTA1,STX1B,STXBP5,SYNGR1,SYNGR2,SYNGR3,SYNJ2BP,SYP,TBC1D24,TRIP4,TUBA1A,UNC13B,UTRN,VAMP1
GO:0071158			positive regulation of cell cycle arrest	69	12	4.56	2.63158	0.00169	2.77211	ARID3A,ATM,AURKA,BAX,BRCA1,BTG2,CARM1,CASP2,CCNB1,CDK1,CDK2,CDK5R1,CDKN1A,CDKN1B,CHEK2,CNOT1,CNOT10,CNOT11,CNOT2,CNOT3,CNOT4,CNOT6L,CNOT7,CNOT8,CNOT9,CRADD,CRLF3,DAB2IP,E2F1,E2F4,E2F7,E2F8,EP300,FOXO4,GADD45A,GTSE1,ID2,MDM2,MDM4,MED25,MUC1,MYBBP1A,PCBP4,PCNA,PIDD1,PKD2,PLAGL1,PLK2,PLK3,PML,PPP2R5B,PRKACA,PRMT1,RBL2,RGCC,RPL23,RPL26,RRP8,SOX4,TFDP1,TFDP2,TGFB1,TNKS1BP1,TP53,TP73,TRIAP1,UHRF2,ZBTB1…
GO:0042476			odontogenesis	64	11	4.23	2.60047	0.00287	2.54212	ACVR2B,ALPL,ANKRD11,AQP3,ATF2,AXIN2,BAX,BCL11B,BCL2L11,BCOR,BMP7,BMPR1A,BSG,CA2,CCDC154,CNNM4,COL1A1,CSF3R,CTNNA1,CTNNB1,EDN1,FAM20C,FOXC1,FOXO1,GNAO1,HDAC1,HDAC2,ID3,ITGA6,ITGB4,JAG2,LAMA5,LEF1,LRP6,MYO5A,NECTIN1,NF2,NFIC,ODAPH,PAM,PERP,PHEX,PPARA,RHOA,ROGDI,RUNX2,SCN5A,SERPINE1,SLC24A4,SMO,SMPD3,SNX10,SRC,STIM1,TCIRG1,TFAP2A,TGFB1,TGFB3,TP63,TRAF6,TUFT1,WDR72,WNT10A,ZNF22
GO:2001251			negative regulation of chromosome organization	134	23	8.85	2.59887	0.00271	2.56703	ACD,AICDA,ANAPC15,APC,ASF1A,ATAD2,ATAD2B,ATG5,ATM,ATRX,AURKB,BCOR,BRCA1,BUB1,BUB1B,BUB3,CCNB1,CDC20,CDK5RAP2,CDT1,CENPF,CTBP1,CTC1,DCP2,DNMT1,DNMT3B,DUSP1,DYNC1LI1,ERCC1,ERCC4,ESPL1,EXOSC10,FBXO5,GEN1,GNL3L,H1-0,H1-1,H1-10,H1-2,H1-3,H1-4,H1-5,H3-3A,H3-3B,HMGA1,HNRNPA1,HNRNPC,HNRNPU,IK,JARID2,KDM1A,KDM3A,KDM4C,KDM4D,KDM5A,KLHL22,LCMT1,MACROH2A1,MAD1L1,MAD2L1,MAD2L2,MCM2,MLLT6,MNAT1,MTF2,NAA10,NAT1…
GO:1901343			negative regulation of vasculature development	70	12	4.62	2.5974	0.00209	2.67985	ADGRB1,ADGRB2,AGO1,AMOT,ATF2,BMP7,CCR2,CD160,COL4A3,CTNNB1,CX3CR1,CXCL10,DAB2IP,DNMT1,E2F2,EFNA3,EPHA2,EPN1,EPN2,FASLG,FGF9,FOXC1,FOXJ2,FOXO4,GTF2I,HDAC5,HGS,HHEX,HOXA5,HSPG2,ITGB1BP1,KLF2,KLF4,KRIT1,MAP2K5,MECP2,MINAR1,NF1,NFATC1,NFATC2,NFATC3,NIBAN2,NOTCH1,PDCD10,PDCD4,PDE3B,PF4,PGK1,PLK2,PML,PPARG,PTPRM,RGCC,RHOA,ROCK1,ROCK2,SARS1,SEMA4A,SERPINE1,SERPINF1,SPARC,SPRED1,SPRY2,STAB1,STARD13,STAT1…
GO:0072686			mitotic spindle	100	17	6.57	2.58752	0.00026	3.58503	AAAS,AGBL5,ASPM,ATAT1,AURKA,AURKB,BCCIP,CAPG,CCSAP,CDC14A,CDC14B,CDC42,CDC7,CDK1,CDK5RAP2,CENPE,CEP295,CKAP2L,CLASP2,CLTC,CTTN,DIAPH1,DYNLL1,DYNLT3,ECT2,EFHC1,EML2,EML3,EML4,ESPL1,FAM161A,FAM83D,GEM,GOLGA2,GPSM2,HAUS3,HDAC3,HECW2,HNRNPU,HSF1,IK,IKBKG,IQCB1,KAT2A,KATNA1,KATNBL1,KDF1,KIF11,KIF18A,KIF18B,KIF20B,KIF22,KIF23,KIFC1,KLHL22,KNSTRN,MAD1L1,MAD2L1,MAK,MAP10,MAP11,MAP4,MAP9,MAPK1,MAPKBP1,MAP…
GO:0017053			transcription repressor complex	65	11	4.27	2.57611	0.00315	2.50169	AKIRIN2,ARID4A,C1D,CBX5,CCND1,CHD3,CHD4,CHD5,CORO2A,CSNK2A1,CTBP1,CTBP2,DDX20,DEPDC1,DR1,ETV3,GATAD2A,GATAD2B,GFI1,GPS2,H1-0,HDAC1,HDAC2,HDAC3,HDAC4,HDGF,HMGB1,JAZF1,JUN,LIN37,LIN52,LIN9,MBD3,MIER1,MTA1,MTA2,MTA3,N4BP2L2,NCOR1,NCOR2,PHF12,RBBP4,RBBP7,RBBP8,RBPJ,RCOR1,RCOR3,RELB,REST,RLIM,SDR16C5,SIN3A,SKI,SP1,SP3,SPEN,TBL1X,TBX15,TFAP4,YWHAB,ZBTB16,ZBTB7A,ZFPM1,ZNF224,ZNF350
GO:0001227			DNA-binding transcription repressor activity, RNA polymerase II-specific	157	27	10.5	2.57143	4.8e-06	5.31876	AEBP1,AEBP2,ARHGAP35,ARID5A,ARID5B,ATF3,BACH1,BACH2,BCL11A,BCL6,BHLHE40,BHLHE41,BTG2,CC2D1A,CC2D1B,CEBPB,CGGBP1,CHCHD3,CNBP,CREM,CTCF,DEAF1,E2F1,E2F6,E2F7,E2F8,E4F1,ELK3,ENO1,ERF,ESRRA,ETS2,ETV3,ETV6,ETV7,FOXK1,FOXK2,FOXM1,FOXO1,FOXO3,GATA3,GCFC2,GFI1,GZF1,HES1,HES6,HESX1,HHEX,HIC1,HIC2,HINFP,HIVEP1,HMBOX1,HSF1,IFI16,IKZF5,IRF3,IRF8,JARID2,JDP2,KLF12,KLF16,KLF8,LRRFIP1,MAFK,MAX,MECP2,MITF,MLX,MNT…
GO:0043967			histone H4 acetylation	65	11	4.29	2.5641	0.00325	2.48812	ACTL6A,APBB1,ARRB1,ATG5,AUTS2,BEND3,BRCA1,BRCA2,BRD8,CHD5,CTBP1,DMAP1,EP300,EP400,EPC1,HAT1,HCFC1,ING3,ING4,IRF4,IWS1,JADE1,JADE2,JADE3,KANSL1,KANSL1L,KANSL2,KANSL3,KAT2A,KAT5,KAT6A,KAT6B,KAT7,KAT8,KMT2A,LEF1,MCRS1,MEAF6,MORF4L1,MORF4L2,MSL1,MSL2,MSL3,MSL3P1,MUC1,NAA40,NAA50,NAA60,NCOA1,OGT,PER1,PHF20,PIH1D1,RUVBL1,RUVBL2,SIRT1,SMARCB1,SPI1,TADA3,TRIM16,TRRAP,USP22,WDR5,YEATS4,ZMPSTE24
GO:0098727			maintenance of cell number	115	19	7.59	2.50329	0.00018	3.74473	ARID1A,ASPM,BCL9,BCL9L,BMP7,BMPR1A,CDC73,CNOT1,CNOT2,CNOT3,CTNNB1,CTR9,CUL4A,DDX6,DIS3L2,DLL1,DPPA4,EIF4E,EIF4ENIF1,ELAVL1,EOMES,EZH2,FANCC,FANCD2,FGF2,FOXO1,FOXO3,FOXP1,FUT10,FZD7,GNL3,HES1,HNF1B,HOOK3,JAG1,KDM2B,KDM3A,KDM4C,KIT,KLF10,KLF4,LBH,LDB1,LEO1,LIG4,LOXL2,LSM1,MCPH1,MED10,MED12,MED14,MED15,MED21,MED27,MED28,MED30,MED7,METTL14,METTL3,MTF2,NCOA3,NIPBL,NKAP,NOTCH1,NOTCH2,PADI4,PAF1,PBX1,PC…
GO:0030175			filopodium	73	12	4.8	2.5	0.00268	2.57187	ABI1,ABI2,ABITRAM,ACTA2,AP2A1,APBB1,APP,ARF6,ARL4C,B4GALT1,BAIAP2,CBX6,CD302,CDC42,CDK5,CIB1,CYFIP1,DAG1,DEF6,DMD,DYNC1H1,ENAH,EPHA4,EPHB1,ERMN,EZR,FAT1,FGD4,FMR1,FSCN1,FZD3,GPM6A,INPPL1,IQGAP2,ITGA3,ITGA6,ITGAV,ITGB1,ITGB3,LCP1,MAP2,MORN4,MSN,MTM1,MYO10,MYO1G,MYO3A,MYO5A,MYO6,NF2,NGDN,OSBPL3,PODXL,PPP1R9B,RAPGEF3,RAPH1,RDX,RIPOR2,RUFY3,SHTN1,SLC9A3R1,SPATA13,SYNE2,TBC1D10C,TIAM2,TUBB3,TWF1,TWF2,…
GO:0005875			microtubule associated complex	117	19	7.69	2.47074	0.00071	3.14874	ACTR10,ACTR1A,ACTR1B,APPBP2,AURKA,AURKB,AURKC,BIRC5,BORCS5,CCDC103,CCDC114,CCDC65,CDCA8,CENPE,CLIP2,DCTN1,DCTN2,DCTN3,DCTN4,DCTN6,DISC1,DNAH1,DNAH10,DNAH17,DNAH6,DNAH7,DNAH8,DNAL1,DNAL4,DNHD1,DYNC1H1,DYNC1I2,DYNC1LI1,DYNC1LI2,DYNC2H1,DYNC2LI1,DYNLL1,DYNLL2,DYNLRB1,DYNLT1,DYNLT3,EML2,FNTA,FNTB,GABARAP,HAUS1,HAUS2,HAUS3,HAUS4,HAUS5,HAUS6,HAUS7,HAUS8,HDAC6,KATNB1,KIF11,KIF13A,KIF13B,KIF14,KIF15,KIF1…
GO:0031032			actomyosin structure organization	129	21	8.52	2.46479	0.00033	3.48149	ABL1,ACTG1,AKAP13,ALKBH4,ALMS1,ANLN,ARAP1,ARHGAP6,ARHGEF10,ARHGEF10L,ARHGEF5,ARRB1,ASAP3,BAG4,BBS4,CAPN3,CARMIL1,CCN2,CD47,CDC42,CDC42BPA,CDC42BPB,CDC42BPG,CFL2,CFLAR,CIT,CLASP1,CLASP2,CNN2,CNN3,CSRP1,CUL3,DLC1,ECT2,EDN1,EPB41,EPB41L2,EPB41L3,EPB41L4A,EPB41L5,EVL,F11R,FHDC1,FHOD1,FHOD3,FRMD3,GPR65,IGSF22,INPP5K,ITGB1,ITGB1BP1,ITGB5,KCTD13,KIF23,KRT8,LIMK1,MEF2A,MEF2C,MET,MKKS,MTOR,MYBPC2,MYBPC3,M…
GO:2001257			regulation of cation channel activity	80	13	5.28	2.46212	0.00209	2.67985	ADRB2,AHNAK,AKAP6,ALG10B,AMIGO1,ANK2,ANK3,ANXA3,APP,ATPSCKMT,CACNB1,CACNB3,CACNB4,CALM1,CALM2,CALM3,CAMK2D,CAPN1,CAV1,CCR2,CLIC2,CRACR2A,CRHBP,CTSS,DAPK1,DLG1,DLG3,DLG4,DMD,DYSF,EHD3,FKBP1A,FMR1,GEM,GNB5,GPR35,GSTM2,GSTO1,HOMER1,HTT,JSRP1,KCNE3,KCNG1,KCNIP2,KCNJ11,KCNRG,KIF5B,KLHL24,MEF2C,MINK1,MYO5A,NETO1,NETO2,NIPSNAP2,NLGN3,OPRL1,PDE4B,PDE4D,PINK1,PKD2,PLA2G6,PLCG2,PRKACA,PTK2B,RASGRF1,REM2,SE…
GO:1902850			microtubule cytoskeleton organization involved in mitosis	117	19	7.72	2.46114	0.00022	3.65758	AAAS,ABRAXAS2,ACTR1A,ACTR1B,ARHGEF10,ARHGEF2,AURKA,AURKB,AURKC,BCCIP,BIRC5,BORA,CCNB1,CCSAP,CDC20,CDK5RAP2,CENPE,CEP126,CEP192,CEP97,CHEK2,CHMP1A,CHMP1B,CHMP2A,CHMP2B,CHMP4B,CHMP4C,CHMP5,CLASP1,CLASP2,CLTC,DCTN1,DCTN2,DRG1,DYNC1H1,DYNLT1,EFHC1,ESPL1,FLNA,FSD1,GOLGA2,GPSM2,HNRNPU,HSPA1A,HTT,INTS13,KIF11,KIF23,KIF2A,KIF3B,KIF4A,KIFC1,KPNB1,MAD2L1,MAP10,MAP4,MAP9,MCPH1,MECP2,MSTO1,MYBL2,MZT1,NDC80,N…
GO:0000793			condensed chromosome	189	30	12.42	2.41546	1.9e-05	4.72125	ADD3,AGO3,AHCTF1,AKAP8,ANAPC16,ATRX,AURKA,AURKB,AURKC,BANF1,BAZ1B,BIRC5,BLM,BOD1,BOD1L1,BRCA1,BRCA2,BRD4,BUB1,BUB1B,BUB3,CBX3,CCNB1,CCNB1IP1,CDCA5,CDK2,CDT1,CEBPB,CENPB,CENPC,CENPE,CENPF,CENPH,CENPK,CENPM,CENPN,CENPO,CENPS,CENPT,CENPU,CENPV,CENPW,CENPX,CFDP1,CHAMP1,CHEK1,CHMP1A,CKAP5,CLASP1,CLASP2,CSNK1A1,CTCF,DCTN3,DCTN5,DCTN6,DMC1,DSN1,DYNC1LI1,DYNLT3,EID3,ERCC6L,FANCD2,FBXO28,GPATCH11,H2AX,HJU…
GO:0003682			chromatin binding	431	69	28.82	2.39417	6.1e-12	11.2147	ACTB,ACTL6A,ACTN4,ACTR6,ADNP,AIRE,ANKRD17,APBB1,APEX1,APTX,ARID1A,ARID3A,ASF1A,ASH1L,ASH2L,ASXL1,ASXL2,ATAD2,ATAD2B,ATF2,ATF5,ATRX,AUTS2,BAHCC1,BAHD1,BAP1,BCAS3,BCL6,BMI1,BRD2,BRD3,BRD4,BRIP1,CABIN1,CALCOCO1,CAMTA2,CBX1,CBX2,CBX4,CBX5,CCNT1,CCNT2,CDC45,CDCA5,CDK1,CDK9,CDT1,CDYL,CEBPB,CENPB,CENPF,CENPS,CGAS,CHAF1A,CHAF1B,CHD4,CHD7,CHD8,CIC,CITED2,CKS2,CLOCK,CRAMP1,CREBBP,CRTC2,CSNK2B,CTBP2,CTCF,CT…
GO:0007188			adenylate cyclase-modulating G protein-coupled receptor signaling pathway	77	12	5.08	2.3622	0.00436	2.36051	ABCA1,ADCY1,ADCY3,ADCY4,ADCY7,ADCY9,ADGRB1,ADGRB2,ADGRD1,ADGRE1,ADGRE2,ADGRE3,ADGRE5,ADGRG1,ADGRG5,ADGRL1,ADRA2B,ADRB2,AKAP12,AKAP13,AKAP5,ARRDC3,ATP2B4,CACNA1D,CALCRL,CHRM4,CNR1,CXCL10,CXCL9,EDN1,FLNA,FPR1,FPR2,GNA11,GNA12,GNA13,GNA15,GNAI2,GNAI3,GNAO1,GNAQ,GNAS,GNAZ,GNB1,GNG2,GPER1,GPR65,GRIK3,GRK5,GRM2,GSK3A,LGR4,MARCO,MC1R,NME2,OPRL1,OXER1,P2RY12,PDE2A,PDE4D,PF4,PRKACB,PRKCA,PRMT5,PSAP,PTGER2…
GO:0031109			microtubule polymerization or depolymerization	90	14	5.94	2.3569	0.00474	2.32422	ABL1,AKAP9,APC,APC2,ARHGEF2,ARL2,BMERB1,CAMSAP1,CAMSAP2,CCSAP,CDK5R1,CDK5RAP2,CDKN1B,CENPJ,CEP192,CIB1,CKAP2,CKAP5,CLASP1,CLASP2,CLIP1,CLIP3,CSNK1D,DCTN1,DRG1,DYRK1A,EML2,FBXO5,FES,FKBP4,GBA2,GOLGA2,HDAC6,HDGFL3,HSPA1A,KATNB1,KIF18A,KIF18B,KIF24,KIF2A,KIF2C,MAP1A,MAP1B,MAP1S,MAP2,MAP6D1,MAP7D3,MAPRE1,MAPRE2,MAPRE3,MECP2,MET,MID1,MID1IP1,MZT1,NCKAP5,NCKAP5L,NDE1,NDEL1,NIN,NUMA1,PAK1,PRUNE1,RAC1,RA…
GO:1901992			positive regulation of mitotic cell cycle phase transition	65	10	4.29	2.331	0.00972	2.01233	ADAM17,AIF1,AKT1,ANAPC11,ANAPC4,ANAPC5,ANKRD17,ANXA1,APEX1,APP,BRD4,CCNB1,CCND1,CCND2,CCND3,CCNE1,CDC25A,CDC25B,CDC45,CDC6,CDC7,CDCA5,CDK1,CDK10,CDK4,CDT1,CUL3,CUL4A,CUL4B,DBF4B,DDX3X,DLGAP5,DTL,EIF4G1,ESPL1,FBXO5,HSPA2,KMT2E,LSM10,LSM11,MDM2,MECP2,MEPCE,MTA3,MTBP,NSMCE2,PBX1,PHB2,PLCB1,PLRG1,RAB11A,RAD51B,RAD51C,RB1,RCC2,RDX,RGCC,RPTOR,SIN3A,SMARCD3,TGFB1,TMOD3,UBE2C,UBE2E2,VPS4B
GO:0007229			integrin-mediated signaling pathway	79	12	5.22	2.29885	0.00539	2.26841	ABL1,ADAM10,ADAM15,ADAM9,ADAMTS13,BST1,CCM2,CCN2,CD47,CD63,CDC42,CEACAM1,CTNNA1,CUL3,DMTN,DOCK1,DST,ERBIN,FCER1G,FERMT3,FGR,FLNA,FUT8,FYB1,HCK,ILK,ISG15,ITGA1,ITGA10,ITGA2,ITGA2B,ITGA3,ITGA4,ITGA5,ITGA6,ITGA7,ITGA9,ITGAD,ITGAE,ITGAL,ITGAM,ITGAV,ITGAX,ITGB1,ITGB1BP1,ITGB2,ITGB3,ITGB4,ITGB5,ITGB7,LAMA5,LAT,LIMS1,LIMS2,LOXL3,MYH9,NEDD9,NME2,NRP1,PHACTR4,PLEK,PRAM1,PRKD1,PTK2,PTK2B,PTPN11,RCC2,SEMA7A…
GO:0044309			neuron spine	100	15	6.57	2.28311	0.00216	2.66555	ABHD17A,ABHD17B,ABHD17C,ABI2,ADAM10,ADGRB1,AKAP5,ALS2,ANKS1B,APBA2,APBA3,APBB1,APP,ARF4,ARFGEF2,ARHGAP33,ARHGAP44,ARRB1,ARRB2,ASAP1,BAIAP2,CANX,CD3E,CDC42,CDK5R1,CLSTN1,CNN3,COMT,CPEB4,CRIPT,CTNND1,CTTN,CYFIP1,DLG4,DNAJB1,DNM1,DNM2,DNM3,DOCK10,DTNBP1,DVL1,EEA1,EEF2K,EPHA4,FBXO2,FCGR2B,FMR1,FUS,FXR1,FXR2,GIPC1,GPER1,GPM6A,HIP1R,HOMER1,ITGB1,ITSN1,KCNJ2,LAMA2,LRRC4,MAP1B,MTMR2,MYH10,NEDD4,NEURL1,NR…
GO:0001838			embryonic epithelial tube formation	80	12	5.28	2.27273	0.00597	2.22403	ABL1,APAF1,ARHGAP35,ARID1A,BBS4,BCL10,BMP7,CASP3,CELSR1,CFL1,CTNNB1,DEAF1,DLC1,DVL1,DVL2,DVL3,FUZ,FZD1,FZD2,FZD3,FZD6,GATA3,GDF7,GLMN,HIF1A,HNF1B,IFT122,IFT172,IFT52,IFT57,KAT2A,KDM2B,KDM6A,KIF20B,LIAS,LMO4,LRP6,LUZP1,MED12,MIB1,MKS1,MTHFD1,MTHFD1L,MTHFR,NPHP3,PFN1,PHACTR4,PLXNB2,PRICKLE1,PRKACA,PRKACB,PTCH1,RALA,RARA,RARG,RET,RPS7,SCRIB,SEC24B,SEMA4C,SETD2,SKI,SOX4,SPINT1,SPINT2,ST14,STIL,STK3,S…
GO:0045598			regulation of fat cell differentiation	80	12	5.28	2.27273	0.00597	2.22403	AAMDC,AKT1,ANKRD26,ARNTL,ASXL1,ASXL2,ATAT1,BBS12,CARM1,CCDC71L,CCDC85B,CEBPA,CEBPB,CMKLR1,CREB1,CREBL2,DDIT3,DUSP10,E2F1,ENPP1,FNDC5,FOXO1,FRZB,FTO,GATA3,GNB3,GPER1,GPS2,HDAC6,HES1,HNRNPU,ID2,IL6,INSIG1,JAG1,JDP2,KLF5,LRP5,MAPK14,METRNL,MEX3C,MMP11,MTOR,NAPEPLD,NOCT,NR1D1,PPARD,PPARG,PTGS2,RORA,SAV1,SH3PXD2B,SIRT1,SIRT2,SMAD3,SORT1,STK3,STK4,SYAP1,TAF8,TGFB1,TGFB1I1,TMEM64,TNF,TPH1,TRIB2,TRIB3,TR…
GO:0003779			actin binding	305	46	20.4	2.2549	1.5e-07	6.82391	ABITRAM,ABL1,ABL2,ABLIM1,ABLIM2,ABLIM3,ACTN1,ACTN4,ACTR2,ACTR3,ACTR3B,ACTR3C,ADD1,ADD2,ADD3,AFAP1,AFDN,AIF1,ALDOA,ALKBH4,ANG,ANLN,ANXA6,ARPC1A,ARPC1B,ARPC2,ARPC3,ARPC4,ARPC5,ARPC5L,AVIL,BAIAP2L1,BCL7B,BIN1,BLOC1S6,CALD1,CAP1,CAPG,CAPZA1,CAPZA2,CAPZB,CCDC88A,CCR5,CDK5R1,CEACAM1,CFL1,CFL2,CGN,CLMN,CNN2,CNN3,COBLL1,CORO1A,CORO1B,CORO1C,CORO2A,CORO7,COTL1,CROCC,CTNNA1,CTNNAL1,CTTN,CXCR4,CYFIP1,DAAM1,…
GO:0009952			anterior/posterior pattern specification	102	15	6.73	2.22883	0.00274	2.56225	ABI1,ACVR2A,ACVR2B,ATM,ATP6AP2,AURKA,AXIN2,BASP1,BHLHE40,BHLHE41,BMPR1A,BMPR2,BPTF,BTG2,CELSR1,CELSR2,CRB2,CRKL,CTNNB1,CTNNBIP1,DDIT3,DLL1,DLL3,EP300,EPB41L5,ETS2,FOXC1,FRS2,FUZ,FZD5,GDF11,GRSF1,HES1,HES6,HHEX,HIPK1,HIPK2,HNF1B,HOXA10,HOXA5,HOXB2,HOXB3,HOXB4,HOXB7,HOXC4,KAT2A,KDM2B,KDM6A,LDB1,LEF1,LFNG,LRP5,LRP5L,LRP6,MED12,MIB1,MLLT3,NKX3-1,NLE1,NOTCH1,NRARP,PALB2,PBX1,PBX3,PCGF2,PCSK5,PCSK6,PGA…
GO:0017124			SH3 domain binding	102	15	6.82	2.19941	0.0031	2.50864	ABI1,ABI2,ABI3,ABL1,ADAM10,ADAM15,ADAM17,ADAM19,ADAM9,AFAP1,AFAP1L2,AKAP5,ARHGAP1,ARHGAP17,ARHGAP31,ARHGAP6,CABYR,CASP9,CBL,CBLB,CCDC6,CD2AP,CD3E,CIT,CNTNAP1,CRB3,CRK,CYBA,DAB2IP,DENND1A,DNAJC6,DNM1,DNM2,DOCK1,DOCK4,DTX1,ELMO1,ELMO2,ELMO3,ENAH,ENKUR,EPS15,ERRFI1,EVL,FMN1,FUT8,GPX1,GRB2,HCLS1,HIP1R,ILK,INPP5D,INPPL1,ITGB1BP2,KHDRBS1,KHDRBS2,KHDRBS3,LANCL1,LYN,MICAL1,MVB12A,NCF1,NCKIPSD,NOXA1,OSTF1…
GO:0007292			female gamete generation	83	12	5.48	2.18978	0.00802	2.09583	AMH,ANG,ASPM,ATM,AURKA,AURKC,BCL2,BRCA2,CCNB1,CDC25B,CTNNB1,DAZL,DDX20,DIAPH2,DMC1,ERCC1,EREG,ETV6,FBXO5,FOXO3,GAS2,H3-3A,H3-3B,HEXB,HORMAD1,HPGD,HSF1,IL4R,IMMP2L,KMT2B,KMT2D,MARF1,MASTL,MCM8,MCM9,MLH1,MLH3,MSH4,NCAPH,NCAPH2,NOS3,NPR2,NRIP1,PABPC1L,PAQR7,PAQR8,PARN,PDE3A,PDE5A,PIWIL2,PLD6,PLK1,POMZP3,PPP2R1A,PRKAR1A,PTGS2,PTK2B,PTX3,RAD51C,REC8,RGS2,RPS6,SIRT1,SIRT2,SOS1,SPIRE1,SRC,SYCP2,TAF4B,TO…
GO:0048568			embryonic organ development	239	34	15.78	2.15463	0.00939	2.02733	ABR,ACVR1,ADA,AHI1,AKT1,ARID1A,ARID2,ARL13B,ARNT,ATP8A2,BBS4,BBS5,BBS7,BCR,BIRC6,BMP7,BMPR1A,BPTF,C2CD3,CASP8,CCDC103,CCDC40,CDKN1C,CEBPA,CEBPB,CELSR1,CEP290,CHD7,CHRNA10,CHST11,CITED2,COL5A2,CRB2,CTNNB1,CXCL8,DLG1,DLL1,DNAJB6,DSCAML1,DVL1,DVL2,E2F7,E2F8,EDN1,EIF4A3,ENG,EOMES,EPAS1,EPHA2,EPN1,ERCC1,ERCC2,ERCC3,FBN1,FBN2,FGF9,FGFR1,FLT3LG,FLVCR1,FOXC1,FOXI1,FRS2,FRZB,FUZ,FZD2,FZD3,FZD5,FZD6,GATA3,…
GO:0000776			kinetochore	128	18	8.41	2.14031	0.00174	2.75945	AHCTF1,ANAPC16,APC,AURKB,BIRC5,BOD1,BOD1L1,BUB1,BUB1B,BUB3,CBX5,CCNB1,CDT1,CENPC,CENPE,CENPF,CENPH,CENPI,CENPK,CENPM,CENPN,CENPO,CENPQ,CENPS,CENPT,CENPU,CENPV,CENPW,CENPX,CFDP1,CHAMP1,CKAP5,CLASP1,CLASP2,CLIP1,CSNK1A1,DCTN1,DCTN2,DCTN3,DCTN4,DCTN5,DCTN6,DSN1,DYNC1LI1,DYNC1LI2,DYNLL1,DYNLT3,ERCC6L,FBXO28,GPATCH11,HJURP,HNRNPU,HSF1,INCENP,ITGB3BP,KANSL1,KAT2B,KAT8,KIF18A,KIF22,KIF2C,KNL1,KNSTRN,KNT…
GO:0007018			microtubule-based movement	209	29	13.8	2.10145	0.00298	2.52578	ACTR10,ACTR1A,ACTR1B,ACTR2,ACTR3,AP3B1,AP3D1,AP3M1,AP3M2,AP3S1,AP3S2,APP,ARHGAP21,ARL3,ARL8A,ARL8B,BAG3,BBS12,BBS2,BBS4,BICD1,BICD2,BICDL1,BLOC1S1,BLOC1S2,BLOC1S3,BLOC1S4,BLOC1S5,BLOC1S6,BORCS5,CABYR,CATSPER1,CCDC103,CCDC114,CCDC40,CCDC65,CCSAP,CDC42,CENPE,CEP131,CFAP20,CFAP298,CFAP53,CFAP54,CLN3,CLUAP1,COPG1,COPG2,DLGAP5,DNAAF5,DNAH1,DNAH10,DNAH17,DNAH6,DNAH7,DNAH8,DNAL4,DNHD1,DPCD,DST,DTNBP1,DY…
GO:0099512			supramolecular fiber	566	78	37.21	2.09621	0.0023	2.63827	ABRAXAS2,ACTA2,ACTG1,ACTN1,ACTN4,ADAMTS10,AHNAK,AIF1,AKAP13,AKNA,ALDOA,AMOT,ANK1,ANK2,ANK3,ANKRD23,ANXA1,APC,APC2,APPBP2,ARF1,ARFGEF2,ARHGAP4,ARHGAP6,ARHGEF2,ARL3,ARL6,ARPC3,ASPM,ATAT1,ATP2B4,AURKA,AURKB,AURKC,BAG2,BAG3,BAIAP2,BCAS3,BCL10,BEX4,BFSP2,BICD1,BIN1,BIN3,BIRC5,BOD1,BOD1L1,CACNA1D,CALD1,CALM1,CALM2,CALM3,CAMSAP1,CAMSAP2,CAPN3,CAPZB,CARMIL1,CCDC66,CCSAP,CCT2,CCT3,CCT4,CCT5,CCT6A,CCT7,CCT…
GO:0097711			ciliary basal body-plasma membrane docking	94	13	6.21	2.0934	0.00859	2.06601	ACTR1A,AHI1,AKAP9,ALMS1,B9D1,B9D2,C2CD3,CCP110,CDK1,CDK5RAP2,CENPJ,CEP131,CEP135,CEP152,CEP162,CEP164,CEP192,CEP250,CEP290,CEP41,CEP57,CEP63,CEP70,CEP72,CEP76,CEP78,CEP83,CEP89,CEP97,CETN2,CKAP5,CLASP1,CNTRL,CSNK1D,CSNK1E,DCTN1,DCTN2,DCTN3,DYNC1H1,DYNC1I2,DYNLL1,FBF1,FGFR1OP,HAUS1,HAUS2,HAUS3,HAUS4,HAUS5,HAUS6,HAUS7,HAUS8,HSP90AA1,IQCB1,KIF24,MAPRE1,MARK4,MKS1,NDE1,NEDD1,NEK2,NINL,NPHP1,NPHP4,ODF…
GO:0005516			calmodulin binding	129	18	8.63	2.08575	0.00229	2.64016	ADCY1,ADCY3,ADD1,ADD2,ADD3,AEBP1,AKAP5,AKT1,ASPM,ATP2B1,ATP2B4,ATP5IF1,CALD1,CAMK1,CAMK1D,CAMK2D,CAMK2G,CAMK4,CAMKK1,CAMKK2,CAMSAP1,CAMSAP2,CASK,CDK5RAP2,CEACAM1,CEP97,CNN2,CNN3,CTH,DAPK1,DAPK2,DDX5,EDF1,EEA1,EEF1A1,EEF2K,ENKUR,EPB41,EWSR1,FAS,GEM,INVS,IQCB1,IQCG,IQGAP1,IQGAP2,IQGAP3,ITPKB,ITPKC,KCNN3,KCNN4,KCNQ1,KCNQ5,MAP2,MAP6,MAP6D1,MAPKAPK2,MAPKAPK3,MAPKAPK5,MARCKS,MARCKSL1,MBP,MKNK1,MKNK2,MY…
GO:0007517			muscle organ development	226	31	14.92	2.07775	0.00017	3.76955	ADARB1,ADGRB1,AKAP6,AKIRIN1,ARID5B,ARNTL,ARRB2,ASB2,ATF3,BASP1,BCL2,BCL9,BCL9L,BIN3,BMPR1A,BORCS8-MEF2B,BTBD1,BTG2,CAPN3,CAV1,CCNB1,CCNT2,CD164,CDK1,CDK5,CENPF,CFL2,CFLAR,CHD2,CHD7,CHKB,CHODL,CNTF,COL19A1,COPRS,COPS2,CREB1,CTDP1,CTNNB1,CXCL10,DDX17,DDX39B,DDX5,DISP1,DLL1,DMD,DSP,EDN1,EEF2,EFNB2,EGR1,EGR2,EGR3,EID2,EID2B,EMD,ENG,EOMES,EP300,EPHB1,FBXO22,FGF2,FGF9,FGFR1,FGFRL1,FHL1,FHL3,FKBP1A,FKTN…
GO:0097060			synaptic membrane	205	28	13.48	2.07715	0.00017	3.76955	ABHD17A,ABHD17B,ABHD17C,ABHD6,ABI1,ADAM10,ADAM22,ADCY1,ADGRB1,ADGRL1,AKAP9,ANK1,ANK2,ANK3,ANKS1B,ANXA1,APBB1,APH1A,ARF1,ARHGEF9,ARRB1,ARRB2,ATAD1,ATP2B1,ATP2B4,BAIAP2,BCR,CACNA1D,CADM3,CAMK2N1,CANX,CASK,CDK5,CHRM4,CHRNA10,CHRNA5,CHRNB1,CHRNE,CLSTN1,CLSTN3,CLTA,CLTB,CNKSR2,CNR1,CNTNAP1,COMT,CPEB3,CPEB4,CRKL,CTNNB1,DAG1,DAGLA,DAGLB,DBN1,DBNL,DENND1A,DISC1,DLG1,DLG3,DLG4,DLG5,DLGAP1,DLGAP3,DMD,DNAJA…
GO:0030029			actin filament-based process	499	68	32.94	2.06436	0.00518	2.28567	ABI1,ABI2,ABITRAM,ABL1,ABL2,ABLIM2,ABLIM3,ABR,ABRACL,ACTB,ACTG1,ACTN1,ACTN4,ACTR2,ACTR3,ACTR3B,ACTR3C,ADD1,ADD2,ADD3,AIF1,AKAP13,AKAP9,ALDOA,ALKBH4,ALMS1,AMOT,AMOTL1,ANG,ANK2,ANLN,ANXA1,AP1AR,ARAP1,ARF1,ARF6,ARFGEF1,ARFIP2,ARHGAP12,ARHGAP17,ARHGAP18,ARHGAP25,ARHGAP26,ARHGAP35,ARHGAP44,ARHGAP6,ARHGDIA,ARHGDIB,ARHGEF10,ARHGEF10L,ARHGEF11,ARHGEF18,ARHGEF19,ARHGEF2,ARHGEF5,ARPC1A,ARPC1B,ARPC2,ARPC3,A…
GO:0030424			axon	377	51	24.78	2.05811	6e-07	6.22185	AAK1,ABI1,ABITRAM,ACADM,ACAP3,ACTB,ACTG1,ACTR10,ADAM21,ADAM22,ADCY9,ADGRL1,ADNP,ALCAM,ALS2,AMFR,AMIGO1,ANG,ANK1,ANK2,ANK3,ANXA3,AP1S1,AP3B1,AP3D1,AP3M1,AP3M2,AP3S1,AP3S2,APBB1,APP,ARHGAP4,ARL8A,ARL8B,ARPC3,ARPC5,ATAT1,ATG7,ATL1,ATP1A3,ATP6V0D1,AURKA,AUTS2,AVIL,AZIN2,BAG2,BASP1,BIN1,BLOC1S1,BLOC1S2,BLOC1S3,BLOC1S4,BLOC1S5,BLOC1S6,BLVRB,BOC,BRSK1,BSG,BSN,C9orf72,CA2,CABP4,CAD,CALM3,CANX,CBL,CBX6,CC…
GO:0043565			sequence-specific DNA binding	694	94	46.41	2.02543	1.7e-11	10.7696	ABL1,ACD,ACTB,ACTL6A,ACTN4,AEBP1,AEBP2,AGO1,AHR,AIRE,AKNA,APEX1,ARHGAP35,ARID3A,ARID3B,ARID5A,ARID5B,ARNT,ARNTL,ARNTL2,ATF1,ATF2,ATF3,ATF4,ATF5,ATF6,ATF6B,BATF,BATF2,BAZ2A,BCL11A,BCL11B,BCL2,BCL6,BCOR,BEND3,BHLHE40,BHLHE41,BLM,BORCS8-MEF2B,BPTF,BRF1,BRF2,CALCOCO1,CAMTA1,CAMTA2,CARF,CBFB,CC2D1A,CC2D1B,CDC45,CDC5L,CDC6,CDK9,CEBPA,CEBPB,CEBPD,CEBPG,CEBPZ,CENPB,CENPC,CGGBP1,CHCHD2,CHD2,CHD4,CHD7,CHTO…
GO:0007010			cytoskeleton organization	945	126	62.39	2.01955	0.00028	3.55284	AAAS,ABI1,ABI2,ABITRAM,ABL1,ABL2,ABLIM1,ABLIM2,ABLIM3,ABR,ABRAXAS2,ACTB,ACTG1,ACTN1,ACTN4,ACTR1A,ACTR1B,ACTR2,ACTR3,ACTR3B,ACTR3C,ADD1,ADD2,ADD3,AFAP1,AGFG1,AGRN,AIF1,AKAP13,AKAP9,ALDOA,ALKBH4,ALMS1,AMOT,AMOTL1,ANG,ANK1,ANK2,ANLN,ANXA1,AP1AR,APC,APC2,ARAP1,ARAP3,ARF1,ARF6,ARFGEF1,ARFIP2,ARHGAP10,ARHGAP12,ARHGAP17,ARHGAP18,ARHGAP25,ARHGAP26,ARHGAP35,ARHGAP4,ARHGAP44,ARHGAP6,ARHGDIA,ARHGDIB,ARHGEF1…
GO:0001228			DNA-binding transcription activator activity, RNA polymerase II-specific	246	33	16.45	2.00608	9.6e-05	4.01773	AIRE,AKNA,ARID3A,ARID3B,ARNTL,ATF1,ATF2,ATF3,ATF4,ATF5,ATF6,ATF6B,BACH1,BATF,BCL11B,BORCS8-MEF2B,CARF,CDC5L,CEBPA,CEBPB,CEBPD,CEBPG,CEBPZ,CLOCK,CREB1,CREB3,CREB3L2,CREB3L4,CREBRF,CSRNP1,CSRNP2,CTCF,DBP,DDIT3,DMTF1,E2F2,E2F3,E2F4,EAF2,EBF1,EGR1,EGR2,EGR4,ELF1,ELF4,ELK1,ELK3,ELK4,EOMES,EP300,EPAS1,ESR1,ESRRA,ESRRG,ETS1,ETV5,ETV6,FLI1,FOSB,FOSL2,FOXC1,FOXD1,FOXD2,FOXI1,FOXJ2,FOXJ3,FOXK2,FOXO3,FOXO4,…
GO:0006260			DNA replication	257	34	16.97	2.00354	0.00328	2.48413	AICDA,ALYREF,ANKRD17,ATAD5,ATF1,ATG7,ATM,ATR,ATRIP,ATRX,BARD1,BAZ1A,BCL6,BLM,BOD1L1,BRCA1,BRCA2,BRIP1,CACYBP,CCDC88A,CCNA2,CCNE1,CCNE2,CDAN1,CDC34,CDC45,CDC6,CDC7,CDK1,CDK2,CDK2AP1,CDK9,CDT1,CENPS,CENPX,CHAF1A,CHAF1B,CHEK1,CHEK2,CHTF18,CHTF8,CINP,CLSPN,CTC1,DBF4,DBF4B,DDX11,DHX9,DNA2,DNAJA3,DNAJC2,DONSON,DSCC1,DTD1,DTL,DUT,E2F7,E2F8,E4F1,EHMT2,EME1,EME2,ENPP7,EREG,ESCO1,ESCO2,ETAA1,EXO1,FAF1,FAM1…
GO:0000122			negative regulation of transcription by RNA polymerase II	613	81	40.47	2.00148	9e-10	9.04576	ACVR2B,AEBP1,AEBP2,AHRR,AKIRIN2,APBB1,ARHGAP35,ARID1A,ARID5A,ARID5B,ATF2,ATF3,ATF7IP,ATN1,ATRX,ATXN1,ATXN1L,AURKB,BACH1,BACH2,BAG3,BCL11A,BCL6,BCOR,BEND3,BHLHE40,BHLHE41,BMI1,BMP6,BPTF,BRMS1,BRMS1L,BTG2,C1QBP,CALR,CAV1,CBFA2T2,CBFB,CBX2,CBX4,CBX5,CBX6,CBX7,CBX8,CC2D1A,CC2D1B,CCND1,CCND3,CCNE1,CD36,CDC73,CDK2,CDK6,CDKN1C,CEBPA,CEBPB,CGGBP1,CHCHD3,CHD8,CIC,CIITA,CITED2,CNBP,CNOT1,CNOT2,CNOT7,COPS2,…
GO:0002244			hematopoietic progenitor cell differentiation	138	18	9.11	1.97585	0.00419	2.37779	ABL1,ACE,ACP6,ADAR,AGPAT5,ANLN,ARL11,ARMC6,BATF,BCL2,C12orf29,CBFB,CDK6,CEBPD,CHD2,CIAO3,CSF1R,DHTKD1,DHX36,DPF2,EEF2,EIF2AK2,ERCC2,ESCO2,FLCN,FLT3,FNIP1,FOXC1,GATA3,HERC6,HES1,HOXB3,HOXB4,HSPA9,HYAL2,ITCH,JAM3,KCNAB2,KIT,KMT2A,LDB1,LIG4,LMO2,METTL3,MLF1,MYB,N4BP2L2,NFE2L2,NOTCH1,NUDT21,OSM,PDCD2,PDGFRB,PLD4,PLEK,PRKDC,PRRC2C,PSEN1,PSMA1,PSMA2,PSMA3,PSMA4,PSMA5,PSMA6,PSMA7,PSMA8,PSMB1,PSMB10,PSMB…
GO:0007219			Notch signaling pathway	123	16	8.12	1.97044	0.0069	2.16115	AAK1,ADAM10,ADAM17,AKT1,ANXA4,APH1A,APH1B,APP,ARRB1,ARRDC1,BCL6,BMP7,CBFA2T2,CD46,CDK6,CDKN1B,CEBPA,CFD,CHAC1,CREBBP,DLGAP5,DLL1,DLL3,DTX1,DTX2,DTX3,DTX3L,DTX4,EGF,EP300,EPN1,EPN2,ERH,FBXW7,FCER2,FOXC1,GALNT11,GAS2,GDPD5,GMDS,GOT1,HES1,HIF1AN,HNF1B,IFT172,IFT74,IL2RA,IL6ST,ITCH,ITGB1BP1,JAG1,JAG2,KAT2B,KIT,LFNG,LLGL1,MAML1,MAML2,MAML3,METTL3,MFNG,MIB1,MIB2,MMP14,MYC,NCSTN,NEPRO,NEURL1,NFKBIA,NIBA…
GO:0005509			calcium ion binding	358	47	23.94	1.96324	6e-06	5.22185	ACER3,ACTN1,ACTN4,ADAM8,ADAMTS13,ADGRE1,ADGRE2,ADGRE3,ADGRE5,ADGRV1,AGRN,AIF1,ANKEF1,ANXA1,ANXA11,ANXA2,ANXA2P2,ANXA3,ANXA4,ANXA5,ANXA6,ANXA7,AOAH,AOC3,ARSA,ASAH2,ASPH,ASTN2,ATP2A1,ATP2A2,BAIAP3,BMP1,BNIP2,BRAF,C1R,C2CD5,CABP4,CABYR,CACNA1E,CALM1,CALM2,CALM3,CALML4,CALR,CALU,CAMKK2,CANT1,CANX,CAPN1,CAPN12,CAPN14,CAPN2,CAPN3,CAPNS1,CAPS,CAPS2,CBL,CBLB,CCDC47,CD320,CD69,CD93,CDH1,CDH23,CDH24,CDH26,…
GO:0034330			cell junction organization	401	51	26.47	1.92671	0.00017	3.76955	ABHD17A,ABHD17B,ABHD17C,ABI2,ABL1,ACE,ACTB,ACTG1,ACTN1,ACTN4,ACTR2,ADAM10,ADD1,ADD2,ADGRB1,ADGRB2,ADGRL1,ADNP,AFDN,AFG3L2,AGRN,AJM1,ALS2,AMIGO1,AMIGO2,AMIGO3,ANAPC2,ANG,ANK2,ANK3,APC,APOD,APP,ARF1,ARF4,ARF6,ARHGAP22,ARHGAP33,ARHGAP44,ARHGAP6,ARHGEF7,ARL2,ARVCF,BAIAP2,BCAS3,BCL2,BCR,BHLHB9,BMP6,BSN,C1QA,C1QB,C5AR1,CACNA2D2,CACNB1,CACNB3,CACNB4,CADM1,CADM3,CAMK1,CAPRIN1,CAPRIN2,CAPZA1,CAST,CAV1,CBF…
GO:0097435			supramolecular fiber organization	461	58	30.44	1.90539	0.0037	2.4318	ABI1,ABI2,ABITRAM,ABL1,ACTG1,ACTN1,ACTN4,ACTR2,ACTR3,ACTR3B,ACTR3C,ADD1,ADD2,ADD3,AEBP1,AGFG1,AIF1,AKAP13,AKAP9,ALDOA,ALMS1,ANG,ANXA2,ANXA2P2,AP1AR,APC,APC2,APP,ARAP1,ARF1,ARF6,ARFGEF1,ARHGAP12,ARHGAP17,ARHGAP18,ARHGAP25,ARHGAP35,ARHGAP6,ARHGEF10,ARHGEF10L,ARHGEF2,ARHGEF5,ARL2,ARPC1A,ARPC1B,ARPC2,ARPC3,ARPC4,ARPC5,ARPC5L,ARRB1,ASAP3,ATP7A,AVIL,B2M,B4GALT7,BAG4,BAIAP2,BAIAP2L1,BBS4,BCL2,BIN1,BIN3,…
GO:0005938			cell cortex	224	28	14.72	1.90217	0.00081	3.09151	ACTB,ACTN4,ACTR1A,ACTR1B,ACTR2,ACTR3,ADD3,AGTRAP,AKAP12,AKAP13,AKT2,ANLN,ANXA2,ARF6,ARFIP2,ARHGEF7,ARV1,ASPH,ASTN2,BFSP2,BIN2,BIN3,BSN,C2CD2L,C2CD5,CALD1,CAP1,CAPN2,CAPZA1,CAPZA2,CAV1,CCN2,CD302,CDC42,CDH1,CFL1,CIB2,CLASP1,CLASP2,CLIC5,CLTA,CLTB,CNKSR1,CORO1A,CORO1C,COTL1,CRIP2,CTBP1,CTBP2,CTNNB1,CTNND1,CTSZ,CTTN,CYTIP,DBN1,DBNL,DCTN1,DCTN4,DENND2B,DLC1,DLG4,DMTN,DST,DSTN,DYNC1H1,EEF1A1,EMD,ENO1,…
GO:0042393			histone binding	181	23	12.1	1.90083	0.00218	2.66154	AIRE,ANP32A,ANP32B,ANP32E,APBB1,ASF1A,ASF1B,ATAD2,ATAD2B,ATRX,BAZ1B,BAZ2A,BCAS3,BRD1,BRD2,BRD3,BRD4,BRD7,BRD9,CARM1,CBX2,CBX4,CBX5,CBX8,CD1D,CDYL,CDYL2,CHAF1B,CHD1,CHD2,CHD5,CHD8,CKS1B,CKS2,COPRS,CTSL,DAXX,DEK,DNAJC2,DPF2,DPF3,DTX3L,EZH1,FAM156A,FAM156B,FMR1,GLYR1,GRWD1,H2AX,HAT1,HINFP,HJURP,HPF1,ING1,ING2,ING3,ING4,ING5,INO80,IPO7,IPO9,JAK2,JMJD7,KAT5,KAT6A,KAT6B,KAT7,KAT8,KDM1B,KDM4A,KDM5A,KDM5…
GO:0051962			positive regulation of nervous system development	319	40	21.06	1.89934	6.4e-05	4.19382	ABL2,ACTR2,ADGRB1,ADGRB2,ADGRL1,ADNP,ADRA2B,AGRN,ALKAL2,AMIGO1,AMIGO2,AMIGO3,ANAPC2,ANKRD27,AP2A1,APBB1,ARF1,ARHGAP35,ARHGDIA,ARHGEF2,ARSB,ASPM,ATF1,ATP8A2,AVIL,BAIAP2,BCL2,BCL6,BHLHB9,BIN1,BMP6,BMP7,BMPR2,C21orf91,CAMK1,CAMK1D,CAPRIN1,CAPRIN2,CBFA2T2,CCL3,CCR2,CDC20,CDKL3,CDKL5,CFLAR,CHODL,CLCF1,CLSTN1,CLSTN3,CNR1,CNTF,CPEB3,CPNE1,CPNE5,CREB3L2,CRKL,CRTC1,CSNK1D,CSNK1E,CST7,CTNNB1,CUL7,CUX1,CX3C…
GO:0008022			protein C-terminus binding	152	19	10.16	1.87008	0.00608	2.2161	ABL1,AFDN,AGO2,AP2A1,ATF4,ATP1B1,ATXN1,ATXN2,BAIAP2,BANF1,BCL10,BRCA2,CALCOCO1,CCN2,CD2AP,CDC20,CDK7,CENPF,CEP120,CEP135,CEP250,CIB1,CIITA,COIL,CORO1A,CSK,CTBP1,CTNNB1,DAB2,DAPK3,DBNL,DLG1,DLG3,DLG4,DNM1,DST,DYNLL1,DYNLT1,ECM1,EFHC1,EML2,EP300,EPB41,ERBB2,ERCC1,ERCC2,ERCC3,ERCC4,ERCC6,EZR,FBLN5,FOXN3,GPSM2,GRIP1,HESX1,HIC2,HRAS,HSPG2,ID1,IFT46,IFT52,ITGB3BP,JAK2,KCNJ11,KPNA3,KSR1,LCK,LIG4,MAD2L1,…
GO:0044089			positive regulation of cellular component biogenesis	389	48	25.68	1.86916	0.00044	3.35655	ABCA1,ABI2,ABL1,ACTR2,ACTR3,ACTR3B,ACTR3C,ADGRB1,ADGRB2,ADGRL1,ADNP,AGRN,AIM2,AKAP9,AKIRIN1,AMIGO1,AMIGO2,AMIGO3,ANLN,AP1AR,APC,ARAP1,ARF1,ARF6,ARHGAP35,ARHGEF10,ARHGEF10L,ARHGEF5,ARL2,ARPC1A,ARPC1B,ARPC2,ARPC3,ARPC4,ARPC5,ARPC5L,ASAP1,ATAT1,ATF7IP,ATM,ATMIN,ATP13A2,ATP7A,ATR,AUTS2,BAG4,BAIAP2,BAIAP2L1,BAX,BBS4,BCAS3,BCL2L11,BECN1,BHLHB9,BID,BIK,BIN1,BMF,BMP7,BRK1,BUD23,C15orf62,CAND1,CARMIL1,CAR…
GO:0031252			cell leading edge	303	37	19.92	1.85743	0.00019	3.72125	AAK1,ABCA7,ABI1,ABI2,ABI3,ABITRAM,ABL1,ABLIM1,ABLIM3,ACTA2,ACTN1,ACTR2,ACTR3,ADAM17,ADGRE2,ADGRV1,AIF1,AKAP5,AKT2,ALS2,AMOT,AMOTL1,ANK1,ANXA2,APBB1,APBB1IP,APC,APC2,APP,APPL1,APPL2,ARAP3,ARF1,ARF4,ARF6,ARFIP2,ARHGAP31,ARHGAP44,ARHGAP45,ARHGEF2,ARHGEF6,ARHGEF7,ARPC2,ARPC3,ARPC5,ASAP3,ATF4,ATP2B1,ATP6V1B2,ATP7A,BAIAP2,BCAS3,BRK1,BSPRY,C2CD5,CADM4,CAPG,CARMIL1,CARMIL2,CCDC88A,CD2AP,CD44,CDC42BPA,CDC…
GO:0000922			spindle pole	148	18	9.73	1.84995	0.00832	2.07988	AAAS,ABRAXAS2,ALMS1,ASPM,AURKA,AURKB,AURKC,BCCIP,BEX4,BIRC6,BOD1,BOD1L1,BRCC3,CALM1,CALM2,CALM3,CCNB1,CDC14A,CDC14B,CDC20,CDC25B,CDC6,CDK5RAP2,CENPF,CEP104,CEP128,CEP19,CEP44,CEP63,CEP85,CEP89,CEP95,CKAP2,CKAP2L,CKAP5,CSPP1,CTDP1,CTNNB1,CUL3,DCTN1,DCTN4,DDX11,DLGAP5,DSN1,DYNC1LI1,EFHC1,EMD,FAM110A,FAM161A,FAM83D,FBF1,FRY,GOLGA2,GPSM2,HAUS1,HAUS8,HNRNPU,HSF1,IK,IKBKG,KATNA1,KATNAL1,KATNAL2,KATNB1,…
GO:0035690			cellular response to drug	280	34	18.49	1.83883	0.00231	2.63639	ABCC2,ABL1,ACER2,ACTB,ADAM15,ADCY1,ADCY3,ADCY7,AGRN,AHR,AIF1,AIFM1,AIM2,AMIGO1,ANKZF1,ANXA1,APEX1,ARHGEF2,ARRB2,ATF4,ATG7,ATP2B4,ATRX,B2M,BAD,BAIAP2,BCL11A,BECN1,BLM,BNIP3,BRCA1,CAD,CASP9,CASTOR1,CASTOR2,CASTOR3,CBX8,CCNA2,CD69,CDH1,CDK1,CDK2,CDK4,CDK5R1,CFLAR,CHEK2,CHMP5,CHRM4,CIB2,CRHBP,CRK,CRKL,CTNNA1,CTNNB1,CXCR4,CYBA,CYBB,CYP1B1,DAXX,DCPS,DDI2,DDIT4,DDX11,DNM2,DNMT3A,DNMT3B,DTNBP1,ECT2,EDN1,…
GO:0050839			cell adhesion molecule binding	375	46	25.08	1.83413	4.4e-05	4.35655	ABCF3,ABI1,ACTN1,ACTN4,ACVR1,ADAM10,ADAM15,ADAM17,ADAM22,ADAM8,ADAM9,ADAMTS13,ADD1,ADGRL1,AFDN,AHNAK,AHSA1,ALDOA,ANK3,ANLN,ANXA1,ANXA2,ANXA7,ARFIP2,ARGLU1,ARHGAP1,ARHGAP18,ARVCF,ASAP1,ATIC,ATXN2L,BAG3,BAIAP2,BAIAP2L1,BMPR2,BSG,BZW1,BZW2,CALD1,CALR,CAMLG,CAPG,CAPZA1,CAPZB,CAST,CBL,CC2D1A,CCN2,CCNB2,CCS,CCT8,CD151,CD1D,CD226,CD2AP,CD46,CD81,CD9,CDH1,CDH24,CDH26,CDHR3,CDK5R1,CEMIP2,CGN,CHMP2B,CHMP4B…
GO:0051301			cell division	491	59	32.42	1.81986	1.4e-05	4.85387	AATF,ABRAXAS2,ACTR2,ACTR3,ACTR8,AHCTF1,AKNA,ALKBH4,ANAPC1,ANAPC10,ANAPC11,ANAPC13,ANAPC15,ANAPC16,ANAPC2,ANAPC4,ANAPC5,ANAPC7,ANK3,ANKLE2,ANLN,ANXA11,APC,ARF1,ARF6,ARHGEF2,ARL3,ARL8A,ARL8B,ARPP19,ASPM,AURKA,AURKB,AURKC,BABAM1,BABAM2,BBS4,BCL2L1,BECN1,BIN3,BIRC5,BIRC6,BLM,BOD1,BORA,BRCA2,BRCC3,BRIP1,BUB1,BUB1B,BUB3,CABLES2,CALM1,CALM2,CALM3,CAT,CCDC124,CCNA2,CCNB1,CCNB2,CCNB3,CCND1,CCND2,CCND3,CCN…
GO:0000228			nuclear chromosome	524	62	34.45	1.79971	0.00026	3.58503	ACD,ACTB,ACTL6A,ACTR5,ACTR6,ACTR8,ADD3,AGO3,ALKBH1,ALYREF,ANP32E,APEX1,APTX,ARID1A,ARID1B,ASF1A,ASF1B,ASH2L,ASXL1,ASXL2,ATM,ATR,ATRX,AURKA,AURKB,AURKC,BAZ1A,BAZ1B,BCAS2,BEND3,BICRA,BICRAL,BIRC5,BLM,BORCS8-MEF2B,BPTF,BRCA1,BRCA2,BRD4,BRD8,BRD9,BRMS1,BRMS1L,BUB1,BUB1B,BUD31,C17orf49,CALCOCO1,CBX1,CBX3,CBX5,CBX7,CBX8,CCAR2,CCNB1,CCNB1IP1,CDC45,CDC5L,CDC73,CDCA5,CDK1,CDK12,CDK13,CDK9,CEBPB,CECR2,CENP…
GO:0000785			chromatin	492	57	32.34	1.76252	0.00125	2.90309	ACTB,ACTL6A,ACTR5,ACTR6,ACTR8,AFF4,AHCTF1,AKAP8L,ALKBH1,ANKRD17,ANKRD31,ANP32E,APTX,ARID1A,ARID1B,ARRB1,ASF1A,ASF1B,ASH2L,ASXL1,ASXL2,ATRX,BAZ1A,BAZ1B,BAZ2A,BCAS3,BEND3,BICRA,BICRAL,BORCS8-MEF2B,BPTF,BRD8,BRD9,BRMS1,BRMS1L,BUD31,C17orf49,CALCOCO1,CAPN2,CBX1,CBX2,CBX3,CBX5,CBX6,CBX7,CBX8,CCAR2,CCND2,CDCA5,CDK12,CDK13,CDK4,CDK9,CDKN2A,CEBPB,CECR2,CENPB,CENPC,CENPF,CHAF1A,CHAF1B,CHD3,CHD4,CHD5,CHEK1…
GO:0007420			brain development	449	52	29.64	1.75439	0.00097	3.01323	AARS1,ABAT,ABCB6,ABL1,ABR,ACAT1,ACSL3,ACTB,ADCY1,ADGRG1,AFF2,AGTPBP1,AHI1,AIF1,AK4,AK8,AKNA,AKT3,AMIGO1,AMIGO2,AMIGO3,ANP32B,ANXA3,APAF1,APOD,APP,ARCN1,ARF4,ARHGAP11B,ARHGAP35,ARID1A,ARL13B,ARL6,ARPC5,ARRB2,ASPM,ATAT1,ATF5,ATIC,ATM,ATP2B1,ATP2B4,ATP5PB,ATP5PF,ATP6V0D1,ATP7A,ATRN,ATRX,ATXN1,ATXN1L,B2M,B3GNT5,B4GALT2,BAD,BAG3,BAG6,BAIAP2,BAK1,BASP1,BAX,BBS2,BBS4,BBS7,BCL11B,BCL2,BCL2A1,BCL2L11,BCR,…
GO:0005815			microtubule organizing center	628	72	41.28	1.74419	2.1e-06	5.67778	AAAS,ABCA2,ABRAXAS2,ACTR1A,ACTR1B,ACTR8,ADGRB2,AGBL2,AHI1,AKAP11,AKAP9,AKNA,AKT1,ALMS1,ALS2,ANKRD26,APC,APEX1,ARFGEF2,ARHGAP35,ARHGEF10,ARL2,ARL2BP,ARL3,ARMC9,ASPM,ATF4,ATF5,ATP6V0D1,ATP6V1D,AURKA,AURKB,AURKC,AXIN2,B9D1,B9D2,BBOF1,BBS1,BBS2,BBS4,BBS5,BBS7,BBS9,BCAS2,BCCIP,BCL2L1,BICD1,BICD2,BICDL1,BIRC6,BLOC1S2,BOD1,BOD1L1,BRCA1,BRCA2,BRSK1,BUB1B,C2CD3,C2CD5,C7orf31,CALM1,CALM2,CALM3,CAMSAP2,CAPG…
GO:0045944			positive regulation of transcription by RNA polymerase II	791	91	52.22	1.74263	8.2e-08	7.08619	AATF,ABHD14B,ABL1,ABLIM3,ACTR2,ACTR3,ACVR1,ACVR1B,ACVR2A,ADRB2,AGO1,AGO2,AGRN,AHI1,AHR,AHRR,AIRE,AKAP8L,AKIRIN2,AKNA,AKT1,APBB1,APP,ARF4,ARHGEF10L,ARHGEF2,ARID3A,ARID3B,ARID4A,ARID4B,ARMCX3,ARNT,ARNTL,ARNTL2,ARRB1,ASH1L,ASH2L,ASXL1,ASXL2,ATAD2,ATAD2B,ATF1,ATF2,ATF3,ATF4,ATF5,ATF6,ATF6B,ATM,ATRX,AUTS2,BACH1,BATF,BCAS3,BCL11B,BCL2L12,BCL3,BCL9,BCL9L,BMP6,BMP7,BMPR1A,BMPR2,BORCS8-MEF2B,BPTF,BRCA1,BR…
GO:1903829			positive regulation of cellular protein localization	270	31	17.83	1.73864	0.00351	2.45469	ABCA7,ABHD17A,ABHD17B,ABHD17C,ABLIM3,ACSL3,AKAP5,AKT1,AKT2,ANK3,ANP32B,AP2B1,APC,ARF6,ARIH2,ATG13,B3GAT3,BAD,BAG3,BAP1,BBC3,BCAP31,BCAS3,BCL2,BICD1,BID,C2CD5,CACNB3,CAMK1,CASP8,CCDC88A,CCT2,CCT3,CCT4,CCT5,CCT6A,CCT7,CCT8,CD247,CD2AP,CD81,CDH1,CDK1,CDK5,CDK5R1,CDK5RAP3,CDT1,CENPQ,CEP131,CEP250,CEP290,CHP1,CIB1,CLIP3,CNPY4,CNST,CROCC,CSNK2A2,CTDSPL2,CYLD,DDRGK1,DKC1,DLG1,DMAP1,DTX3L,E2F1,ECT2,EDEM1…
GO:0022610			biological adhesion	855	98	56.45	1.73605	0.00606	2.21753	AATF,ABAT,ABL1,ABL2,ACER2,ACKR3,ACTB,ACTG1,ACTN1,ACTN4,ACVR1,ADA,ADAM10,ADAM15,ADAM17,ADAM19,ADAM22,ADAM8,ADAM9,ADAMDEC1,ADAMTS13,ADD2,ADGRB1,ADGRE1,ADGRE2,ADGRE5,ADGRG1,ADGRL1,ADGRV1,AFDN,AGER,AGGF1,AIF1,AIMP1,AKIP1,AKNA,AKT1,ALCAM,ALOX12,AMIGO1,AMIGO2,AMIGO3,ANGPT1,ANK3,ANXA1,ANXA2,ANXA3,AOC3,AP1AR,AP3B1,AP3D1,APBB1IP,APC,APOD,APP,ARF6,ARG2,ARHGAP5,ARHGAP6,ARHGDIA,ARHGDIB,ARHGEF7,ARL2,ARPC2,ARV…
GO:0036477			somatodendritic compartment	484	55	31.82	1.72847	0.0095	2.02228	ABHD12,ABHD13,ABHD17A,ABHD17B,ABHD17C,ABI2,ABITRAM,ABL1,ACAD9,ACSL4,ADA,ADAM10,ADAM21,ADCY4,ADCY9,ADGRB1,ADNP,AGFG1,AGO2,AIF1,AKAP12,AKAP5,AKAP9,ALCAM,ALS2,AMFR,AMIGO1,ANG,ANK3,ANKS1B,ANXA3,APBA2,APBA3,APBB1,APOD,APP,ARF4,ARFGEF2,ARHGAP33,ARHGAP44,ARHGEF2,ARHGEF7,ARRB1,ARRB2,ASAP1,ASTN2,ATP13A2,ATP1A3,ATP2B1,ATP7A,ATXN10,ATXN1L,AURKA,AZIN2,BAG2,BAIAP2,BECN1,BMPR1A,BMPR2,BNIP3,BRD1,BSN,C16orf70,C9…
GO:0031400			negative regulation of protein modification process	456	52	30.1	1.72757	0.00051	3.29243	ABL1,ACER2,ADAR,ADARB1,ADGRB1,AIDA,AKT1,AKT1S1,ANGPT1,APC,ARPP19,ARRB1,ARRB2,ASH1L,ATF3,ATG14,ATG5,ATP2B4,BAG2,BAG5,BAK1,BAX,BCOR,BEX4,BMP7,BOD1,BOD1L1,BRCA1,BTN2A2,C3orf33,C9orf72,CABIN1,CACTIN,CADM4,CALM1,CALM2,CALM3,CAMK2N1,CAMLG,CAPN3,CASP3,CAV1,CBL,CBLB,CCNB1,CD109,CD300A,CDK5,CDK5RAP1,CDK5RAP3,CDKN1A,CDKN1B,CDKN1C,CDKN2A,CDKN2B,CDKN2C,CDKN2D,CDYL,CEACAM1,CEBPA,CEP85,CHMP6,CHORDC1,CHP1,CHRNA…
GO:0005856			cytoskeleton	1570	176	103.21	1.70526	3.9e-05	4.40894	AAAS,AAMP,ABCA2,ABCB4,ABI1,ABI2,ABL1,ABL2,ABLIM1,ABLIM2,ABLIM3,ABRAXAS2,ACACA,ACOT13,ACTA2,ACTB,ACTG1,ACTN1,ACTN4,ACTR10,ACTR1A,ACTR1B,ACTR2,ACTR3,ACTR3B,ACTR3C,ACTR6,ACTR8,ADAM17,ADAM8,ADD1,ADD2,ADD3,ADGRB2,AFAP1,AGBL2,AGBL5,AHI1,AHNAK,AIF1,AK8,AKAP11,AKAP12,AKAP13,AKAP9,AKNA,AKT1,ALDOA,ALDOC,ALG2,ALKBH2,ALMS1,ALS2,AMBRA1,AMOT,ANK1,ANK2,ANK3,ANKRA2,ANKRD23,ANKRD26,ANLN,ANXA1,ANXA11,APBB1IP,APBB3…
GO:0030425			dendrite	348	39	22.88	1.70455	0.00074	3.13077	ABHD12,ABHD13,ABHD17A,ABHD17B,ABHD17C,ABI2,ABITRAM,ABL1,ACAD9,ADA,ADAM10,ADCY4,ADCY9,ADGRB1,ADNP,AGO2,AKAP5,AKAP9,ALCAM,ALS2,AMFR,AMIGO1,ANK3,ANKS1B,ANXA3,APBA2,APBA3,APBB1,APOD,APP,ARF4,ARFGEF2,ARHGAP33,ARHGAP44,ARHGEF2,ARRB1,ARRB2,ASAP1,ATXN10,ATXN1L,AZIN2,BAG2,BAIAP2,BECN1,BMPR1A,BMPR2,BNIP3,BRD1,BSN,C16orf70,C9orf72,CAMK2N1,CANX,CAPN2,CAPRIN1,CASC3,CBX6,CCR2,CD3E,CDC42,CDK5,CDK5R1,CDKL5,CHL1,…
GO:0030054			cell junction	1183	127	77.77	1.63302	2.6e-05	4.58503	AAK1,ABCA7,ABCB4,ABCC2,ABHD17A,ABHD17B,ABHD17C,ABHD6,ABI1,ABI2,ABL1,ABLIM3,ABR,ACTB,ACTG1,ACTN1,ACTN4,ACTR2,ACTR3,ADA,ADAM10,ADAM15,ADAM17,ADAM22,ADAM9,ADCY1,ADD1,ADD2,ADD3,ADGRB1,ADGRE5,ADGRL1,ADGRV1,AFAP1,AFDN,AGER,AGO2,AGRN,AHI1,AHNAK,AJM1,AKAP12,AKAP5,AKAP6,AKAP7,AKAP9,AKR1A1,AKR1B1,AKT1,ALCAM,ALKBH6,ALS2,AMOT,AMOTL1,ANK1,ANK2,ANK3,ANKRD23,ANKS1B,ANXA1,ANXA5,ANXA6,AP1S1,AP2B1,AP3B1,AP3D1,APBA…
GO:0043087			regulation of GTPase activity	362	39	23.9	1.6318	0.00166	2.77989	ABR,ACAP1,ACAP2,ACAP3,ADAP1,ADAP2,ADPRH,AFDN,AGAP1,AGAP2,AGAP3,AGAP4,AGAP5,AGAP6,AGAP9,AGFG1,AGFG2,AGRN,AKT2,ALDH1A1,ALS2,AMOT,ANKRD27,APC2,ARAP1,ARAP2,ARAP3,ARFGAP1,ARFGAP2,ARFGAP3,ARFGEF1,ARHGAP1,ARHGAP10,ARHGAP11A,ARHGAP11B,ARHGAP12,ARHGAP15,ARHGAP17,ARHGAP18,ARHGAP19,ARHGAP20,ARHGAP21,ARHGAP22,ARHGAP24,ARHGAP25,ARHGAP26,ARHGAP30,ARHGAP31,ARHGAP33,ARHGAP35,ARHGAP4,ARHGAP42,ARHGAP44,ARHGAP45,AR…
GO:0031346			positive regulation of cell projection organization	263	28	17.36	1.6129	0.00829	2.08145	ABL2,ACTR2,ADNP,AGRN,AKIRIN1,ALKAL2,AMIGO1,ANAPC2,ANKRD27,ANLN,AP2A1,APBB1,APC,ARAP1,ARF1,ARHGAP35,ARHGDIA,ARHGEF7,ARPC2,ARSB,ATF1,ATMIN,ATP7A,ATP8A2,AUTS2,AVIL,BAIAP2,BBS4,BCAS3,BHLHB9,BMP7,BMPR2,BRK1,C15orf62,C21orf91,CAMK1,CAMK1D,CAPRIN1,CAPRIN2,CARMIL1,CARMIL2,CBFA2T2,CCDC88A,CCP110,CCR7,CDC42,CDC42EP2,CDC42EP3,CDC42EP4,CDKL3,CDKL5,CENPJ,CEP120,CEP135,CFLAR,CHODL,CNR1,CNTF,CORO1B,CORO1C,CPEB3…
GO:0042326			negative regulation of phosphorylation	334	35	22.05	1.5873	0.00635	2.19723	ABL1,ADAR,ADARB1,AIDA,AKT1,AKT1S1,ANGPT1,ANKLE2,APC,ARRB1,ARRB2,ASH1L,ATF3,ATG14,BAK1,BAX,BMP7,BTN2A2,C3orf33,C9orf72,CACTIN,CADM4,CALM1,CALM2,CALM3,CAMK2N1,CASP3,CAV1,CBFA2T3,CBL,CBLB,CCNB1,CD109,CD300A,CDK5RAP1,CDK5RAP3,CDKN1A,CDKN1B,CDKN1C,CDKN2A,CDKN2B,CDKN2C,CDKN2D,CEACAM1,CEBPA,CEP85,CHMP6,CHORDC1,CHP1,CHRNA10,CIB1,CORO1C,COX11,CRKL,CSK,CTDSP1,CTDSP2,CTDSPL,CYLD,DAB2IP,DACT1,DAG1,DBNDD2,DDI…
GO:0003712			transcription coregulator activity	465	49	31.1	1.57556	0.00097	3.01323	ABL1,ABT1,ACTL6A,ACTN1,ACTN4,AEBP1,AEBP2,AIP,APEX1,ARHGAP35,ARID1A,ARID1B,ARID5A,ARID5B,ARL2BP,ARNT,ASXL1,ATF3,ATF5,ATF6,ATF7IP,ATN1,ATXN7L3,BASP1,BCL10,BCL9,BCL9L,BCOR,BHLHE40,BHLHE41,BICRA,BIRC2,BRCA1,BRD7,BTG1,BUD31,C1D,C1QBP,CALCOCO1,CARM1,CASP8AP2,CBFA2T2,CBFA2T3,CBFB,CBX4,CCAR1,CCAR2,CCDC62,CCND1,CCNE1,CD3D,CDK7,CDYL,CDYL2,CEBPA,CENPJ,CIITA,CIR1,CITED2,CNOT2,CNOT7,COPS2,COPS5,CREB1,CREBBP,C…
GO:0048468			cell development	1295	134	85.5	1.56725	0.00955	2.02	ABHD2,ABI1,ABI2,ABITRAM,ABL1,ABL2,ACAP3,ACRBP,ACSL4,ACTA2,ACTB,ACTG1,ACTN1,ACTN4,ACTR2,ACVR1,ADAM10,ADAM22,ADAMTSL4,ADARB1,ADCY1,ADD1,ADGRB1,ADGRG1,ADGRV1,ADNP,ADRA2B,AFDN,AFF4,AFG3L2,AGER,AGFG1,AGRN,AHI1,AKAP13,AKAP6,AKIP1,AKT1,AKT2,ALCAM,ALKAL2,ALKBH1,ALPK2,ALPK3,ALS2,AMH,AMIGO1,ANAPC2,ANG,ANK2,ANK3,ANKRD27,ANKS1A,ANXA2,ANXA2P2,ANXA6,AP1AR,AP2A1,APBB1,APOD,APP,APPL2,AREG,ARF1,ARF4,ARF6,ARFGEF1,…
GO:0048471			perinuclear region of cytoplasm	524	51	34.45	1.48041	0.00299	2.52433	ABCA1,ABCD1,ABL1,ACKR3,ACSL3,ACTN4,ADAM10,ADGRB1,AGGF1,AIF1,AIFM1,AKAP13,AKAP6,AKR1B1,ALG2,AMBRA1,AMFR,ANGEL1,ANKRD13A,ANKRD13B,ANKRD13C,ANKRD13D,ANP32A,ANXA2,ANXA4,ANXA6,APBA3,APBB1,APC,APC2,APEX1,APOD,APP,ARF1,ARF3,ARF5,ARFGEF1,ARFGEF2,ARHGAP1,ARHGAP10,ASGR2,ASPSCR1,ATN1,ATP2A2,ATP6V0A1,ATP6V0A2,ATP7A,ATP7B,ATP9A,ATP9B,ATRAID,ATXN10,ATXN2,AURKA,AXIN1,AZIN2,BAG5,BCAP31,BCL10,BCL3,BICD1,BNIP2,BSP…
GO:0005654			nucleoplasm	3073	253	202.01	1.25241	1.5e-05	4.82391	AAAS,AAGAB,ABCB4,ABCB6,ABITRAM,ABL1,ABRAXAS1,ABTB2,ACADM,ACADS,ACBD5,ACD,ACIN1,ACLY,ACOT7,ACOX1,ACSS2,ACTB,ACTL6A,ACTN4,ACTR5,ACTR6,ACTR8,ADAR,ADARB1,ADAT2,ADAT3,ADD1,ADD3,ADK,ADPRHL2,ADRM1,AEBP2,AEN,AFDN,AFF1,AFF2,AFF3,AFF4,AGO1,AGO2,AGO3,AGO4,AGTRAP,AHCTF1,AHR,AHRR,AIM2,AIP,AIRE,AK6,AK9,AKAP17A,AKAP8,AKAP8L,AKIP1,AKIRIN1,AKIRIN2,AKNA,AKR1B1,AKT1,AKT1S1,AKT2,ALAS1,ALDH1B1,ALDH6A1,ALKBH2,ALKBH3,A…
Significant GO terms from downregulated DEGs
GO.ID	Category	Subcategory	GO Term	Annotated	Significant	Expected	Enrichment	weightFisher	NegLog.Pval	Annotated Genes
GO:0048020	Immune response	Cytokine	CCR chemokine receptor binding	11	4	0.34	11.7647	0.00025	3.60206	CCL22,CCL3,CCL3L1,CCL4,CCL5,CCR2,CCRL2,CNIH4,JAK1,STAT1,STAT3
GO:0032729	Immune response	Cytokine	positive regulation of interferon-gamma production	53	8	1.69	4.73373	0.00025	3.60206	ABL1,BCL3,CCR2,CD14,CD160,CD2,CD226,CD244,CD3E,CEBPG,CLEC7A,EBI3,FADD,FAM49B,FZD5,HAVCR2,HLA-DPA1,HRAS,HSPD1,IL12A,IL12B,IL12RB1,IL12RB2,IL18,IL18R1,IL1B,IL23A,IL23R,IL27RA,IL6R,IRF8,KLRK1,LGALS9,PDE4B,PDE4D,PTPN22,PYCARD,RASGRP1,RIPK2,SASH3,SLAMF6,SLC11A1,TLR3,TLR4,TLR7,TLR8,TLR9,TNF,TNFRSF13C,TNFSF4,TXK,ZFPM1,ZP3
GO:0032722	Immune response	Cytokine	positive regulation of chemokine production	38	5	1.21	4.13223	0.0068	2.16749	ADAM17,AGER,AIF1,APP,C5,CD74,CLEC7A,CSF1R,DDX3X,EGR1,EIF2AK2,HAVCR2,HIF1A,HMOX1,IL1B,IL4R,IL6,IL6R,IL7,LGALS9,LRP1,MAVS,MBP,MCOLN2,MIF,PYCARD,RIPK2,SELENOK,SYK,TICAM1,TIRAP,TLR2,TLR3,TLR4,TLR7,TLR9,TNF,TRIM32
GO:0005125	Immune response	Cytokine	cytokine activity	73	7	2.25	3.11111	0.00706	2.1512	AIMP1,AREG,BMP1,BMP6,BMP7,BMP8A,C5,CCL22,CCL28,CCL3,CCL3L1,CCL4,CCL5,CD40LG,CD70,CKLF,CLCF1,CMTM1,CMTM3,CMTM7,CNTF,CXCL10,CXCL16,CXCL5,CXCL8,CXCL9,EBI3,EDN1,FAM3C,FASLG,FGF2,FLT3LG,GDF11,GDF7,GPI,GRN,HMGB1,IL10,IL12A,IL12B,IL15,IL16,IL18,IL1A,IL1B,IL1RN,IL23A,IL32,IL6,IL7,LTB,MIF,NAMPT,NRG1,OSM,PF4,PF4V1,PPBP,SECTM1,TGFB1,TGFB3,THNSL2,TIMP1,TNF,TNFSF10,TNFSF12,TNFSF13,TNFSF13B,TNFSF4,TNFSF8,TXLNA…
GO:0150077	Immune response	General	regulation of neuroinflammatory response	19	4	0.61	6.55738	0.0027	2.56864	ATM,CCL3,CD200,CD200R1,CST7,CTSC,GRN,IL18,IL1B,IL6,LDLR,LRRK2,NR1D1,PTGS2,PTPRC,STAP1,TNF,TNFRSF1B,TREM2
GO:0050729	Immune response	General	positive regulation of inflammatory response	90	9	2.87	3.13589	0.00225	2.64782	ABCC1,ADAM8,APPL1,BTK,CCL3,CCL3L1,CCR2,CCR7,CD28,CD47,CD6,CD81,CDK19,CEBPA,CEBPB,CLEC7A,CLOCK,CNR1,CTSC,DDT,DHX9,ETS1,FCER1G,GBP5,GPSM3,GRN,HYAL2,IDO1,IL12B,IL15,IL17RA,IL17RB,IL17RC,IL18,IL1B,IL23A,IL6,IL6ST,ITGA2,JAK2,KARS1,KLKB1,KPNA6,LDLR,LILRA5,LRRK2,MAPK13,MGST2,MYD88,NAPEPLD,NEAT1,NFKBIA,NFKBIZ,NLRP12,NOD2,OSM,PARK7,PDCD4,PDE2A,PIK3CG,PLA2G7,PTGER4,PTGS2,RPS19,S100A12,S100A8,S100A9,SERPINE…
GO:0042742	Immune response	General	defense response to bacterium	127	10	4.05	2.46914	0.00742	2.1296	ACP5,ADAM17,ADGRB1,AICDA,ANKRD17,ANXA3,ARG2,BCL3,C5AR1,CAMP,CARD9,CD160,CD36,CD4,CEBPB,CFP,CLEC4D,CLEC4E,COCH,CYBA,DEFA1B,DEFA3,DROSHA,EPHA2,F2RL1,FCER1G,FGR,FOXP1,FPR2,GBP2,GBP4,GBP7,GNLY,GRN,GSDMD,H2BC10,H2BC11,H2BC12,H2BC21,H2BC4,H2BC6,H2BC7,H2BC8,H2BS1,HAMP,HAVCR2,HMGB2,HP,IGHV1OR15-1,IGLL1,IGLL5,IL10,IL12A,IL12B,IL23A,IL23R,IL27RA,IL6,IL6R,IRF8,ISG15,JCHAIN,KLRK1,LTF,LYST,LYZ,MAPKBP1,MAVS,MI…
GO:0002825	Immune response	Leukocyte activity	regulation of T-helper 1 type immune response	20	6	0.64	9.375	2.7e-05	4.56864	ANXA1,CCR2,CD80,HAVCR2,HLX,IL12B,IL12RB1,IL18,IL18R1,IL1B,IL23A,IL23R,IL27RA,IL4R,IL6R,JAK3,RIPK2,SLC11A1,SOCS5,TNFSF4
GO:0140131	Immune response	Leukocyte activity	positive regulation of lymphocyte chemotaxis	11	3	0.35	8.57143	0.0044	2.35655	ADAM10,ADAM17,CCL3,CCL4,CCL5,CCR2,OXSR1,PTK2B,STK39,TMEM102,WNK1
GO:0051132	Immune response	Leukocyte activity	NK T cell activation	12	3	0.38	7.89474	0.00572	2.2426	CD300A,ELF4,HSPH1,IL12A,IL12B,IL15,IL18,IL23A,IL23R,IL6R,RASAL3,ZBTB7B
GO:0030449	Immune response	Leukocyte activity	regulation of complement activation	23	5	0.73	6.84932	0.00067	3.17393	C1QA,C1QB,C1QBP,C1R,C3AR1,C5,C5AR1,C5AR2,CD19,CD46,CD55,CD59,CD81,CFP,CLU,CR1,CR1L,CR2,IGHV1OR15-1,IL1B,PHB,PROS1,VSIG4
GO:0006958	Immune response	Leukocyte activity	complement activation, classical pathway	14	3	0.45	6.66667	0.00903	2.04431	C1QA,C1QB,C1QBP,C1R,C1RL,C5,CD46,CD55,CLU,CR1,CR2,IGHV1OR15-1,IGLL1,IGLL5
GO:0030593	Immune response	Leukocyte activity	neutrophil chemotaxis	57	6	1.82	3.2967	0.00934	2.02965	BST1,C1QBP,C3AR1,C5AR1,C5AR2,CAMK1D,CCL22,CCL3,CCL3L1,CCL4,CCL5,CCR7,CD74,CKLF,CSF3R,CXCL10,CXCL5,CXCL8,CXCL9,CXCR1,CXCR2,DAPK2,DYSF,EDN1,FCER1G,GBF1,IL1B,IL1RN,IL23A,ITGA1,ITGA9,ITGB2,JAM3,JAML,LGALS3,MOSPD2,MPP1,NCKAP1L,PDE4B,PDE4D,PF4,PF4V1,PIK3CD,PIK3CG,PIP5K1C,PPBP,PREX1,RAC1,RAC2,RIPOR2,S100A12,S100A8,S100A9,SYK,TIRAP,VAV1,VAV3
GO:0014808			release of sequestered calcium ion into cytosol by sarcoplasmic reticulum	20	6	0.64	9.375	2.7e-05	4.56864	AKAP6,ANK2,CALM1,CALM2,CALM3,CAMK2D,CCL3,CCR5,CHD7,CLIC2,DMD,GSTM2,GSTO1,PDE4D,PRKACA,RYR1,SLC8A1,SRI,TMEM38A,TMEM38B
GO:0034116			positive regulation of heterotypic cell-cell adhesion	10	3	0.32	9.375	0.00327	2.48545	AGER,BMP7,CD44,FLOT1,GCNT2,IL10,IL1B,LCK,SKAP1,TNF
GO:0036038			MKS complex	11	3	0.36	8.33333	0.0047	2.3279	AHI1,B9D1,B9D2,CEP290,MKS1,TCTN1,TCTN2,TMEM107,TMEM216,TMEM231,TMEM67
GO:0010574			regulation of vascular endothelial growth factor production	22	5	0.7	7.14286	0.00054	3.26761	ARNT,ATF4,BRCA1,C3AR1,C5,C5AR1,CCR2,CYP1B1,EIF2AK3,HIF1A,HPSE,IL1A,IL1B,IL6,IL6ST,NDRG2,NUTF2,PTGS2,RORA,SARS1,SULF2,TGFB1
GO:0051497			negative regulation of stress fiber assembly	14	3	0.45	6.66667	0.00903	2.04431	ARAP1,ARHGAP6,CLASP1,CLASP2,DLC1,INPP5K,MET,PFN1,PHLDB2,PPFIA1,S1PR1,STMN1,WAS,WASF2
GO:0042304			regulation of fatty acid biosynthetic process	31	5	0.99	5.05051	0.00276	2.55909	ABCD1,ABCD2,ACADVL,ADIPOR1,ADIPOR2,ANXA1,BRCA1,CD74,CEACAM1,EIF6,ELOVL5,ERLIN1,ERLIN2,FABP5,IL1B,INSIG1,INSIG2,LPGAT1,MID1IP1,NR1H2,NR1H3,PDK4,PIBF1,PRKAB2,PRKAG2,PTGS2,SCAP,SIRT1,SLC45A3,TRIB3,WDTC1
GO:0019226			transmission of nerve impulse	26	4	0.83	4.81928	0.00875	2.05799	ANK3,CNTNAP1,CNTNAP2,FMR1,GBA,GPER1,GPR35,ITGA2,JAM3,KCNMB3,KCNMB4,NRCAM,P2RX1,P2RX4,PAFAH1B1,S1PR1,SCN11A,SCN2A,SCN3A,SCN4A,SCN5A,SCN8A,SCN9A,SOD1,TNR,TYMP
GO:0099601			regulation of neurotransmitter receptor activity	26	4	0.83	4.81928	0.00875	2.05799	ADRB2,AKAP9,ANXA3,APP,CAPN1,CCR2,CDK5,CRHBP,DAPK1,DLG1,DLG3,DLG4,FNTA,HOMER1,KLHL24,LYPD6B,MEF2C,MINK1,NETO1,NETO2,NLGN3,PINK1,PTK2B,RASGRF1,SHISA8,SRC
GO:0019369			arachidonic acid metabolic process	26	4	0.83	4.81928	0.00875	2.05799	AKR1C3,ALOX12,CBR1,CYP1B1,CYP2C8,CYP2D6,CYP2D7,CYP2J2,CYP2S1,CYP2U1,DAGLA,DAGLB,EPHX2,FAAH,FAAH2,MAPK3,MGLL,PLA2G4A,PLA2G4C,PNPLA8,PTGDS,PTGES2,PTGES3,PTGS1,PTGS2,TBXAS1
GO:0030282			bone mineralization	61	9	1.95	4.61538	0.00012	3.92082	ACVR1,ACVR2A,ACVR2B,ADGRV1,ADRB2,ANKH,ANO6,ASGR2,ATP2B1,ATRAID,AXIN2,BCOR,BMP2K,BMP6,BMP7,BMPR1A,BMPR2,CCDC154,CCL3,CCR1,CYP27B1,DDR2,ECM1,EIF2AK3,ENPP1,ERCC2,FAM20C,FBN2,FBXL15,FGR,HIF1A,ISG15,KLF10,LGR4,LTF,MATN1,MEF2C,MINPP1,NBR1,P2RX7,PHEX,PTGS2,PTK2B,RFLNB,ROR2,S1PR1,SBDS,SBNO2,SLC8A1,SMAD3,SMPD3,SNX10,SRGN,TFAP2A,TGFB1,TGFB3,TMEM38B,TUFT1,TXLNG,ZBTB40,ZMPSTE24
GO:0005267			potassium channel activity	36	5	1.11	4.5045	0.00463	2.33442	ABCC8,GRIK3,GRIK4,HCN2,HCN3,KCNA3,KCNA6,KCNAB2,KCNAB3,KCNC3,KCNC4,KCND1,KCNE3,KCNG1,KCNH2,KCNH3,KCNH4,KCNH8,KCNIP2,KCNJ11,KCNJ14,KCNJ2,KCNJ3,KCNK6,KCNMA1,KCNMB3,KCNMB4,KCNN3,KCNN4,KCNQ1,KCNQ5,MTMR6,PKD2,TMEM175,TMEM38A,TMEM38B
GO:0061512			protein localization to cilium	42	6	1.34	4.47761	0.00201	2.6968	ARF4,ARL13B,ARL3,ARL6,ATP6V1D,BBIP1,BBS1,BBS4,BBS9,CCDC66,CCDC88A,CPLANE1,CROCC,CSNK1D,DYNC2H1,EFCAB7,EHD1,ENTR1,GAS8,GGA1,IFT122,IFT140,IFT20,INPP5E,LZTFL1,NPHP4,RAB11FIP3,RAB29,RABEP1,SNX10,SPATA7,TBC1D32,TCTN1,TCTN2,TMEM107,TTC21A,TTC21B,TTC26,TULP3,WDR19,WDR35,ZDHHC3
GO:0034702			ion channel complex	114	12	3.73	3.21716	0.0071	2.14874	ABCC8,ABHD12,ABHD6,AKAP6,AKAP9,AMIGO1,ANO6,ATP2A1,BEST1,CACNA1A,CACNA1D,CACNA1E,CACNA1F,CACNA2D2,CACNA2D3,CACNA2D4,CACNB1,CACNB3,CACNB4,CALM1,CALM2,CALM3,CATSPER1,CATSPER3,CATSPERE,CATSPERG,CHRFAM7A,CHRNA5,CHRNB1,CHRNE,CLCC1,CLCN2,CLIC1,CLIC2,CLIC4,CLIC5,CNTNAP2,CTTN,DLG1,DLG3,DLG4,EPS8,FKBP1A,GABRR2,GLRA3,GRIK3,GRIK4,HCN2,HERPUD1,HSPA2,HTR3A,KCNA3,KCNA6,KCNAB2,KCNC3,KCNC4,KCND1,KCNE3,KCNG1,KCNH2…
GO:2001257			regulation of cation channel activity	80	8	2.55	3.13725	0.0039	2.40894	ADRB2,AHNAK,AKAP6,ALG10B,AMIGO1,ANK2,ANK3,ANXA3,APP,ATPSCKMT,CACNB1,CACNB3,CACNB4,CALM1,CALM2,CALM3,CAMK2D,CAPN1,CAV1,CCR2,CLIC2,CRACR2A,CRHBP,CTSS,DAPK1,DLG1,DLG3,DLG4,DMD,DYSF,EHD3,FKBP1A,FMR1,GEM,GNB5,GPR35,GSTM2,GSTO1,HOMER1,HTT,JSRP1,KCNE3,KCNG1,KCNIP2,KCNJ11,KCNRG,KIF5B,KLHL24,MEF2C,MINK1,MYO5A,NETO1,NETO2,NIPSNAP2,NLGN3,OPRL1,PDE4B,PDE4D,PINK1,PKD2,PLA2G6,PLCG2,PRKACA,PTK2B,RASGRF1,REM2,SE…
GO:0007601			visual perception	90	8	2.87	2.78746	0.00794	2.10018	ABCC6,ABLIM1,ADGRV1,AOC2,ARL6,ATF6,ATP8A2,ATXN7,BBS1,BBS10,BBS2,BBS4,BBS5,BBS7,BBS9,BEST1,BFSP2,CABP4,CACNA1F,CACNA2D4,CCDC66,CDH23,CEP250,CHM,CLIC5,CLN6,CLN8,CNNM4,COL18A1,COL1A1,CRYBG3,CRYGS,CRYZ,CYP1B1,CYP4V2,DHRS3,DNAJC19,DRAM2,EML2,EPAS1,EYA3,FAM161A,FSCN2,GABRR2,GJA3,GUCA1B,HMCN1,HPS1,HSF4,IMPG2,LAMB2,LAMC3,MKKS,MYO3A,MYO3B,MYO5A,MYO9A,NOB1,NRL,OAT,OPA1,OPA3,PDCL,PDE6B,PDE6D,PDE6G,PITPNA,PP…
GO:0120161			regulation of cold-induced thermogenesis	93	8	2.97	2.6936	0.00961	2.01728	ABHD6,ACOT13,ACSL1,ACVR2B,ADAM17,ADIPOR1,ADIPOR2,ADRB2,ALDH1A1,ALMS1,APC,APPL2,ARNTL,ARRDC3,ATF4,BSCL2,CAV1,CCR2,CD36,CEBPB,CMKLR1,CNOT3,CPT2,CXCR4,DDIT3,DECR1,DOCK7,DYNC1H1,EHMT1,EPAS1,ESRRG,FABP5,FH,FLCN,G0S2,GATM,GNAS,HADH,HDAC3,HSF1,ID1,IGF1R,IL15,IL18,IL18R1,IL4R,IP6K1,IRF4,JAK2,KDM1A,KDM3A,KDM6B,LEPR,LGR4,LNPEP,LPIN1,MAP2K6,MFN2,NOTCH1,NR1D1,NR1H2,NR1H3,NRDC,OGT,OMA1,PCTP,PDGFC,PEMT,PER2,PG…
GO:0038023			signaling receptor activity	537	32	16.54	1.9347	0.00148	2.82974	ABCA1,ABCA7,ABCC8,ABHD2,ACKR3,ACKR4,ACVR1,ACVR1B,ACVR1C,ACVR2A,ACVR2B,ADGRA3,ADGRB1,ADGRB2,ADGRD1,ADGRE1,ADGRE2,ADGRE3,ADGRE5,ADGRF3,ADGRG1,ADGRG5,ADGRL1,ADGRV1,ADIPOR1,ADIPOR2,ADRA2B,ADRB2,AGER,AGTRAP,AMFR,AMOT,ANPEP,ANTXR2,ANXA2R,ATP6AP2,ATRN,B9D1,BMPR1A,BMPR2,BTLA,BTN1A1,C3AR1,C5AR1,C5AR2,CALCRL,CCR1,CCR2,CCR4,CCR5,CCR6,CCR7,CCR9,CCRL2,CD14,CD160,CD2,CD200R1,CD244,CD247,CD27,CD28,CD300A,CD300C…
GO:0031226			intrinsic component of plasma membrane	805	48	26.32	1.82371	3.9e-05	4.40894	ABCA1,ABCB4,ABCC1,ABCC2,ABCC3,ABCC5,ABCC8,ABHD12,ABHD17A,ABHD17B,ABHD6,ACKR4,ACVR1,ACVR1B,ACVR1C,ACVR2A,ACVR2B,ADAM17,ADAM22,ADAM8,ADAM9,ADCY1,ADCY3,ADCY4,ADCY7,ADCY9,ADGRB1,ADGRB2,ADGRD1,ADGRE1,ADGRE2,ADGRE3,ADGRE5,ADGRG1,ADGRG5,ADGRL1,ADIPOR1,ADIPOR2,ADRA2B,ADRB2,AGER,AKAP9,ALCAM,AMIGO1,ANKH,APH1A,APH1B,APP,AQP9,ASAH2,ASGR1,ATP1A1,ATP1A3,ATP1B1,ATP1B3,ATP2A2,ATP2B1,ATP2B4,ATP7B,ATRN,BCAP29,BCAP…

## Sheet: HCV vs HD
Table S2c: GO Analysis for DEGs in HCV vs HD
GO Analysis performed using "topGO" package in R
GO terms with adjusted p-value (weightFisher column) <0.01 considered significant
"Immune response" only category annotated
Significant GO terms from upregulated DEGs
GO.ID	Category	Subcategory	GO Term	Annotated	Significant	Expected	Enrichment	weightFisher	NegLog.Pval	Annotated Genes
GO:0035455	Immune response	Cytokine	response to interferon-alpha	19	3	0.2	15	0.00097	3.01323	ADAR,AXL,BST2,EIF2AK2,GAS6,GATA3,IFIT2,IFIT3,IFITM1,IFITM2,IFITM3,IFNAR1,IFNAR2,KLHL20,MX2,PDE12,PYHIN1,RO60,TPR
GO:0060337	Immune response	Cytokine	type I interferon signaling pathway	73	6	0.77	7.79221	0.00046	3.33724	ABCE1,ADAR,BST2,CACTIN,CDC37,CNOT7,EGR1,FADD,GBP2,HLA-A,HLA-G,HLA-H,HSP90AB1,IFI27,IFI35,IFI6,IFIT1,IFIT2,IFIT3,IFITM1,IFITM2,IFITM3,IFNAR1,IFNAR2,IKBKE,IP6K2,IRAK1,IRF1,IRF2,IRF3,IRF4,IRF5,IRF6,IRF7,IRF8,IRF9,ISG15,ISG20,JAK1,LSM14A,MAVS,METTL3,MUL1,MX1,MX2,MYD88,NLRC5,OAS1,OAS2,OAS3,OASL,PSMB8,PTPN1,PTPN11,PTPN2,PTPN6,RNASEL,RSAD2,SAMHD1,SCRIB,SP100,STAT1,STAT2,TBK1,TREX1,TYK2,UBE2K,USP18,WNT5A…
GO:0019079	Immune response	Viral	viral genome replication	107	7	1.13	6.19469	0.00013	3.88606	ADAR,ADARB1,AICDA,APOBEC3A,APOBEC3C,APOBEC3D,APOBEC3F,APOBEC3G,ATG16L1,ATG16L2,ATG5,BANF1,BCL2,BST2,CCL5,CCNK,CD209,CD28,CDC42,CNOT7,CTBP1,CTBP2,CXCL8,CXCR6,DDB1,DDX3X,DDX5,DEK,EEA1,EIF2AK2,EIF2AK4,FAM111A,FBXL2,FMR1,GAS6,GRK2,HACD3,HTATSF1,IFI16,IFI27,IFIT1,IFIT5,IFITM1,IFITM2,IFITM3,ILF3,INPP5K,ISG15,ISG20,LAMTOR5,LARP1,LTF,MAVS,MORC2,MPHOSPH8,MX1,NFIA,NOTCH1,NUCKS1,OAS1,OAS3,OASL,PABPC1,PARP10…
GO:1903901	Immune response	Viral	negative regulation of viral life cycle	66	4	0.69	5.7971	0.00509	2.29328	AICDA,APOBEC3A,APOBEC3C,APOBEC3D,APOBEC3F,APOBEC3G,BANF1,BST2,CCL5,CCNK,CHMP3,EIF2AK2,EIF2AK4,FAM111A,FCN1,GSN,IFI16,IFIT1,IFIT5,IFITM1,IFITM2,IFITM3,ILF3,INPP5K,ISG15,ISG20,LTF,MAVS,MID2,MORC2,MPHOSPH8,MX1,OAS1,OAS3,OASL,PARP10,PLSCR1,PML,PRKN,PROX1,PTX3,RESF1,RNASEL,RSAD2,SETDB1,SHFL,SNX3,SRPK1,SRPK2,TASOR,TNF,TNIP1,TRIM11,TRIM13,TRIM21,TRIM25,TRIM27,TRIM28,TRIM32,TRIM35,TRIM5,TRIM59,TRIM8,VAPA…
GO:0051607	Immune response	Viral	defense response to virus	197	8	2.07	3.86473	0.00112	2.95078	ABCE1,ABCF3,ADAR,ADARB1,AGBL4,AGBL5,AICDA,AIM2,AIMP1,ANKRD17,APOBEC3A,APOBEC3B,APOBEC3C,APOBEC3D,APOBEC3F,APOBEC3G,ATG7,BCL2,BECN1,BIRC2,BIRC3,BNIP3,BNIP3L,BST2,C1QBP,CARD9,CD40,CGAS,CNOT7,CRCP,CXCL10,CXCL9,DDIT4,DDX1,DDX17,DDX21,DDX58,DDX60,DEFA1B,DEFA3,DHX36,DHX58,DHX9,DNAJC3,DTX3L,EIF2AK2,EIF2AK4,ELMOD2,ERCC6,EXOC1,EXOSC4,EXOSC5,F2RL1,FADD,FAM111A,FGL2,FLNA,G3BP1,GBP1,GBP3,GPATCH3,HERC5,HYAL2,…
GO:0035278			miRNA mediated inhibition of translation	12	3	0.13	23.0769	0.00023	3.63827	AGO1,AGO2,AGO3,AGO4,EIF4G1,EIF6,RBM4,STAT3,TNRC6A,TNRC6B,TNRC6C,ZFP36
GO:0048188			Set1C/COMPASS complex	10	2	0.1	20	0.0046	2.33724	ASH2L,CXXC1,DPY30,HCFC1,RBBP5,SETD1A,SETD1B,WDR5,WDR5B,WDR82
GO:0042800			histone methyltransferase activity (H3-K4 specific)	14	3	0.15	20	0.00044	3.35655	ASH1L,ASH2L,CXXC1,KMT2A,KMT2B,KMT2C,KMT2D,RBBP5,SETD1A,SETD1B,SETD3,SETMAR,WDR5,WDR82
GO:0070168			negative regulation of biomineral tissue development	20	4	0.21	19.0476	5e-05	4.30103	BCOR,CCL3,CCR1,ECM1,ENPP1,GAS6,GATA1,HEY1,HEY2,HIF1A,NOS3,NOTCH1,PTK2B,RFLNB,ROCK1,ROCK2,SOX9,SRGN,TGFB1,TRPM4
GO:0034058			endosomal vesicle fusion	10	2	0.11	18.1818	0.00467	2.33068	ANKFY1,SAMD9,SAMD9L,SPHK1,TGFBRAP1,VPS11,VPS39,VPS41,VPS4A,VPS8
GO:0060767			epithelial cell proliferation involved in prostate gland development	10	2	0.11	18.1818	0.00467	2.33068	AR,CDKN1B,CTNNB1,EAF2,NKX3-1,NOTCH1,SERPINF1,SOX9,STK11,WDR77
GO:0030277			maintenance of gastrointestinal epithelium	10	2	0.11	18.1818	0.00467	2.33068	CRACD,NOD2,PBLD,SLC22A5,SOX9,STRAP,TLR4,TLR9,VSIG1,ZNF830
GO:0090148			membrane fission	10	2	0.11	18.1818	0.00467	2.33068	CHMP4B,CORO1C,DNM1L,MX1,MX2,OPA1,SH3GLB1,SLC25A46,SPAST,TMCC1
GO:0033632			regulation of cell-cell adhesion mediated by integrin	10	2	0.11	18.1818	0.00467	2.33068	ADA,CCL5,CD3E,DPP4,FERMT3,PIEZO1,PODXL,SKAP1,SWAP70,WNK1
GO:2000826			regulation of heart morphogenesis	22	4	0.23	17.3913	7.4e-05	4.13077	ACVR1,BMP7,BMPR2,CTNNB1,DKK1,ENG,FOXC1,HES1,JAG1,MKS1,NOTCH1,PIM1,RBPJ,RNF207,ROBO1,SEMA3C,SIX1,SMAD4,SMO,SOX9,TGFBR1,TGFBR2
GO:0048745			smooth muscle tissue development	11	2	0.12	16.6667	0.00567	2.24642	DLG1,ENG,IHH,MYLK,NF1,PKD2,PROX1,SIX1,SOX9,SRF,TIPARP
GO:0003180			aortic valve morphogenesis	17	3	0.18	16.6667	0.00069	3.16115	EFNA1,EMILIN1,GATA3,GATA4,HEY2,JAG1,NFATC1,NOS3,NOTCH1,RB1,ROBO1,ROCK1,ROCK2,SNAI1,SOX9,TBX20,TGFB1
GO:0110111			negative regulation of animal organ morphogenesis	18	3	0.19	15.7895	0.00083	3.08092	BCL2,BCOR,BMP7,BMPR2,CEACAM1,CHAD,CITED1,CTNNB1,FBXW7,FOXC1,GATA3,HNF1B,LIMS2,NOTCH1,STAT1,THRB,TNF,WNT5A
GO:0003188			heart valve formation	12	2	0.13	15.3846	0.00676	2.17005	DCHS1,EFNA1,GATA4,HEY1,HEY2,NOTCH1,OLFM1,SCX,SMAD4,SOX9,TBX20,ZFPM1
GO:0060213			positive regulation of nuclear-transcribed mRNA poly(A) tail shortening	12	2	0.13	15.3846	0.00676	2.17005	AGO2,BTG2,CNOT1,CNOT7,CPEB3,PABPC1,POLR2G,TNRC6A,TNRC6B,TNRC6C,TOB1,ZFP36
GO:0060740			prostate gland epithelium morphogenesis	12	2	0.13	15.3846	0.00676	2.17005	AR,BMP7,ESR1,FEM1B,FRS2,NKX3-1,NOTCH1,RARG,RXRA,SOX9,TP63,WNT5A
GO:0060841			venous blood vessel development	12	2	0.13	15.3846	0.00676	2.17005	ACVR2B,ACVRL1,BMPR2,CCM2,EFNB2,ENG,HEG1,NOTCH1,PROX1,SEMA3C,TBX20,VEGFA
GO:0035886			vascular smooth muscle cell differentiation	19	3	0.2	15	0.00097	3.01323	ADM,CTH,DNMT1,ENG,EPC1,FGF9,GPER1,HES1,HEY2,KIT,NFATC1,NFATC2,NFATC3,NOTCH1,PDCD4,SGCB,SOD2,SRF,VEGFA
GO:0009312			oligosaccharide biosynthetic process	14	2	0.15	13.3333	0.00919	2.03668	B3GALNT1,B3GALT2,B4GALT1,FBP1,FUT3,FUT8,MGAT2,MPDU1,SLC2A1,ST3GAL2,ST3GAL4,ST6GALNAC1,ST6GALNAC5,ST6GALNAC6
GO:0072132			mesenchyme morphogenesis	29	4	0.3	13.3333	0.00023	3.63827	ACTA2,ACVR1,ACVRL1,BMP7,BMPR1A,DCHS1,ENG,EXOC4,FGFR1,FOXC1,HEY1,HEY2,LEF1,MDM2,MDM4,MYC,NOS3,NOTCH1,RBPJ,ROBO1,SMAD2,SMAD3,SMAD4,SNAI1,SOX9,TBX20,TGFBR1,TGFBR2,WNT5A
GO:1903053			regulation of extracellular matrix organization	30	4	0.32	12.5	0.00129	2.88941	ABL1,ADTRP,AEBP1,CARMIL2,CFLAR,CHADL,CLASP1,CLASP2,COLGALT1,CST3,DAG1,DDR2,DPP4,EMILIN1,ETS1,FGFR4,FSCN1,IL6,LRP1,MELTF,NOTCH1,PHLDB1,PHLDB2,RB1,RGCC,SMAD3,SOX9,TGFB1,TNFRSF1A,TNFRSF1B
GO:0048873			homeostasis of number of cells within a tissue	27	3	0.28	10.7143	0.00276	2.55909	ADD1,AKT3,BAX,BCL2,CCR2,CORO1A,CSF1,F2R,FH,FLT3LG,GATA1,GATA2,GIGYF2,IL20RB,IL7,ILDR2,KLHL10,KRAS,LIPA,NOS3,NOTCH1,P2RX7,PTPN11,SASH3,SMO,SOX9,VPS54
GO:0048844			artery morphogenesis	37	4	0.39	10.2564	0.00059	3.22915	ACVRL1,AKT3,APOE,ARID2,BMPR1A,BMPR2,CHD7,EFNB2,ENG,FOXC1,HES1,HEY1,HEY2,HOXA1,HPGD,JAG1,LDLR,LRP1,MDK,MYLK,NF1,NOTCH1,NPRL3,NRP1,PDGFRB,PKD2,PRDM1,PROX1,RBPJ,SEC24B,SIX1,SMAD7,SOX4,SRF,TGFBR1,VEGFA,ZMIZ1
GO:0055008			cardiac muscle tissue morphogenesis	39	4	0.41	9.7561	0.00072	3.14267	BMPR1A,CHD7,DSP,ENG,FKBP1A,FOXC1,HEG1,HEY2,IGSF22,MED1,MYBPC2,MYBPC3,MYL2,MYOM2,NOTCH1,NRG1,PKP2,PROX1,PTCD2,RBPJ,RXRA,RYR2,S1PR1,SIRT6,SMAD4,SMAD7,TBX20,TCAP,TGFB1,TGFBR1,TGFBR3,TNNC1,TNNI1,TPM1,TTN,UBE4B,WNT5A,ZFPM1,ZFPM2
GO:0010718			positive regulation of epithelial to mesenchymal transition	39	4	0.41	9.7561	0.00072	3.14267	ACVR1,AXIN2,BAMBI,BCL9L,BMP7,COL1A1,CRB2,CTNNB1,DAB2,ENG,EZH2,FOXC1,GCNT2,GLIPR2,HDAC2,IL1B,IL6,JAG1,LEF1,LOXL2,MDK,MTOR,NOTCH1,OLFM1,RGCC,SDCBP,SMAD2,SMAD3,SMAD4,SNAI1,TCF7L2,TGFB1,TGFB1I1,TGFB3,TGFBR1,TGFBR2,TIAM1,WWTR1,ZNF703
GO:0045616			regulation of keratinocyte differentiation	30	3	0.32	9.375	0.00375	2.42597	AQP3,CBFB,CD109,CTSK,CTSL,CYP27B1,ERRFI1,FOXC1,GRHL1,HOXA7,KRT36,MACROH2A1,MACROH2A2,MED1,NCOA3,NME2,NOTCH1,NUMA1,PLAAT4,PRKCH,ROCK1,ROCK2,RUNX1,SGPP1,SRSF6,TP63,TRIM16,VDR,ZFP36,ZFP36L1
GO:2000649			regulation of sodium ion transmembrane transporter activity	37	3	0.39	7.69231	0.0068	2.16749	ACTN4,ANK3,ATP1B1,CAMK2D,CHP1,DMD,DNM2,DRD4,FGF12,FXYD1,FXYD5,FXYD6,FXYD7,GLRX,GPD1L,HECW2,KIF5B,KLHL24,NEDD4,NEDD4L,NETO1,NETO2,PRKCE,RANGRF,SCN1B,SCN4B,SLC9A1,SLC9A3R1,SLMAP,STK39,STOM,TESC,UTRN,WNK1,WNK2,WNK4,YWHAH
GO:0030279			negative regulation of ossification	49	4	0.52	7.69231	0.00172	2.76447	AREG,AXIN2,BCL2,BCOR,CCL3,CCR1,CDK6,CHSY1,CITED1,DKK1,ECM1,ENPP1,GATA1,HDAC4,HDAC7,HIF1A,HOXA2,ID1,ID2,ID3,KREMEN2,LIMD1,LRP5,MDK,MEF2C,MEN1,NBR1,NOCT,NOTCH1,PTCH1,PTK2B,RBPJ,RFLNB,RIOX1,RORB,SEMA4D,SKI,SMAD3,SMURF1,SOX9,SRGN,SUFU,TGFB1,TMEM64,TNF,TOB1,TPH1,TRPM4,TWSG1
GO:0051568			histone H3-K4 methylation	50	4	0.53	7.54717	0.00185	2.73283	ARID4A,ASH1L,ASH2L,AUTS2,BCOR,BEND3,BRCA1,CTNNB1,CTR9,CXXC1,DNMT1,DNMT3B,DPY30,GATA3,GFI1,H1-2,H1-3,H1-4,KDM1A,KDM6A,KMT2A,KMT2B,KMT2C,KMT2D,KMT2E,MACROH2A1,MYB,NELFE,OGT,PAGR1,PAXIP1,PIH1D1,PRMT6,PYGO2,RBBP5,RLF,RTF1,SETD1A,SETD1B,SETD3,SETMAR,SMAD4,SNW1,TET2,TET3,WDR5,WDR5B,WDR61,WDR82,ZNF335
GO:0097120			receptor localization to synapse	38	3	0.4	7.5	0.00733	2.1349	ADAM10,ADAM22,ANKS1B,ARHGAP44,CACNG3,CEP112,CLSTN1,CNIH2,DAG1,DBN1,DLG1,DLG3,DLG4,GPC4,GPHN,GRASP,GRIP1,GRIPAP1,HRAS,IQSEC2,KIF5A,MAPK10,NETO1,NPTN,NSG1,PRKCZ,RAB11A,RAB8A,RAP1A,SCRIB,SNAP25,SNAP47,STX1B,STX3,STX7,SYNJ2BP,TYROBP,VPS35
GO:0035914			skeletal muscle cell differentiation	39	3	0.41	7.31707	0.00788	2.10347	AKIRIN1,ARNTL,ASB2,ATF3,BCL9,BCL9L,BTG2,CDON,COPS2,DDX17,DDX5,EEF2,EGR1,EGR2,EMD,EOMES,EPHB1,FOXN2,GPC1,GTF3C5,HIVEP3,HMG20B,KLF5,LEMD2,MAFF,MEF2C,MEF2D,MSTN,NLN,NOTCH1,NR1D2,PAX5,RB1,S100B,SAP30,SCX,SIX1,UQCC2,ZNF689
GO:0045747			positive regulation of Notch signaling pathway	40	3	0.42	7.14286	0.00846	2.07263	AAK1,CREBBP,DLL1,ELF3,ENHO,EP300,EPN2,ERH,GSX2,HES1,ITGB1BP1,JAG1,JAG2,KAT2B,KIT,LFNG,MAML1,MAML2,MAML3,MFNG,NEPRO,NOD2,NOS3,NOTCH1,NOTCH2NLA,NOTCH2NLB,NOTCH2NLC,PDCD10,POGLUT1,PRKCI,RBPJ,RFNG,ROBO1,SLC35C2,SNW1,STAT3,TP63,TSPAN14,TSPAN5,ZMIZ1
GO:0003151			outflow tract morphogenesis	42	3	0.44	6.81818	0.00968	2.01412	ATF2,BMP7,BMPR1A,BMPR2,CITED2,CLDN5,CRKL,CTNNB1,DHRS3,DVL2,ENG,FOXC1,FZD1,FZD2,HES1,HEY2,HIF1A,ILK,JAG1,JUN,MEF2C,MIR17HG,NIPBL,NOTCH1,NRP1,NRP2,PLXND1,RARA,RBPJ,ROBO1,RYR1,SEC24B,SEMA3C,SIX1,SMAD4,TBX20,TGFBR2,TGFBR3,VEGFA,WNT5A,ZFPM1,ZFPM2
GO:0048754			branching morphogenesis of an epithelial tube	87	6	0.91	6.59341	0.00132	2.87943	ABL1,ACVR1,AR,AREG,BCL2,BMP7,BTRC,CELSR1,CITED1,CSF1,CTNNB1,CTNNBIP1,CTSH,CTSZ,DAG1,DCHS1,DLG1,DLG5,EDN1,EGF,ENG,EPHA2,ESR1,ETV5,FAT4,FGF2,FOXD1,GDF7,GNA13,GZF1,HNF1B,HOXA5,HOXB7,IHH,ILK,KDM5B,KRAS,LAMA5,LEF1,LGR4,LRP5,LRP5L,LRP6,MAGED1,MDK,MED1,MET,MKS1,MMP14,MYC,NFATC4,NKX3-1,NOTCH1,NRARP,NRP1,PAK1,PBX1,PHB2,PKD1,PKD2,PLXND1,PML,PPP1CA,PTCH1,RASIP1,RBM15,RDH10,SIRT6,SIX1,SMAD4,SMO,SOX9,SPRY1,SP…
GO:0043967			histone H4 acetylation	65	4	0.68	5.88235	0.00482	2.31695	ACTL6A,APBB1,ARRB1,ATG5,AUTS2,BEND3,BRCA1,BRCA2,BRD8,CHD5,CTBP1,DMAP1,EP300,EP400,EPC1,HAT1,HCFC1,ING3,ING4,IRF4,IWS1,JADE1,JADE2,JADE3,KANSL1,KANSL1L,KANSL2,KANSL3,KAT2A,KAT5,KAT6A,KAT6B,KAT7,KAT8,KMT2A,LEF1,MCRS1,MEAF6,MORF4L1,MORF4L2,MSL1,MSL2,MSL3,MSL3P1,MUC1,NAA40,NAA50,NAA60,NCOA1,OGT,PER1,PHF20,PIH1D1,RUVBL1,RUVBL2,SIRT1,SMARCB1,SPI1,TADA3,TRIM16,TRRAP,USP22,WDR5,YEATS4,ZMPSTE24
GO:0010522			regulation of calcium ion transport into cytosol	65	4	0.68	5.88235	0.00482	2.31695	ABL1,AKAP6,ANK2,ATG5,BAK1,BAX,BCL2,CALM1,CALM2,CALM3,CAMK2D,CAPN3,CASQ1,CAV1,CD19,CD4,CEMIP,CHD7,CLIC2,CORO1A,CXCL10,CXCL11,CXCL9,CYBA,DIAPH1,DMD,F2R,FKBP1A,FKBP1B,FYN,GPER1,GSTM2,GSTO1,HAP1,HTT,JSRP1,LIME1,LYN,MYO5A,P2RX4,P2RX5,P2RX7,P2RY6,PDE4D,PDPK1,PKD2,PLCG1,PML,PRKACA,PRKCE,PRNP,PTK2B,PTPN6,RYR2,SELENON,SLC8A1,SNCA,SRI,TGFB1,TMBIM6,TMEM38A,TMEM38B,TRPC1,UBASH3B,XCL1
GO:0009952			anterior/posterior pattern specification	121	7	1.27	5.51181	0.00028	3.55284	ABI1,ACVR2A,ACVR2B,ATM,ATP6AP2,AURKA,AXIN2,BASP1,BHLHE40,BHLHE41,BMPR1A,BMPR2,BPTF,BTG2,CDON,CELSR1,CELSR2,COBL,CRB2,CRKL,CTNNB1,CTNNBIP1,DDIT3,DKK1,DLL1,DLL3,EP300,EPB41L5,ETS2,FOXC1,FRS2,FUZ,FZD5,GATA4,GDF11,GRSF1,HES1,HES4,HES6,HEY1,HEY2,HHEX,HIPK1,HIPK2,HNF1B,HOXA10,HOXA2,HOXA3,HOXA4,HOXA5,HOXA6,HOXA7,HOXB2,HOXB3,HOXB4,HOXB7,HOXC4,HOXC5,HOXC6,KAT2A,KDM2B,KDM6A,LDB1,LEF1,LFNG,LRP5,LRP5L,LRP6,M…
GO:0007569			cell aging	91	5	0.96	5.20833	0.00377	2.42366	ABL1,AKT3,ARG2,ARNTL,ATM,ATR,B2M,BCL2,BCL2L12,BCL6,BMPR1A,BRCA2,CALR,CDK1,CDK6,CDKN1A,CDKN2A,CDKN2B,CGAS,CHEK1,CHEK2,DNAJA3,EEF1E1,ENG,ERCC1,FBXO5,FOXM1,FZR1,H2AX,HLA-G,HMGA1,HRAS,ICAM1,ID2,ILK,ING2,KAT6A,KRAS,LIMS1,LMNA,MAP2K1,MAP3K3,MAPK14,MAPKAPK5,MARCHF5,MIF,MME,MNT,MORC3,MTOR,NAMPT,NEK4,NEK6,NPM1,NSMCE2,NUAK1,NUP62,OPA1,PAWR,PDCD4,PLK2,PML,PNPT1,PRKCD,PRKDC,PRMT6,PTEN,RBL1,ROMO1,RSL1D1,RWDD1…
GO:0034446			substrate adhesion-dependent cell spreading	73	4	0.77	5.19481	0.00727	2.13847	ABL1,ACTN4,AKIP1,AP1AR,ARHGEF7,ARPC2,AXL,C1QBP,CALR,CARMIL1,CASS4,CDC42,CIB1,CORO1C,CRK,CRKL,CSPG5,DMTN,DNM2,DOCK1,DOCK5,EFNA1,EPHA1,EPHB3,FER,FERMT3,FLNA,FN1,FZD4,FZD7,GBP1,HSPG2,ILK,ITGA4,ITGAV,ITGB1BP1,ITGB3,ITGB7,KANK1,KIF14,LAMA5,LAMB2,LAMB3,LAMC1,LAMC3,LIMS1,LIMS2,MDK,MEGF9,MELTF,MERTK,MICALL2,MYADM,NEDD9,NRP1,NTN5,PARVB,PARVG,PEAK1,PREX1,PTK2,PXN,RAB1A,RAC1,RCC2,RREB1,S100A10,SRC,SRGAP2,TR…
GO:0045652			regulation of megakaryocyte differentiation	75	4	0.79	5.06329	0.00799	2.09745	AGO1,AGO3,AGO4,ASH2L,CBFB,CIB1,CNOT4,DPY30,EIF6,EP300,GABPA,GATA1,GATA2,GP1BA,H3-3A,H3-3B,H3C1,H3C10,H3C11,H3C12,H3C13,H3C15,H3C2,H3C3,H3C4,H3C6,H3C7,H3C8,H4-16,H4C1,H4C11,H4C12,H4C13,H4C14,H4C15,H4C2,H4C3,H4C4,H4C5,H4C6,H4C8,H4C9,HDAC1,HMGB2,ITGA2B,KAT2B,KMT2A,KMT2B,KMT2C,KMT2D,KMT2E,L3MBTL1,MEF2C,MOV10,MYL9,NFE2,NR4A3,PF4,PRKCQ,PRMT1,PRMT6,RBBP5,RBM15,RUNX1,SCIN,SETD1A,SIN3A,TESC,THBS1,TNRC6A,T…
GO:2000736			regulation of stem cell differentiation	94	5	0.99	5.05051	0.0031	2.50864	ABL1,BMP7,CBFB,CDK12,CDK13,CDK6,DHX36,EIF2AK2,FOXC1,GATA1,GATA2,GATA3,GATA4,HES1,HNRNPU,HOXB4,HSPA9,ITCH,JAG1,KDM3A,KDM4C,KMT2A,LBH,LDB1,LMO2,METTL3,MYB,N4BP2L2,NELFB,NFE2L2,NOTCH1,NUDT21,OCIAD1,OSM,PRICKLE1,PSMA1,PSMA2,PSMA3,PSMA4,PSMA5,PSMA6,PSMA7,PSMA8,PSMB1,PSMB10,PSMB2,PSMB3,PSMB4,PSMB5,PSMB6,PSMB7,PSMB8,PSMC1,PSMC2,PSMC3,PSMC4,PSMC5,PSMC6,PSMD1,PSMD10,PSMD11,PSMD12,PSMD13,PSMD14,PSMD2,PSMD3…
GO:0002576			platelet degranulation	97	5	1.02	4.90196	0.00355	2.44977	A1BG,A2M,ABCC4,ACTN1,ACTN4,ALB,ALDOA,ANXA5,APLP2,APOOL,APP,BRPF3,CALM1,CD109,CD36,CD63,CD9,CDC37L1,CFD,CHID1,CLEC3B,CLU,CTSW,CYB5R1,DMTN,ECM1,EGF,ENDOD1,F13A1,F8,FAM3C,FAM49B,FCER1G,FERMT3,FLNA,FN1,GAS6,GTPBP2,HABP4,HGF,ITGA2B,ITGB3,ITIH4,LAMP2,LGALS3BP,LHFPL2,LYN,MAGED2,MANF,MMRN1,NHLRC2,OLA1,P2RX1,PCYOX1L,PDGFA,PECAM1,PF4,PHACTR2,PLEK,POTEKP,PPBP,PROS1,PSAP,QSOX1,RAB27B,SCCPDH,SELENOP,SELP,SERP…
GO:0000932			P-body	78	4	0.82	4.87805	0.0091	2.04096	AGO1,AGO2,AGO3,AGO4,AICDA,AJUBA,APOBEC3C,APOBEC3D,APOBEC3F,APOBEC3G,BTBD1,BTBD2,C9orf72,CAPRIN1,CARHSP1,CNOT1,CNOT2,CNOT3,CNOT7,CNOT8,CNOT9,CPEB1,DCP1A,DCP1B,DCP2,DCPS,DDX6,DIS3L2,EDC3,EDC4,EIF4E,EIF4ENIF1,HAX1,LIMD1,LSM1,LSM14A,LSM2,LSM3,LSM4,LSM6,MEX3A,MEX3B,MOV10,NOCT,PAN2,PAN3,PATL1,PATL2,PNRC2,POLR2D,POLR2G,PSMA2,PSMA4,PSMA6,PSMC2,PSMC3,PUM1,RBPMS,RC3H1,RC3H2,SAMD4A,SAMD4B,SQSTM1,SYNE1,TNRC6…
GO:1901532			regulation of hematopoietic progenitor cell differentiation	79	4	0.83	4.81928	0.00956	2.01954	ABL1,CBFB,CDK6,DHX36,DPF2,EIF2AK2,FLCN,FNIP1,FOXC1,GATA1,GATA2,GATA3,HES1,HSPA9,ITCH,KMT2A,LDB1,LMO2,METTL3,MIXL1,MYB,N4BP2L2,NFE2L2,NOTCH1,NUDT21,OSM,PDCD2,PSMA1,PSMA2,PSMA3,PSMA4,PSMA5,PSMA6,PSMA7,PSMA8,PSMB1,PSMB10,PSMB2,PSMB3,PSMB4,PSMB5,PSMB6,PSMB7,PSMB8,PSMC1,PSMC2,PSMC3,PSMC4,PSMC5,PSMC6,PSMD1,PSMD10,PSMD11,PSMD12,PSMD13,PSMD14,PSMD2,PSMD3,PSMD4,PSMD5,PSMD6,PSMD7,PSMD8,PSMD9,PSME1,PSME2,PS…
GO:0019827			stem cell population maintenance	119	6	1.25	4.8	0.00159	2.7986	ARID1A,ASPM,BCL9,BCL9L,BMP7,BMPR1A,CDC73,CNOT1,CNOT2,CNOT3,CTNNB1,CTR9,CUL4A,DDX6,DIS3L2,DLL1,DPPA4,EIF4E,EIF4ENIF1,ELAVL1,EOMES,EPHA1,FANCC,FANCD2,FGF2,FOXO1,FOXO3,FOXP1,FUT10,FZD7,GATA2,GNL3,HES1,HNF1B,HOOK3,JAG1,KDM2B,KDM3A,KDM4C,KIT,KLF10,KLF4,LBH,LDB1,LEO1,LIG4,LOXL2,LSM1,MCPH1,MED10,MED12,MED14,MED15,MED21,MED27,MED28,MED30,MED7,METTL14,METTL3,MTF2,NCOA3,NIPBL,NKAP,NOTCH1,NOTCH2,PADI4,PAF1,…
GO:0045211			postsynaptic membrane	170	8	1.78	4.49438	0.0018	2.74473	ABHD17A,ABHD17B,ABHD17C,ABHD6,ABI1,ADAM10,ADAM22,ADCY1,ADGRB1,AKAP9,ANK1,ANK2,ANK3,ANKS1B,APBB1,ARF1,ARHGEF9,ARRB1,ARRB2,ATAD1,BAALC,BCR,CACNG3,CAMK2N1,CANX,CDK5,CHRM4,CHRNA10,CHRNA5,CHRNA6,CHRNB1,CHRNE,CLSTN1,CLSTN3,CNIH2,CNKSR2,COMT,CPEB1,CPEB3,CPEB4,CRKL,CSPG5,CTNNB1,DAG1,DAGLA,DAGLB,DBN1,DBNL,DISC1,DLG1,DLG3,DLG4,DLG5,DLGAP1,DLGAP3,DMD,DNAJA3,DNM1,DNM2,DNM3,DTNBP1,EFNB2,EPHA4,EPHB2,F2R,FABP5,…
GO:0043197			dendritic spine	113	5	1.18	4.23729	0.0067	2.17393	ABHD17A,ABHD17B,ABHD17C,ABI2,ADAM10,ADGRB1,AKAP5,ALS2,ANKS1B,APBA2,APBA3,APBB1,APP,ARF4,ARFGEF2,ARHGAP33,ARHGAP44,ARRB1,ARRB2,ASAP1,BAIAP2,CANX,CD3E,CDC42,CDK5R1,CLSTN1,CNIH2,CNN3,COMT,CPEB4,CRIPT,CTNND1,CTTN,CTTNBP2,CYFIP1,DLG4,DNAJB1,DNM1,DNM2,DNM3,DOCK10,DTNBP1,DVL1,EEF2K,EPHA4,FBXO2,FCGR2B,FMR1,FUS,FXR1,FXR2,GIPC1,GPER1,GPM6A,HIP1R,HOMER1,ITGB1,ITPKA,ITSN1,KCNJ2,LAMA2,LPAR1,LRRC4,LZTS1,MAP1B,…
GO:0003713			transcription coactivator activity	283	12	3.12	3.84615	6.8e-05	4.16749	ABL1,ABT1,ACTL6A,ACTN1,ACTN4,AIP,APEX1,ARID1A,ARID1B,ARID5B,ARL2BP,ARNT,ASXL1,ATF6,ATXN7L3,BCL10,BCL9,BCL9L,BICRA,BIRC2,BRCA1,BRD7,BUD31,CALCOCO1,CARM1,CBFB,CCAR1,CCAR2,CCDC62,CCNE1,CD3D,CDK7,CEBPA,CIITA,CITED1,CITED2,COPS5,CREBBP,CTBP2,CTNNB1,DAXX,DCAF6,DDX17,DHX9,DR1,DTX1,DYRK1B,E4F1,ECD,EDF1,ELF3,ENY2,EP300,ESR2,FGF2,FHL2,FOXC1,FUS,GABPA,GATA3,GATA4,GMEB1,GMEB2,GPS2,GRIP1,GTF2A1,GTF2A2,GTF2F1,…
GO:0016049			cell growth	362	11	3.81	2.88714	0.00093	3.03152	ABL1,ACVR1B,ACVRL1,ADAM10,ADAM15,ADAM17,ADIPOR1,ADIPOR2,ADNP,ADNP2,AKAP13,AKAP6,AKT1,ALCAM,ANAPC2,APBB1,APOE,APP,ARHGAP4,ARHGEF11,ARIH2,ATAD3A,AURKA,AUTS2,AVPR1A,BAP1,BCAR1,BCL11A,BCL2,BCL6,BIN3,BLZF1,BMPR2,BRAT1,BST2,BTG1,C8orf44-SGK3,C9orf72,CAMK2D,CAPRIN2,CCAR2,CCDC85B,CD38,CDA,CDC42,CDC73,CDHR2,CDK11A,CDK11B,CDK5,CDK5R1,CDKL3,CDKL5,CDKN1A,CDKN1B,CDKN2A,CDKN2AIP,CDKN2C,CDKN2D,CEACAM1,CHPT1,CIB…
GO:0000122			negative regulation of transcription by RNA polymerase II	650	14	6.84	2.04678	0.00838	2.07676	ACVR2B,AEBP1,AEBP2,AHRR,AJUBA,AKIRIN2,APBB1,AR,ARHGAP35,ARID1A,ARID5A,ARID5B,ATF2,ATF3,ATF7IP,ATN1,ATRX,ATXN1,ATXN1L,AURKB,BACH1,BACH2,BAG3,BATF3,BCL11A,BCL6,BCL6B,BCOR,BEND3,BHLHE40,BHLHE41,BMI1,BMP6,BPTF,BRMS1,BRMS1L,BTG2,C1QBP,CALR,CAV1,CBFA2T2,CBFB,CBX2,CBX4,CBX5,CBX6,CBX7,CBX8,CC2D1A,CC2D1B,CCND1,CCND3,CCNE1,CD36,CDC73,CDK2,CDK6,CDKN1C,CEBPA,CEBPB,CGGBP1,CHCHD3,CHD8,CIC,CIITA,CITED2,CNBP,CNO…
GO:1903508			positive regulation of nucleic acid-templated transcription	1221	26	12.84	2.02492	0.00036	3.4437	AATF,ABHD14B,ABL1,ABLIM3,ABT1,ACTA2,ACTL6A,ACTN1,ACTN4,ACTR2,ACTR3,ACVR1,ACVR1B,ACVR2A,ACVRL1,ADRB2,AFAP1L2,AGO1,AGO2,AGRN,AHI1,AHR,AHRR,AICDA,AIP,AIRE,AKAP8L,AKIRIN2,AKNA,AKT1,ALYREF,ANKRD49,APBB1,APEX1,APOE,APP,AR,ARF4,ARHGEF10L,ARHGEF11,ARHGEF2,ARID1A,ARID1B,ARID3A,ARID3B,ARID4A,ARID4B,ARID5B,ARL2BP,ARMCX3,ARNT,ARNTL,ARNTL2,ARRB1,ASF1A,ASH1L,ASH2L,ASXL1,ASXL2,ATAD2,ATAD2B,ATF1,ATF2,ATF3,ATF4,A…
GO:0043565			sequence-specific DNA binding	747	16	8.24	1.94175	0.00791	2.10182	ABL1,ACD,ACTB,ACTL6A,ACTN4,AEBP1,AEBP2,AGO1,AHR,AIRE,AKNA,APEX1,AR,ARHGAP35,ARID3A,ARID3B,ARID5A,ARID5B,ARNT,ARNTL,ARNTL2,ATF1,ATF2,ATF3,ATF4,ATF5,ATF6,ATF6B,ATOH8,BATF,BATF2,BATF3,BAZ2A,BCL11A,BCL11B,BCL2,BCL6,BCL6B,BCOR,BEND3,BHLHA15,BHLHE40,BHLHE41,BLM,BORCS8-MEF2B,BPTF,BRF1,BRF2,CALCOCO1,CAMTA1,CAMTA2,CARF,CBFB,CC2D1A,CC2D1B,CDC45,CDC5L,CDC6,CDK9,CEBPA,CEBPB,CEBPD,CEBPE,CEBPG,CEBPZ,CENPB,CENP…
Significant GO terms from downregulated DEGs
GO.ID	Category	Subcategory	GO Term	Annotated	Significant	Expected	Enrichment	weightFisher	NegLog.Pval	Annotated Genes
GO:0048020	Immune response	Cytokine	CCR chemokine receptor binding	16	4	0.18	22.2222	2.6e-05	4.58503	CCL17,CCL20,CCL22,CCL25,CCL3,CCL3L1,CCL4,CCL5,CCR2,CCRL2,CNIH4,JAK1,STAT1,STAT3,XCL1,XCL2
GO:0070098	Immune response	Cytokine	chemokine-mediated signaling pathway	55	7	0.62	11.2903	2.5e-06	5.60206	ACKR2,ACKR3,ACKR4,CCL17,CCL20,CCL22,CCL25,CCL3,CCL3L1,CCL4,CCL5,CCR1,CCR2,CCR3,CCR4,CCR5,CCR6,CCR7,CCR9,CCRL2,CIB1,CMKLR1,CX3CR1,CXCL10,CXCL11,CXCL2,CXCL5,CXCL8,CXCL9,CXCR1,CXCR2,CXCR3,CXCR4,CXCR5,CXCR6,EDN1,FOXC1,GPR35,GPR75,HIF1A,MPL,OXSR1,PADI2,PF4,PF4V1,PPBP,PTK2B,RBM15,RNF113A,ROBO1,STK39,TREM2,WNK1,XCL1,XCL2
GO:0005125	Immune response	Cytokine	cytokine activity	92	12	1.04	11.5385	4.7e-10	9.3279	AIMP1,AREG,BMP1,BMP6,BMP7,BMP8A,C17orf99,C1QTNF4,C5,CCL17,CCL20,CCL22,CCL25,CCL28,CCL3,CCL3L1,CCL4,CCL5,CD40LG,CD70,CKLF,CLCF1,CMTM1,CMTM3,CMTM5,CMTM7,CNTF,CSF1,CXCL10,CXCL11,CXCL16,CXCL2,CXCL5,CXCL8,CXCL9,EBI3,EDN1,FAM3C,FASLG,FGF2,FLT3LG,GDF11,GDF7,GDF9,GPI,GRN,HMGB1,IFNG,IL10,IL12A,IL12B,IL15,IL16,IL18,IL1A,IL1B,IL1RN,IL23A,IL32,IL6,IL7,INHBA,LTB,MIF,MSTN,NAMPT,NRG1,OSM,PF4,PF4V1,PPBP,SCG2,SEC…
GO:0032609	Immune response	Cytokine	interferon-gamma production	89	8	1	8	6.8e-06	5.16749	ABL1,AXL,AZI2,BCL3,BTN3A1,BTN3A2,C1QBP,CCR2,CCR7,CD14,CD160,CD2,CD226,CD244,CD274,CD3E,CD47,CD96,CEBPG,CLEC7A,EBI3,EOMES,F2RL1,FADD,FAM49B,FOXP3,FZD5,GAS6,GATA3,HAVCR2,HLA-DPA1,HMGB1,HRAS,HSPD1,IL10,IL12A,IL12B,IL12RB1,IL12RB2,IL18,IL18R1,IL18RAP,IL1B,IL1R1,IL20RB,IL23A,IL23R,IL27RA,IL6R,INHBA,IRF8,ISG15,ITK,KLRK1,LGALS9,LGALS9B,LILRB1,PDCD1LG2,PDE4B,PDE4D,PRNP,PTPN22,PYCARD,RARA,RASGRP1,RIPK2,RI…
GO:0032612	Immune response	Cytokine	interleukin-1 production	82	8	0.92	8.69565	5.9e-05	4.22915	ABCA1,ACP5,AGER,AIM2,ANXA1,APP,ARG2,ARRB2,CARD16,CARD17,CARD8,CASP1,CASP8,CCL3,CCR7,CD33,CD36,CEACAM1,CLEC7A,CPTP,CX3CR1,EGR1,ERRFI1,F2R,F2RL1,FOXP1,FZD5,GAS6,GBP5,GHRL,GSDMD,GSTP1,HAVCR2,HDAC2,HK1,HMGB1,HSPB1,IFI16,IFNG,IL10,IL1B,JAK2,LGALS9,LILRA2,LILRA5,LPL,MALT1,MEFV,MNDA,MR1,NLRC4,NLRP1,NLRP12,NLRP2,NLRP3,NLRP7,NOD1,NOD2,P2RX7,PANX1,PML,PYCARD,PYHIN1,RIPK2,S100A13,S1PR3,SAA1,SERPINB1,SIRPA,S…
GO:0001818	Immune response	Cytokine	negative regulation of cytokine production	221	10	2.48	4.03226	0.0091	2.04096	ABCD1,ABCD2,ACP5,ADCY7,AGER,AKAP8,ANGPT1,ANXA1,ANXA4,APOD,APPL2,ARG2,ARRB1,ARRB2,ASB1,ATP2B1,AXL,BANK1,BCL3,BCL6,BST2,BTK,BTN2A2,C1QBP,C1QTNF3,C5AR2,C5orf30,CACTIN,CARD16,CARD17,CARD8,CD200,CD200R1,CD24,CD274,CD2AP,CD33,CD34,CD83,CD84,CD96,CDH3,CEACAM1,CHID1,CLEC4A,CMKLR1,CPTP,CSK,CUEDC2,CX3CR1,CYLD,DDX58,DHX58,DICER1,DLL1,EPHA2,ERBIN,ERRFI1,EZR,F2RL1,FCGR2B,FGFR1,FN1,FOXP3,FURIN,GAS6,GATA3,GBA,G…
GO:0032731	Immune response	Cytokine	positive regulation of interleukin-1 beta production	42	4	0.47	8.51064	0.00123	2.91009	AGER,AIM2,APP,CARD8,CASP1,CASP8,CCL3,CLEC7A,EGR1,FZD5,GSDMD,HK1,HMGB1,HSPB1,IFI16,IFNG,JAK2,LGALS9,LILRA2,LILRA5,LPL,MALT1,MNDA,NLRP1,NLRP12,NLRP2,NLRP3,NLRP7,NOD1,NOD2,P2RX7,PANX1,PYCARD,PYHIN1,RIPK2,SMAD3,TLR4,TLR8,TRIM16,TYROBP,USP50,WNT5A
GO:0032743	Immune response	Cytokine	positive regulation of interleukin-2 production	29	4	0.33	12.1212	0.00029	3.5376	ABL1,ANXA1,CARD11,CCR2,CD28,CD3E,CD4,CD80,CD83,CD86,CLEC7A,GLMN,IL1A,IL1B,IRF4,MALT1,MAP3K7,PDE4B,PDE4D,PRKCQ,PRKD2,PTPRC,RIPK2,RPS3,RUNX1,SASH3,SPTBN1,TRAF2,TRAF6
GO:0032753	Immune response	Cytokine	positive regulation of interleukin-4 production	20	5	0.22	22.7273	2.3e-06	5.63827	CD28,CD3E,CD40LG,CD86,CEBPB,FCER1G,FOXP3,GATA3,HAVCR2,IL20RB,IRF4,LGALS9,NLRP3,PRKCQ,PRKCZ,RARA,SASH3,SYK,TNFSF4,ZP3
GO:0032755	Immune response	Cytokine	positive regulation of interleukin-6 production	69	7	0.78	8.97436	1.2e-05	4.92082	ADORA2B,AGER,AIF1,AKIRIN2,APP,ARHGEF2,C1QTNF4,CARD9,CD36,CD74,CLEC7A,CYBA,DDX58,DHX9,EREG,F2R,F2RL1,FCER1G,HMGB1,HSPD1,HYAL2,IFIH1,IL17RC,IL1B,IL1RAP,IL1RN,IL6,IL6R,LGALS9,LGALS9B,LILRA2,LILRA5,LILRB2,LPL,MAPK13,MAVS,MBP,MYD88,NOD1,NOD2,P2RX7,PTAFR,PTPN11,PYCARD,RIPK2,SELENOK,SIGLEC16,SPON2,STAT3,SYK,TBC1D23,TICAM1,TIRAP,TLR1,TLR2,TLR3,TLR4,TLR6,TLR7,TLR8,TLR9,TNF,TNFSF4,TRAF6,TYROBP,UCN,WNT5A,XB…
GO:0032760	Immune response	Cytokine	positive regulation of tumor necrosis factor production	73	9	0.82	10.9756	1.2e-07	6.92082	AGER,AKAP12,APP,ARFGEF2,ARHGEF2,C1QTNF4,CARD9,CCL3,CCR2,CD14,CD2,CD36,CLEC7A,CLU,CYBA,CYBB,DDT,DDX58,DHX9,FADD,FCER1G,FRMD8,FZD5,HAVCR2,HDAC2,HMGB1,HSPB1,IFIH1,IFNG,IFNGR1,IL12B,IL23A,JAK2,LGALS9,LILRA2,LILRA5,LPL,LRRK2,LY96,MAPKAPK2,MAVS,MIF,NFATC4,NOD1,NOD2,PF4,PIK3R1,PSEN1,PTAFR,PTPN11,PTPRC,PTPRJ,PYCARD,RASGRP1,RIPK1,RIPK2,SASH3,SELENOK,SPN,SPON2,SYK,THBS1,TICAM1,TIRAP,TLR1,TLR2,TLR3,TLR4,TLR…
GO:0002718	Immune response	Cytokine	regulation of cytokine production involved in immune response	70	7	0.79	8.86076	1.3e-05	4.88606	ANGPT1,ATG5,B2M,BCL10,BCL6,BST2,BTK,CCR2,CD160,CD226,CD36,CD74,CD81,CD96,CLC,CUEDC2,DDX1,DDX21,DDX58,DHX36,F2RL1,FCER1G,FFAR2,FOXP3,FZD5,GATA3,HFE,HK1,HLA-G,HMOX1,IL10,IL18,IL18R1,IL1B,IL1R1,IL6,IRAK3,JAK3,KARS1,LILRB1,MALT1,MAP3K7,MAPK14,MAPK3,MAVS,MIF,NLRP3,NOD2,NR4A3,PRKCZ,RSAD2,SASH3,SEMA7A,SMAD7,SPON2,TBX21,TGFB1,TGFB3,TICAM1,TLR3,TLR4,TNF,TNFRSF14,TNFRSF1B,TNFSF4,TRAF2,TRAF6,TRPM4,WNT5A,XCL1
GO:0050707	Immune response	Cytokine	regulation of cytokine secretion	149	11	1.67	6.58683	0.00014	3.85387	ABL1,AGER,AIF1,AIM2,AKAP12,ANGPT1,ANXA1,ANXA4,ARG2,ATG5,BANK1,BTN2A2,C1QTNF3,C1QTNF4,C5,C5AR2,CADM1,CARD16,CARD17,CARD8,CASP1,CCL3,CCR7,CD14,CD160,CD2,CD200,CD200R1,CD244,CD274,CD34,CD58,CHUK,CLEC4E,CLEC6A,CLEC9A,CPTP,CRTAM,CSF1R,DDX58,DHX36,DHX9,EZR,F2R,F2RL1,FCGR2B,FCN1,FFAR2,FGR,FN1,FOXP1,FOXP3,FRMD8,FZD5,GAPDH,GAS6,GATA3,GBP1,GHRL,GLMN,GSDMD,HAVCR2,HDAC9,HK1,HMGB1,HYAL2,IFIH1,IFNG,IFNGR1,IL10…
GO:0032677	Immune response	Cytokine	regulation of interleukin-8 production	57	5	0.64	7.8125	0.00044	3.35655	AFAP1L2,ANXA1,ANXA4,ARRB1,BCL10,BCL3,C5AR2,CACTIN,CD14,CD2,CD244,CD33,CD58,CD74,CLEC7A,DDIT3,DDX58,F2R,F2RL1,FADD,FCN1,FFAR2,HSPA1A,HYAL2,IL10,IL1B,KLF4,LGALS9,MAP2K5,MAPKBP1,MAVS,MYD88,NOD2,OTUD7B,PARK7,PRKD2,PTPN22,PTPRC,PYCARD,RIPK1,SERPINE1,SSC5D,SYK,TIRAP,TLR1,TLR2,TLR3,TLR4,TLR5,TLR6,TLR7,TLR8,TLR9,TMSB4X,TNF,WNT5A,ZNF580
GO:0070555	Immune response	Cytokine	response to interleukin-1	162	10	1.82	5.49451	1.4e-05	4.85387	ABCC2,ADAMTS12,AKAP12,ANXA1,APP,BTRC,CACTIN,CCL17,CCL20,CCL22,CCL25,CCL3,CCL3L1,CCL4,CCL5,CD38,CD47,CEBPB,CHUK,CITED1,CUL1,CXCL8,CYBA,DAB2IP,EDN1,EGR1,ETS1,FBXW11,GBP1,GBP2,GBP3,GCLC,HDAC4,HIF1A,HNMT,HYAL2,HYAL3,ICAM1,IGBP1,IKBKB,IKBKG,IL1A,IL1B,IL1R1,IL1RAP,IL1RN,IL6,IRAK1,IRAK2,IRAK3,IRAK4,KLF2,KMO,LCN2,LGALS9,MAP3K3,MAP3K7,MAP3K8,MAPK11,MAPK13,MAPK3,MTHFR,MYD88,MYLK3,NFKB1,NFKBIA,NKX3-1,NLRP7,…
GO:0034612	Immune response	Cytokine	response to tumor necrosis factor	234	8	2.63	3.04183	0.00491	2.30892	ABCC2,ACTN4,ADAM10,ADAM17,ADAM9,ADAMTS12,ADAMTS13,AFF3,AIM2,AKAP12,AKT1,ARHGEF2,ASAH1,BAG4,BIRC2,BIRC3,BRCA1,CACTIN,CARD16,CARD8,CASP1,CASP3,CASP4,CASP8,CCL17,CCL20,CCL22,CCL25,CCL3,CCL3L1,CCL4,CCL5,CD14,CD27,CD40,CD40LG,CD58,CD70,CDIP1,CEBPA,CHUK,CIB1,CLIP3,COL1A1,COMMD7,CPNE1,CRHBP,CXCL16,CXCL8,CYBA,CYLD,DAB2IP,DHX9,EDA,EDA2R,EDARADD,EDN1,ENDOG,ERBIN,F2RL1,FOXO3,GAS6,GATA3,GBA,GBP1,GBP2,GBP3,GC…
GO:0006952	Immune response	General	defense response	1110	44	12.47	3.52847	2.4e-07	6.61979	A2M,ABCC1,ABCD1,ABCD2,ABCE1,ABCF3,ABHD12,ABR,ACER3,ACKR2,ACP5,ACTG1,ACTR2,ACTR3,ACVR1,ADA,ADAM15,ADAM17,ADAM8,ADAMTS12,ADAMTS13,ADAR,ADARB1,ADCY1,ADCY7,ADGRB1,ADGRE2,ADGRE5,ADM,ADORA2B,ADORA3,AFAP1L2,AGBL4,AGBL5,AGER,AHCY,AICDA,AIF1,AIM2,AIMP1,AKAP8,AKIRIN2,AKNA,AKT1,ALOX5,ALPK1,ALS2,ANKHD1,ANKRD17,ANO6,ANXA1,ANXA3,AOC3,AP1G1,APOBEC3A,APOBEC3B,APOBEC3C,APOBEC3D,APOBEC3F,APOBEC3G,APOD,APOE,APOL1,A…
GO:0046677	Immune response	General	response to antibiotic	239	8	2.69	2.97398	0.00557	2.25414	AACS,ABAT,ABL1,ACTR2,ADA,ADAM9,ADCY1,ADCY3,ADCY7,AHR,AIFM1,ALAD,ALPL,ANKZF1,ANXA1,AOC3,APEX1,APTX,AREG,ATP7A,AXL,BAD,BAK1,BCL2,BCL2L1,BECN1,BIRC2,BNIP3,CA3,CAPN2,CASP3,CASP8,CASP9,CAT,CBL,CBX8,CCND1,CCR4,CD14,CD27,CDK1,CDKN1B,CHUK,CIITA,CLU,CNR1,COL1A1,CRHBP,CRIP1,CRK,CYB5R4,CYBB,CYP1B1,CYP2E1,DAXX,DDX11,DMAP1,DNMT3A,DRD4,DUSP1,ECT2,EDN1,EEF2,EGR1,EHMT1,EIF4EBP1,ENDOG,EPS8,ETS1,EZH2,FDX1,FKBP1B,F…
GO:0009620	Immune response	General	response to fungus	30	4	0.34	11.7647	0.00033	3.48149	ATG5,BAK1,BCL10,BTK,CARD9,CLEC6A,CLEC7A,COTL1,CRK,DEFA1B,DEFA3,DEFA4,FAM3A,GAPDH,GNLY,HAMP,IL17RA,IL17RC,JAGN1,LTF,MALT1,MPO,PTX3,S100A12,S100A8,S100A9,SPON2,SYK,TGFB1,TLR4
GO:0009636	Immune response	General	response to toxic substance	368	12	4.14	2.89855	0.00276	2.55909	AACS,ABAT,ABCC2,ABCG2,ABL1,ABTB2,ACAA1,ACTB,ACTR2,ADA,ADAM9,ADAMTS13,ADCY7,ADH5,AHR,AIFM1,AKR1A1,ALAD,ALB,ALOX5AP,ANKZF1,ANXA1,APEX1,APOE,APOM,APTX,AQP10,AREG,ARHGAP33,ASNS,ATF4,ATP7A,AXL,B2M,BAD,BAK1,BAX,BCL2,BCL2L1,BECN1,BIRC2,BLMH,BMP7,BNIP3,BPHL,BRIP1,CA3,CALM3,CAPN2,CASP3,CASP8,CAT,CBL,CBX8,CCL3,CCL4,CCL5,CCNB1,CCND1,CCS,CD14,CD27,CD36,CDH1,CDK1,CDK4,CDKN1A,CES1,CHKA,CHRNA5,CHRNA6,CHRNB1,CHR…
GO:0002250	Immune response	General	adaptive immune response	329	26	3.7	7.02703	2.5e-08	7.60206	ADA,ADAM17,ADCY7,ADGRE1,AGER,AICDA,AIRE,ALCAM,ANXA1,APLF,ARG2,ATAD5,B2M,BATF,BCL10,BCL3,BCL6,BTK,BTLA,BTN3A1,BTN3A2,BTN3A3,C17orf99,C1QA,C1QB,C1QBP,C1QC,C1R,C1RL,C1S,C4BPB,C5,CAMK4,CCR2,CCR6,CD160,CD19,CD1A,CD1C,CD1D,CD209,CD226,CD244,CD247,CD27,CD274,CD28,CD3D,CD3E,CD3G,CD4,CD40,CD40LG,CD46,CD48,CD55,CD6,CD7,CD70,CD74,CD79A,CD79B,CD80,CD81,CD84,CD86,CD8A,CD8B,CEACAM1,CLC,CLCF1,CLEC10A,CLEC4A,CLE…
GO:0019730	Immune response	General	antimicrobial humoral response	51	6	0.57	10.5263	2.2e-05	4.65758	ATP7A,BCL3,CAMP,CLU,COLEC11,CXCL10,CXCL11,CXCL2,CXCL5,CXCL8,CXCL9,DEFA1B,DEFA3,DEFA4,FAM3A,GAPDH,GNLY,H2BC10,H2BC11,H2BC12,H2BC21,H2BC4,H2BC6,H2BC7,H2BC8,H2BS1,HMGN2,JCHAIN,LCN2,LEAP2,LTF,LYZ,PDZD11,PF4,PF4V1,PLA2G6,PPBP,PPP2R3C,REG1A,RNASE3,RNASE6,ROMO1,RPL30,RPL39,RPS19,S100A12,S100A8,S100A9,SFTPD,SLC11A1,SPON2
GO:0002418	Immune response	General	immune response to tumor cell	16	3	0.18	16.6667	0.0007	3.1549	ADAM15,CD160,CD226,CD274,CEACAM1,CRTAM,FBXO38,HAVCR2,HMGB1,HSPD1,IL12A,IL12B,MICA,NECTIN2,PRF1,PVR
GO:0002376	Immune response	General	immune system process	2260	76	25.4	2.99213	0.00056	3.25181	A1BG,A2M,ABCA13,ABCE1,ABCF3,ABI1,ABL1,ABR,ACAA1,ACE,ACIN1,ACKR2,ACKR3,ACKR4,ACLY,ACP6,ACTB,ACTG1,ACTN1,ACTR10,ACTR1A,ACTR1B,ACTR2,ACTR3,ACVR1B,ACVR2A,ADA,ADA2,ADAM10,ADAM15,ADAM17,ADAM8,ADAM9,ADAMDEC1,ADAMTS13,ADAR,ADARB1,ADCY7,ADD1,ADD2,ADGRB1,ADGRE1,ADGRE2,ADGRE3,ADGRE5,ADORA2B,ADSS1,ADSS2,ADTRP,AGA,AGBL4,AGBL5,AGER,AGL,AGO1,AGO3,AGO4,AGPAT2,AGPAT5,AHCY,AHR,AICDA,AIF1,AIM2,AIMP1,AIRE,AKAP17A,AK…
GO:0019865	Immune response	General	immunoglobulin binding	19	4	0.22	18.1818	5.4e-05	4.26761	CD22,CD4,FCAR,FCER1A,FCER1G,FCER2,FCGR1A,FCGR1B,FCGR2A,FCGR2B,FCGR2C,FCGR3A,FCGRT,JCHAIN,LGALS3,LILRA2,MS4A1,PIP,VWF
GO:0001772	Immune response	General	immunological synapse	35	4	0.39	10.2564	0.0006	3.22185	ALCAM,ATP2B1,BCL10,CARD11,CD28,CD37,CD3E,CD53,CD6,CD81,CORO1A,DLG1,DUSP3,EZR,GZMA,GZMB,HAVCR2,ICAM1,LAT,LCK,LGALS3,MYH9,NPTN,PDCD6IP,PRKAR1A,PRKCQ,PTPRJ,RHOH,SCIMP,SKAP1,SNX27,SOCS6,STOML2,STX7,ZAP70
GO:0001771	Immune response	General	immunological synapse formation	12	2	0.13	15.3846	0.00769	2.11407	CCR7,CD6,CD81,DLG1,DOCK2,DOCK8,EPHB1,HAVCR2,LGALS3,MSN,NCK2,PRF1
GO:0150076	Immune response	General	neuroinflammatory response	50	7	0.56	12.5	1.3e-06	5.88606	ADCY1,AGER,AIF1,APP,ATM,BACE2,C1QA,C5AR1,CCL3,CD200,CD200R1,CLU,CNTF,CST7,CTSC,FPR2,GRN,IFNG,IFNGR1,IL18,IL1B,IL6,ITGAM,ITGB2,JAK2,JUN,LDLR,LRP1,LRRK2,MAPT,MMP9,NAMPT,NR1D1,PSEN1,PTGS2,PTPRC,SMO,SNCA,SPHK1,STAP1,TLR2,TLR3,TLR6,TLR7,TLR8,TNF,TNFRSF1B,TREM2,TRPV1,TYROBP
GO:0050729	Immune response	General	positive regulation of inflammatory response	97	9	1.09	8.25688	1.4e-06	5.85387	ABCC1,ADAM8,ADORA2B,APPL1,BTK,CCL3,CCL3L1,CCR2,CCR7,CD28,CD47,CD6,CD81,CDK19,CEBPA,CEBPB,CLEC7A,CLOCK,CNR1,CTSC,DDT,DHX9,ETS1,F12,FCER1G,FFAR2,GBP5,GPSM3,GRN,HYAL2,IDO1,IL12B,IL15,IL17RA,IL17RB,IL17RC,IL18,IL1B,IL23A,IL6,IL6ST,ITGA2,JAK2,KARS1,KLKB1,KPNA6,LDLR,LILRA5,LPL,LRRK2,MAPK13,MDK,MGST2,MYD88,NAPEPLD,NEAT1,NFKBIA,NFKBIZ,NLRP12,NOD2,OSM,PARK7,PDCD4,PDE2A,PIK3CG,PLA2G7,PTGER4,PTGS2,RPS19,S10…
GO:0002673	Immune response	General	regulation of acute inflammatory response	29	4	0.33	12.1212	0.00029	3.5376	ADAM8,ASH1L,BTK,CCR7,CNR1,DNASE1,DNASE1L3,F12,FCER1G,FCGR2B,FFAR2,GSTP1,IL1B,IL20RB,IL6,IL6ST,KLKB1,NLRP3,OSM,PARK7,PIK3CG,PPARG,PTGS2,RHBDD3,SELENOS,TNF,TNFRSF11A,TNFSF11,ZP3
GO:0003823	Immune response	Leukocyte activity	antigen binding	43	4	0.49	8.16327	0.00139	2.85699	ABO,CD1A,CD1C,CD1D,CD209,CD48,DHCR24,EP400,HLA-A,HLA-DPA1,HLA-DQA1,HLA-DQB1,HLA-DRA,HLA-DRB1,HLA-DRB5,HLA-G,HLA-H,IGHV1OR15-1,IGLL1,IGLL5,IL7R,ITGA4,JCHAIN,KIR2DL3,KLRC2,KLRD1,LAG3,LILRA1,LILRA2,LILRA3,LILRB4,MAML1,PPP2R1A,SIRPA,SLAMF1,SLC7A5,SLC7A8,SLC7A9,SPON2,TAPBP,TGFB1,TOPORS,TSPAN4
GO:0050851	Immune response	Leukocyte activity	antigen receptor-mediated signaling pathway	224	10	2.52	3.96825	0.00144	2.84164	ABL1,ADA,BAX,BCAR1,BCL10,BCL2,BLK,BTK,BTN1A1,BTN2A1,BTN2A2,BTN2A3P,BTN3A1,BTN3A2,BTN3A3,BTNL9,BTRC,CACNA1F,CACNB3,CARD11,CBFB,CCR7,CD160,CD19,CD22,CD226,CD247,CD28,CD300A,CD38,CD3D,CD3E,CD3G,CD4,CD79A,CD79B,CD81,CEACAM1,CHUK,CMTM3,CRKL,CSK,CTLA4,CUL1,CYLD,DENND1B,DUSP22,DUSP3,EIF2B1,EIF2B2,EIF2B3,EIF2B4,EIF2B5,ELF1,ELF2,ERMAP,EZR,FBXW11,FCGR2B,FCRL3,FOXP1,FOXP3,FYB1,FYN,GATA3,GBP1,GCSAM,GCSAML,GP…
GO:0006956	Immune response	Leukocyte activity	complement activation	34	6	0.38	15.7895	1.9e-06	5.72125	A2M,C1QA,C1QB,C1QBP,C1QC,C1R,C1RL,C1S,C3AR1,C4BPB,C5,C5AR1,C5AR2,CD19,CD46,CD55,CD59,CD81,CFD,CFP,CLU,COLEC11,CR1,CR1L,CR2,FCN1,IGHV1OR15-1,IGLL1,IGLL5,IL1B,PHB,PROS1,RGCC,VSIG4
GO:0038093	Immune response	Leukocyte activity	Fc receptor signaling pathway	173	7	1.94	3.60825	0.00338	2.47108	ABI1,ABL1,ACTB,ACTG1,ACTR2,ACTR3,APPL1,APPL2,ARPC1A,ARPC1B,ARPC2,ARPC3,ARPC4,ARPC5,BAIAP2,BCL10,BRK1,BTK,BTRC,CALM1,CARD11,CD200R1,CD247,CD3G,CD47,CDC42,CHUK,CLEC4D,CLEC4E,CRK,CUL1,CYFIP1,CYFIP2,DOCK1,ELMO1,ELMO2,FBXW11,FCER1A,FCER1G,FCGR1A,FCGR1B,FCGR2A,FCGR2B,FCGR3A,FER,FGR,FYN,GAB2,GRAP2,GRB2,HCK,HSP90AA1,HSP90AB1,IGHV1OR15-1,IKBKB,IKBKG,ITK,JUN,KIT,LAT,LAT2,LCP2,LILRA4,LIMK1,LYN,MALT1,MAP2K4,…
GO:0070486	Immune response	Leukocyte activity	leukocyte aggregation	11	2	0.12	16.6667	0.00645	2.19044	BMP7,CD44,IL1B,MSN,NR4A3,RAC2,S100A8,S100A9,SEMA4D,STK10,ZAP70
GO:0001909	Immune response	Leukocyte activity	leukocyte mediated cytotoxicity	80	7	0.9	7.77778	3.1e-05	4.50864	AGER,AP1G1,ARRB2,B2M,CADM1,CD160,CD1A,CD1C,CD1D,CD226,CEACAM1,CEBPG,CORO1A,CRK,CRTAM,CTSC,CTSH,DNASE1,DNASE1L3,F2RL1,FADD,FAM49B,FCGR2B,GZMB,GZMM,HAVCR2,HLA-A,HLA-G,HLA-H,HPRT1,ICAM1,IL12A,IL12B,IL12RB1,IL18,IL18RAP,IL23A,IL23R,IL7R,ITGAM,KLRK1,LAG3,LAMP1,LGALS9,LILRB1,LYST,MICA,MICB,NCR3,NECTIN2,NOS2,P2RX7,PIK3R6,PPP3CB,PRDX1,PRF1,PTPN6,PTPRC,PVR,RAB27A,RASGRP1,RIPK3,SERPINB9,SH2D1A,SLAMF6,SLAMF…
GO:0002281	Immune response	Leukocyte activity	macrophage activation involved in immune response	10	2	0.11	18.1818	0.00532	2.27409	DYSF,GRN,HAVCR2,PRKCE,SBNO2,SYK,TICAM1,TREM2,TREX1,TYROBP
GO:0023023	Immune response	Leukocyte activity	MHC protein complex binding	22	3	0.25	12	0.00188	2.72584	ANXA11,ATP1B1,CD160,CD74,CD81,CD8A,FAM49B,HLA-DOA,HLA-DOB,HLA-DRA,HLA-DRB1,HSP90AA1,HSP90AB1,HSPA8,KLRC2,KLRD1,LILRB1,LILRB2,MS4A1,PKM,TAPBPL,YWHAE
GO:0002274	Immune response	Leukocyte activity	myeloid leukocyte activation	557	24	6.26	3.83387	0.00382	2.41794	A1BG,ABCA13,ABR,ACAA1,ACLY,ACTR10,ACTR1B,ACTR2,ADA2,ADAM10,ADAM8,ADAM9,ADGRE2,ADGRE3,ADGRE5,ADORA2B,AGA,AGER,AGL,AGPAT2,AIF1,ALAD,ALDH3B1,ALDOA,ALDOC,ALOX5,AMPD3,ANO6,ANPEP,ANXA2,ANXA3,AP1M1,AP2A2,APAF1,APEH,APP,APRT,ARHGAP45,ARHGAP9,ARL8A,ARMC8,ARPC5,ARSA,ARSB,ASAH1,ATAD3B,ATG7,ATM,ATP11A,ATP11B,ATP6AP2,ATP6V0A1,ATP6V0C,ATP6V1D,ATP8A1,ATP8B4,B2M,B4GALT1,BATF,BATF2,BATF3,BCR,BIN2,BRI3,BST1,BST2,B…
GO:0030101	Immune response	Leukocyte activity	natural killer cell activation	51	5	0.57	8.77193	0.00026	3.58503	AP1G1,AXL,BAG6,BLOC1S3,CASP8,CD2,CD244,CORO1A,ELF4,FLT3LG,GAS6,HAVCR2,ID2,IL12A,IL12B,IL15,IL18,IL18R1,IL21R,IL23A,IL23R,IL6R,ITGB2,KLRK1,LAMP1,MERTK,MICA,MICB,NCR3,PIBF1,PIK3CD,PRDM1,PRDX1,PTPN22,PTPRC,RAB27A,RASGRP1,RHBDD3,SLAMF7,SNX27,SP3,TICAM1,TOX,TUSC2,TYROBP,ULBP2,ULBP3,UNC13D,VAMP7,ZBTB1,ZNF683
GO:0002228	Immune response	Leukocyte activity	natural killer cell mediated immunity	48	7	0.54	12.963	9.8e-07	6.00877	AP1G1,ARRB2,CADM1,CD160,CD226,CD96,CEACAM1,CEBPG,CORO1A,CRK,CRTAM,GZMB,HAVCR2,HLA-G,IL12A,IL12B,IL18,IL18RAP,KLRC2,KLRD1,KLRK1,LAG3,LAMP1,LGALS9,LILRB1,LYST,MICA,MICB,NCR3,NECTIN2,PIK3R6,PRDX1,PTPN6,PVR,RAB27A,RASGRP1,SERPINB9,SH2D1A,SH2D1B,SLAMF6,SLAMF7,TUBB,TUBB4B,ULBP2,ULBP3,UNC13D,VAMP7,VAV1
GO:0050869	Immune response	Leukocyte activity	negative regulation of B cell activation	27	3	0.3	10	0.00334	2.47625	ATM,BANK1,BCL6,BTK,CASP3,CD300A,CTLA4,FCGR2B,FOXP3,HMGB3,ID2,IL10,INHBA,INPP5D,LYN,MNDA,PARP3,PAWR,PKN1,RC3H1,SAMSN1,SLA2,THOC1,TNFAIP3,TNFRSF13B,TNFRSF21,TYROBP
GO:0002707	Immune response	Leukocyte activity	negative regulation of lymphocyte mediated immunity	28	4	0.31	12.9032	0.00025	3.60206	ARRB2,BCL6,C4BPB,CD96,CEACAM1,CLEC4G,CR1,CRK,DUSP22,FCGR2B,FOXP3,HAVCR2,HFE,HLA-G,IL20RB,IL7R,LGALS9,LILRB1,MICA,PARP3,PPP3CB,PTPN6,PTPRC,SERPINB9,SMAD7,TBX21,THOC1,XCL1
GO:0050672	Immune response	Leukocyte activity	negative regulation of lymphocyte proliferation	63	4	0.71	5.6338	0.00545	2.2636	ARG2,ATM,BTK,BTN2A2,CASP3,CD274,CD300A,CD80,CD86,CEBPB,CLEC4G,CTLA4,DLG1,DLG5,ERBB2,FCGR2B,FOXP3,GLMN,GNRH1,GPNMB,HAVCR2,HLA-G,IDO1,IHH,IL10,IL20RB,IL2RA,INPP5D,LGALS9,LGALS9B,LILRB1,LILRB2,LRRC32,LST1,LYN,MAD1L1,MARCHF7,MNDA,PAWR,PDCD1LG2,PDE5A,PELI1,PKN1,PLA2G2D,PLA2G2F,PRKAR1A,PRNP,PTPN6,RC3H1,SDC4,SFTPD,SPN,TGFB1,TMEM131L,TNFRSF13B,TNFRSF14,TNFRSF21,TWSG1,TYROBP,VSIG4,VSIR,XCL1,ZBTB7B
GO:0070233	Immune response	Leukocyte activity	negative regulation of T cell apoptotic process	17	3	0.19	15.7895	0.00084	3.07572	ADA,ARG2,CCL5,CD27,DOCK8,EFNA1,FADD,HIF1A,IDO1,IL7R,JAK3,PIP,PRKCQ,PTCRA,RAG1,SLC46A2,TSC22D3
GO:0043383	Immune response	Leukocyte activity	negative T cell selection	10	2	0.11	18.1818	0.00532	2.27409	AIRE,ATG5,CCR7,CD28,CD3E,CD74,DOCK2,PTPRC,THEMIS,ZAP70
GO:0043312	Immune response	Leukocyte activity	neutrophil degranulation	426	12	4.79	2.50522	0.00308	2.51145	A1BG,ABCA13,ABR,ACAA1,ACLY,ACTR10,ACTR1B,ACTR2,ADA2,ADAM10,ADAM8,ADGRE3,ADGRE5,AGA,AGL,AGPAT2,ALAD,ALDH3B1,ALDOA,ALDOC,ALOX5,AMPD3,ANO6,ANPEP,ANXA2,ANXA3,AP1M1,AP2A2,APAF1,APEH,APRT,ARHGAP45,ARHGAP9,ARL8A,ARMC8,ARPC5,ARSA,ARSB,ASAH1,ATAD3B,ATG7,ATP11A,ATP11B,ATP6AP2,ATP6V0A1,ATP6V0C,ATP6V1D,ATP8A1,ATP8B4,B2M,B4GALT1,BCR,BIN2,BRI3,BST1,BST2,C1orf35,C3AR1,C5AR1,C6orf120,CAB39,CAMP,CAND1,CANT1,CAP1,…
GO:0002696	Immune response	Leukocyte activity	positive regulation of leukocyte activation	259	16	2.91	5.49828	0.00495	2.30539	ADA,ADAM8,ADORA2B,AGER,AIF1,AKT1,ANXA1,AP1G1,AP3B1,AP3D1,ATAD5,ATP11C,AXL,BAD,BCL10,BCL2,BCL6,BLOC1S3,BST1,BTK,BTLA,BTN2A2,CARD11,CAV1,CBFB,CCDC88B,CCL3,CCL5,CCR2,CCR7,CD160,CD1D,CD2,CD209,CD226,CD24,CD27,CD274,CD28,CD320,CD38,CD3E,CD4,CD40,CD40LG,CD46,CD47,CD5,CD55,CD6,CD70,CD74,CD80,CD81,CD83,CD86,CDC42,CDKN1A,CEBPA,CLCF1,CLEC4D,CLEC7A,CLECL1,CORO1A,CSK,CTLA4,CTSC,CYLD,DNAJA3,DOCK8,DPP4,DUSP10,…
GO:0002690	Immune response	Leukocyte activity	positive regulation of leukocyte chemotaxis	66	6	0.74	8.10811	0.00021	3.67778	ADAM10,ADAM17,AIF1,AKIRIN1,ANO6,C1QBP,C3AR1,C5AR1,CALR,CAMK1D,CCL3,CCL4,CCL5,CCR1,CCR2,CCR6,CCR7,CD74,CMKLR1,CREB3,CSF1,CXCL10,CXCL8,CXCR2,DAPK2,DYSF,EDN1,F2RL1,FPR2,GAS6,GPSM3,HMGB1,IL12A,IL23A,IL6,IL6R,KARS1,LGALS9,LGMN,MAPK14,MAPK3,MDK,MOSPD2,MSTN,NCKAP1L,OXSR1,PLA2G7,PTK2B,RAC1,RAC2,RIPOR2,SERPINE1,STK39,SWAP70,THBS1,THBS4,TIRAP,TMEM102,TNFSF14,VEGFA,VEGFB,WNK1,WNT5A,XCL1,XCL2,ZNF580
GO:0050671	Immune response	Leukocyte activity	positive regulation of lymphocyte proliferation	103	7	1.16	6.03448	0.00016	3.79588	ADA,AGER,AIF1,ANXA1,ATAD5,BCL2,BCL6,BST1,CARD11,CCDC88B,CCL5,CCR2,CD1D,CD209,CD24,CD274,CD28,CD320,CD38,CD3E,CD4,CD40,CD40LG,CD46,CD55,CD6,CD70,CD74,CD80,CD81,CD86,CDKN1A,CLCF1,CLECL1,CORO1A,DNAJA3,EBI3,EFNB1,FADD,FCRL3,FLT3LG,FOXP3,GPR183,HAVCR2,HES1,HHLA2,HLA-DPA1,HMGB1,ICOSLG,IL12A,IL12B,IL12RB1,IL15,IL18,IL1B,IL23A,IL23R,IL2RA,IL6,IL6R,IL6ST,IL7,IRS2,JAK3,LGALS9,LILRB2,MEF2C,MIF,MPL,NCK1,NCK2…
GO:0043032	Immune response	Leukocyte activity	positive regulation of macrophage activation	16	4	0.18	22.2222	2.5e-05	4.60206	CCL3,CEBPA,CTSC,HAVCR2,HSPD1,IL10,IL4R,KARS1,LRRK2,STAP1,THBS1,TLR4,TLR6,TNIP2,TREM2,WNT5A
GO:0045651	Immune response	Leukocyte activity	positive regulation of macrophage differentiation	12	2	0.13	15.3846	0.00769	2.11407	CASP8,CSF1,FADD,HCLS1,ID2,PF4,PRKCA,RB1,RIPK1,ROR2,TGFB1,TRIB1
GO:1905523	Immune response	Leukocyte activity	positive regulation of macrophage migration	17	3	0.19	15.7895	0.00084	3.07572	AKIRIN1,C3AR1,C5AR1,CCL3,CCL5,CMKLR1,CSF1,KARS1,MAPK14,MAPK3,MDK,MMP14,MSTN,P2RX4,P2RY12,THBS1,TREM2
GO:0045059	Immune response	Leukocyte activity	positive thymic T cell selection	11	3	0.12	25	0.00021	3.67778	CD3D,CD3E,CD3G,CD74,DOCK2,ITPKB,PTPN2,PTPRC,SRF,STK11,ZAP70
GO:0045652	Immune response	Leukocyte activity	regulation of megakaryocyte differentiation	75	5	0.84	5.95238	0.00153	2.81531	AGO1,AGO3,AGO4,ASH2L,CBFB,CIB1,CNOT4,DPY30,EIF6,EP300,GABPA,GATA1,GATA2,GP1BA,H3-3A,H3-3B,H3C1,H3C10,H3C11,H3C12,H3C13,H3C15,H3C2,H3C3,H3C4,H3C6,H3C7,H3C8,H4-16,H4C1,H4C11,H4C12,H4C13,H4C14,H4C15,H4C2,H4C3,H4C4,H4C5,H4C6,H4C8,H4C9,HDAC1,HMGB2,ITGA2B,KAT2B,KMT2A,KMT2B,KMT2C,KMT2D,KMT2E,L3MBTL1,MEF2C,MOV10,MYL9,NFE2,NR4A3,PF4,PRKCQ,PRMT1,PRMT6,RBBP5,RBM15,RUNX1,SCIN,SETD1A,SIN3A,TESC,THBS1,TNRC6A,T…
GO:0045346	Immune response	Leukocyte activity	regulation of MHC class II biosynthetic process	12	2	0.13	15.3846	0.00769	2.11407	CIITA,HDAC2,IFNG,IL10,JAK2,NFX1,PF4,SIRT1,SPI1,TLR4,TMEM106A,XBP1
GO:0033032	Immune response	Leukocyte activity	regulation of myeloid cell apoptotic process	23	3	0.26	11.5385	0.00209	2.67985	ADAM17,ANXA1,BCL2,CCL5,CCR5,CDKN2A,CXCR2,FCER1G,HCAR2,IRF7,ITPKB,MAEA,MEF2C,MIF,NOD2,PIK3CB,PIK3CD,PTEN,SELENOS,SIRT1,SLC7A11,TCP1,THRA
GO:2000316	Immune response	Leukocyte activity	regulation of T-helper 17 type immune response	18	3	0.2	15	0.001	3	FOXP3,IL12B,IL12RB1,IL23A,IL23R,IL27RA,LOXL3,MALT1,NFKBID,NFKBIZ,NLRP3,PRKCQ,RC3H1,RC3H2,SMAD7,TBX21,ZBTB7B,ZC3H12A
GO:0045622	Immune response	Leukocyte activity	regulation of T-helper cell differentiation	31	3	0.35	8.57143	0.00496	2.30452	ANXA1,BCL6,CD80,CD86,FOXP3,HLX,IL12B,IL12RB1,IL18,IL23A,IL23R,IL4R,IRF4,JAK3,LOXL3,MALT1,MYB,NFKBID,NFKBIZ,NLRP3,PRKCZ,RARA,RC3H1,RC3H2,RIPK2,SMAD7,SOCS5,TBX21,TNFSF4,ZBTB7B,ZC3H12A
GO:0042110	Immune response	Leukocyte activity	T cell activation	385	20	4.33	4.61894	0.00679	2.16813	ABL1,ADA,ADAM17,ADAM8,AGER,AIF1,AIRE,AKT1,ANXA1,AP3B1,AP3D1,APBB1IP,ARG2,ATG5,ATP7A,AZI2,B2M,BAD,BATF,BAX,BCL10,BCL11B,BCL2,BCL3,BCL6,BTLA,BTN2A2,BTN3A1,CAMK4,CARD11,CASP3,CASP8,CAV1,CBFB,CCDC88B,CCL5,CCND3,CCR2,CCR6,CCR7,CCR9,CD151,CD160,CD1C,CD1D,CD2,CD209,CD24,CD27,CD274,CD28,CD300A,CD3D,CD3E,CD3G,CD4,CD40LG,CD44,CD46,CD47,CD5,CD55,CD6,CD7,CD70,CD74,CD80,CD81,CD83,CD86,CD8A,CD8B,CDC42,CDH26,CD…
GO:0042101	Immune response	Leukocyte activity	T cell receptor complex	17	5	0.19	26.3158	9e-07	6.04576	ALCAM,APBB1IP,CD247,CD3D,CD3E,CD3G,CD4,CD6,CD8A,CD8B,CEACAM1,PTPN6,SKAP1,STOML2,SYK,TRAT1,ZAP70
GO:0042088	Immune response	Leukocyte activity	T-helper 1 type immune response	37	4	0.42	9.52381	0.00076	3.11919	ANXA1,BCL3,CCR2,CD80,EBI3,HAVCR2,HLX,HMGB1,HRAS,IL12A,IL12B,IL12RB1,IL18,IL18BP,IL18R1,IL18RAP,IL1B,IL1R1,IL23A,IL23R,IL27RA,IL4R,IL6R,JAK3,LEF1,MTOR,RELB,RIPK2,SEMA4A,SLC11A1,SOCS5,SPN,STAT6,TLR4,TNFSF4,TRAF6,XCL1
GO:0043922	Immune response	Viral	negative regulation by host of viral transcription	12	3	0.13	23.0769	0.00028	3.55284	CCL3,CCL4,CCL5,HDAC1,INPP5K,JUN,NUCKS1,PSMC3,REST,TARDBP,TFAP4,ZNF639
GO:0031343			positive regulation of cell killing	51	4	0.57	7.01754	0.00254	2.59517	AP1G1,B2M,BAD,BCL2L11,CADM1,CD160,CD1A,CD1C,CD1D,CD226,CLEC7A,CRTAM,F2RL1,FADD,FAM49B,FCER2,GAPDH,HLA-A,HLA-G,HLA-H,IFNG,IL12A,IL12B,IL12RB1,IL18RAP,IL23A,IL23R,ITGAM,KLRK1,LAG3,LAMP1,MICA,MICB,NCR3,NECTIN2,NOS2,P2RX7,PRF1,PTPRC,PVR,RASGRP1,SH2D1A,SLAMF6,STAP1,STX7,SYK,TYROBP,ULBP2,ULBP3,VAV1,XCL1
GO:1902043			positive regulation of extrinsic apoptotic signaling pathway via death domain receptors	10	2	0.11	18.1818	0.00532	2.27409	ATF3,FAF1,MAL,PEA15,PMAIP1,PTEN,SKIL,STK3,STK4,THBS1
GO:0004114			3',5'-cyclic-nucleotide phosphodiesterase activity	20	3	0.23	13.0435	0.00142	2.84771	PDE1A,PDE1C,PDE2A,PDE3A,PDE3B,PDE4A,PDE4B,PDE4D,PDE5A,PDE6B,PDE6D,PDE6G,PDE7A,PDE7B,PDE8A,PDE8B,PRKAR1A,PRKAR1B,PRKAR2A,PRKAR2B
GO:0046717			acid secretion	71	5	0.8	6.25	0.0012	2.92082	ABAT,ABCB11,ABCB4,ABCC2,ABCC3,ABCC4,ACE,ANXA1,AQP9,ATP5PF,AVPR1A,DRD4,EDN1,GHRL,GIPC1,GLS,GLS2,GRM2,HIP1R,HRH2,IL1B,KCNQ1,KMO,MAP2K6,MIF,NF1,NMB,NOS2,NTRK2,OPRL1,OXTR,P2RX4,P2RX7,PLA2G12A,PLA2G2D,PLA2G2F,PLA2G4A,PLA2G6,PNPLA8,PPFIA1,PPFIA3,PPFIA4,PROCA1,RAB3A,RAB3GAP1,SGK1,SLC17A7,SLC1A1,SLC1A5,SLC22A16,SLC26A6,SLC26A7,SLC38A2,SLC6A9,SLC9A3R1,SNAP25,SNCA,SNX10,STARD10,STX1A,STXBP1,SV2A,SYK,SYT1,T…
GO:0032147			activation of protein kinase activity	254	10	2.85	3.50877	0.00059	3.22915	ABL1,ACVR2B,ADAM9,ADCY1,ADCY3,ADCY4,ADCY7,ADCY9,ADNP,ADORA2B,ADRA2B,ADRB2,AKT1,ANG,ANGPT1,ARRB1,ATG13,AVPI1,AXIN1,BORA,C5,C5AR1,CAB39,CCDC88A,CCL5,CD300A,CD40LG,CD74,CD81,CDK1,CDK5R1,CLSPN,COPS8,CRK,CRKL,CXCR4,DAB2IP,DAXX,DBF4B,DBNL,DGKQ,DLG1,DRD4,DUSP19,DUSP5,DUSP6,DUSP7,ECT2,EGF,EIF2AK2,ERCC6,ERN1,ERP29,F2R,FGF2,FPR1,FRS2,GADD45A,GADD45B,GADD45G,GAS6,GH1,GHRL,GNG3,GPRC5D,GRM4,HACD3,HGF,IKBKG,IL…
GO:0048185			activin binding	13	2	0.15	13.3333	0.00919	2.03668	ACVR1,ACVR1B,ACVR1C,ACVR2A,ACVR2B,ACVRL1,ENG,FKBP1A,FSTL3,SMAD7,SMURF1,TGFBR1,TGFBR3
GO:0008344			adult locomotory behavior	42	4	0.47	8.51064	0.00123	2.91009	ABHD12,ADAM22,APP,ARCN1,ARRB2,BTBD9,CHD7,CHL1,CLN8,CNP,CSTB,CTNS,DRD4,EPHA4,EPS8,FGF12,FXN,GIGYF2,GRIN2D,HIPK2,HTRA2,ID2,INPP5F,KALRN,KCNJ10,MECP2,NPC1,NR4A2,NTAN1,OXR1,PAFAH1B1,PARK7,PBX3,PPT1,PRKN,PUM1,SEZ6L,SNCA,SPTBN4,TMOD1,TSC1,ZMPSTE24
GO:0031225			anchored component of membrane	76	5	0.85	5.88235	0.0016	2.79588	ABHD17A,ABHD17B,ALPL,BST1,BST2,CD109,CD14,CD160,CD2,CD24,CD48,CD52,CD55,CD59,CEACAM8,CPLX3,CPM,DNAJC5,DPEP2,DPEP3,EFNA1,EFNA3,EFNA4,FLOT2,FOLR2,FOLR3,GFRA2,GP1BA,GPC1,GPC2,GPC4,GPC5,HYAL2,LSAMP,LY6E,LYPD2,LYPD3,LYPD6B,MDGA1,MELTF,MMP17,NCAM1,NEGR1,NRN1,NRN1L,NT5E,NTNG1,NTNG2,OMG,OTOA,PLAUR,PRNP,PRSS27,RAB11B,RAB27B,RAB35,RAB3A,RAB3C,RAB4A,RAB5A,RAB5B,RECK,RGMB,RTN4R,SEMA7A,SVIP,TECTA,TFPI,TNFRSF1…
GO:0048844			artery morphogenesis	37	3	0.42	7.14286	0.00817	2.08778	ACVRL1,AKT3,APOE,ARID2,BMPR1A,BMPR2,CHD7,EFNB2,ENG,FOXC1,HES1,HEY1,HEY2,HOXA1,HPGD,JAG1,LDLR,LRP1,MDK,MYLK,NF1,NOTCH1,NPRL3,NRP1,PDGFRB,PKD2,PRDM1,PROX1,RBPJ,SEC24B,SIX1,SMAD7,SOX4,SRF,TGFBR1,VEGFA,ZMIZ1
GO:0014002			astrocyte development	34	5	0.38	13.1579	3.6e-05	4.4437	AGER,APP,BACE2,C1QA,C5AR1,CDK6,CNTF,DLL1,EIF2B5,FPR2,GRN,IFNG,IFNGR1,IL1B,IL6,KRAS,LAMB2,LAMC3,LDLR,LRP1,MAPT,NF1,NR1D1,POU3F2,PSEN1,ROR1,ROR2,S100A8,SMO,TLR4,TNF,TREM2,TSPAN2,VIM
GO:0016323			basolateral plasma membrane	144	6	1.61	3.72671	0.0055	2.25964	ABCC1,ABCC4,ABCC6,ADAM9,AJAP1,ALPK2,ANK1,ANK2,ANK3,ANXA1,ANXA2,AP2A1,AQP3,AQP9,ARRB1,ARRB2,ATP1A1,ATP1B1,ATP2B1,ATP2B4,ATP7A,ATP7B,B4GALT1,BEST1,BMPR2,C5AR1,C5AR2,CA11,CA2,CADM1,CASK,CD1D,CD34,CD38,CD44,CD81,CEACAM1,CLDN7,CNNM2,CNNM4,CTNNB1,DAG1,DISP1,DLG1,DLG3,DSP,DST,DSTYK,ENPP1,EPB41,EPPK1,EPS15,ERBB2,ERBB3,ERBIN,EZR,FLOT1,FLOT2,FRMPD2,GM2A,HPGD,HSP90AB1,IDE,IL6R,ITGA3,ITGA6,ITGA9,KCNJ10,KCNQ1…
GO:0072378			blood coagulation, fibrin clot formation	13	2	0.15	13.3333	0.00902	2.04479	A2M,C1QBP,F12,F13A1,F8,GP1BA,GP5,GP9,KLKB1,PRCP,SERPINC1,TFPI,VWF
GO:0002043			blood vessel endothelial cell proliferation involved in sprouting angiogenesis	12	2	0.13	15.3846	0.00769	2.11407	ACVRL1,EPHA2,GATA2,HMOX1,ITGB1BP1,JCAD,NGFR,NRARP,PDCD10,PPP1R16B,THBS1,VEGFA
GO:0030282			bone mineralization	70	5	0.79	6.32911	0.00112	2.95078	ACVR1,ACVR2A,ACVR2B,ADGRV1,ADRB2,ANKH,ANO6,ASGR2,ATP2B1,ATRAID,AXIN2,BCOR,BMP2K,BMP6,BMP7,BMPR1A,BMPR2,CCDC154,CCL3,CCR1,CLEC3B,COL1A2,CYP27B1,DDR2,ECM1,EIF2AK3,ENPP1,ERCC2,FAM20C,FBN2,FBXL15,FGR,GATA1,GPNMB,HIF1A,ISG15,KLF10,LGR4,LTF,MATN1,MEF2C,MGP,MINPP1,NBR1,OSR2,P2RX7,PHEX,PKDCC,PTGS2,PTK2B,RFLNB,ROR2,S1PR1,SBDS,SBNO2,SLC8A1,SMAD3,SMPD3,SNX10,SOX9,SRGN,TFAP2A,TGFB1,TGFB3,TMEM38B,TRPM4,TUFT1,…
GO:0060411			cardiac septum morphogenesis	46	4	0.52	7.69231	0.00173	2.76195	ACVR1,BMP7,BMPR1A,BMPR2,CHD7,CITED2,DHRS3,DNAH11,ENG,FGFRL1,FZD1,FZD2,GATA4,HES1,HEY1,HEY2,ID2,JAG1,MDM2,MIR17HG,MKS1,NOS3,NOTCH1,NOTCH2,NRP1,NRP2,NSD2,PROX1,RARA,RBM15,RBPJ,ROBO1,SAV1,SEMA3C,SMAD4,SMAD7,SMO,SOX4,TBX20,TGFBR1,TGFBR2,TGFBR3,TP53,WNT5A,ZFPM1,ZFPM2
GO:0033627			cell adhesion mediated by integrin	49	6	0.55	10.9091	0.0035	2.45593	ACER2,ADA,ADAM17,ADAM9,CCL5,CD3E,CIB1,CRK,CRKL,CYP1B1,DPP4,EFNA1,EPHA2,FBN1,FERMT3,ICAM1,IFT74,ITGA2,ITGA4,ITGA5,ITGAV,ITGB1,ITGB1BP1,ITGB2,ITGB3,ITGB4,ITGB5,ITGB7,ITGB8,LPXN,LYN,MUC1,NCKAP1L,P2RY12,PDE3B,PIEZO1,PIK3CG,PLAU,PODXL,PTK2,PTPN11,PTPN6,RET,SERPINE1,SKAP1,SWAP70,SYK,TESC,WNK1
GO:0030054			cell junction	1326	29	14.82	1.95682	0.0021	2.67778	AAK1,ABCA7,ABCB11,ABCB4,ABCC2,ABHD17A,ABHD17B,ABHD17C,ABHD6,ABI1,ABI2,ABL1,ABLIM3,ABR,ACAN,ACTB,ACTG1,ACTN1,ACTN4,ACTR2,ACTR3,ADA,ADAM10,ADAM15,ADAM17,ADAM22,ADAM9,ADCY1,ADD1,ADD2,ADD3,ADGRB1,ADGRE5,ADGRL1,ADGRV1,ADORA2B,AFAP1,AFAP1L1,AFDN,AGER,AGO2,AGRN,AHI1,AHNAK,AJAP1,AJM1,AJUBA,AKAP12,AKAP5,AKAP6,AKAP7,AKAP9,AKR1A1,AKR1B1,AKT1,ALCAM,ALKBH6,ALS2,AMOT,AMOTL1,AMPH,ANK1,ANK2,ANK3,ANKRD23,ANKS1B,A…
GO:0016477			cell migration	1010	39	11.35	3.43612	0.00035	3.45593	AAMP,ABCC1,ABHD2,ABHD6,ABI2,ABI3,ABL1,ABR,ACAP3,ACE,ACKR2,ACKR3,ACKR4,ACTN4,ACVR1,ACVR1B,ACVR1C,ACVRL1,ADA,ADAM10,ADAM15,ADAM17,ADAM8,ADAM9,ADAMTS1,ADAMTS12,ADARB1,ADD2,ADGRB1,ADGRE2,ADGRG1,ADIPOR1,ADORA3,ADTRP,AFDN,AGER,AGO2,AIF1,AIMP1,AIRE,AJUBA,AKAP12,AKIRIN1,AKT1,AKT2,AKT3,ALKBH1,ALOX12,AMOT,AMOTL1,ANG,ANGPT1,ANGPT2,ANKS1A,ANLN,ANO6,ANXA1,ANXA3,ANXA6,APC,APC2,APEX1,APOD,APOE,APP,APPL1,APPL2,A…
GO:0009986			cell surface	516	36	5.77	6.23917	3.1e-19	18.5086	AAMP,ABCA1,ABCA7,ABCB1,ABCC2,ABCG1,ACE,ACKR2,ACKR3,ACKR4,ACVR1B,ACVR2A,ACVRL1,ADA,ADAM10,ADAM15,ADAM17,ADAM8,ADAM9,ADAMTS13,ADGRA3,ADGRE1,ADGRV1,ADRA2B,ADTRP,AGER,AIMP1,AJAP1,ALCAM,AMOT,ANK3,ANO6,ANPEP,ANTXR2,ANXA1,ANXA2,ANXA4,ANXA5,AOC3,APMAP,APP,AQP11,AREG,ARSB,ATP5F1B,ATP5IF1,ATP5PF,ATP6AP2,AXL,B2M,B4GALT1,BACE1,BMPR1A,BMPR2,BSN,BST2,BTN1A1,BTN2A1,BTN2A2,BTN2A3P,BTN3A1,BTN3A2,BTN3A3,BTNL9,C1QB…
GO:0007166			cell surface receptor signaling pathway	2118	62	23.8	2.60504	0.00206	2.68613	AAK1,ABAT,ABCA1,ABCA7,ABCE1,ABI1,ABL1,ACKR2,ACKR3,ACKR4,ACSL1,ACTB,ACTG1,ACTN4,ACTR2,ACTR3,ACVR1,ACVR1B,ACVR1C,ACVR2A,ACVR2B,ACVRL1,ADA,ADAM10,ADAM11,ADAM15,ADAM17,ADAM9,ADAMTS1,ADAMTS12,ADAMTS13,ADAP1,ADAR,ADGRA3,ADGRB1,ADGRB2,ADGRD1,ADGRE1,ADGRE2,ADGRE3,ADGRE5,ADGRF3,ADGRG1,ADGRG5,ADGRL1,ADGRV1,ADIPOR1,ADIPOR2,ADORA2B,ADORA3,ADRB2,AFAP1L2,AGER,AGO1,AGO2,AGO3,AGO4,AGPAT2,AHI1,AIM2,AIP,AKAP3,AKR1…
GO:0033631			cell-cell adhesion mediated by integrin	14	3	0.16	18.75	0.00046	3.33724	ADA,ADAM9,CCL5,CD3E,DPP4,FERMT3,ITGA4,ITGA5,ITGB1,PIEZO1,PODXL,SKAP1,SWAP70,WNK1
GO:0007160			cell-matrix adhesion	157	9	1.76	5.11364	0.0004	3.39794	ABL1,ACER2,ACTN1,ACVRL1,ADAM15,ADAM9,ADAMTS12,ADAMTS13,AJAP1,AJUBA,APOD,ARHGAP6,ARHGEF7,BCAS3,BCL2,BCL2L11,BCL6,BCR,BST1,CAMSAP3,CASK,CCL25,CCL28,CCN2,CCR7,CD34,CD36,CD3E,CD44,CD63,CD96,CDK5,CDK6,CDKN2A,CIB1,CLASP1,CLASP2,COL17A1,CORO1C,CSF1,CTNNB1,CTTN,DAG1,DAPK3,DDR2,DISC1,DLC1,DMTN,DUSP22,DUSP3,EDA,EMILIN1,EPB41L5,EPDR1,EPHA1,FBLN5,FMN1,FN1,GSK3B,HOXA7,HPSE,ILK,IQGAP1,ITGA1,ITGA10,ITGA2,ITGA2B…
GO:0006875			cellular metal ion homeostasis	375	13	4.21	3.08789	0.00853	2.06905	ABCB6,ABCB7,ABCG2,ABL1,ABL2,ACKR2,ACKR3,ACKR4,ACO1,ADM,ADRA1B,AFG3L2,AKAP6,ANK2,ANXA2,ANXA2P2,ANXA5,ANXA6,ANXA7,AP3D1,APOE,APP,ARF1,ATF4,ATG5,ATOX1,ATP13A1,ATP13A2,ATP13A3,ATP13A4,ATP1A1,ATP1A3,ATP1A4,ATP1B1,ATP1B3,ATP2A1,ATP2A2,ATP2A3,ATP2B1,ATP2B4,ATP2C1,ATP6AP1,ATP6V0A2,ATP6V0D1,ATP6V1A,ATP6V1G1,ATP7A,ATP7B,AVPR1A,BAK1,BAX,BCAP31,BCL2,BMP6,BNIP3,BOK,C19orf12,C3AR1,C5AR1,C5AR2,CACNA1A,CACNA1D,C…
GO:0071248			cellular response to metal ion	128	6	1.44	4.16667	0.0032	2.49485	ADCY1,ADCY7,ADD1,ADGRV1,AKR1C3,AKT1,ALAD,ALOX5AP,ANK3,ANXA5,APP,ATF4,ATP13A2,ATP7A,B2M,BACE1,BECN1,BMP6,BNIP3,BRAF,CACNA1H,CACYBP,CALR,CAMK2D,CAPN3,CARF,CCNB1,CDH1,CDKN1B,CEBPA,CHUK,CLIC4,CPNE1,CPNE2,CPNE3,CPNE5,CPNE7,CPNE8,CPNE9,CREB1,CRHBP,CYBB,DAXX,DLG4,DMTN,ECT2,EDN1,EEF2K,EIF2AK3,EIF2S1,ENDOG,FBP1,FOSB,FSTL3,FUS,GPLD1,GSN,HFE,HMOX1,HSF1,HSPA5,HVCN1,ID2,IQGAP1,ITPKB,JUN,JUNB,JUND,LGMN,LIG4,LR…
GO:0042056			chemoattractant activity	17	3	0.19	15.7895	0.00087	3.06048	ALKBH1,CCL3,CCL5,CXCL10,FGF2,GPNMB,HGF,HMGB1,HMGB2,LGALS3,MIF,SAA1,SAA2,SCG2,VEGFA,VEGFB,WNT5A
GO:0005518			collagen binding	38	6	0.43	13.9535	3.9e-06	5.40894	ADAM9,ADGRG1,AEBP1,CD44,CHADL,COCH,CTSB,CTSK,CTSL,CTSS,DDR2,FN1,HSD17B12,ITGA1,ITGA10,ITGA2,ITGA3,ITGA9,ITGB1,MMP9,NID1,P3H1,PAK1,PCOLCE,PDGFA,PPIB,RELL2,SERPINH1,SMAD3,SMAD4,SMAD7,SPARC,SPOCK1,SPOCK2,TGFBI,THBS1,USH2A,VWF
GO:0060977			coronary vasculature morphogenesis	11	2	0.12	16.6667	0.00645	2.19044	ARID2,HEY2,NOTCH1,NRP1,PDGFRB,SEC24B,SETD2,SPRED1,TGFBR1,TGFBR3,VEGFA
GO:0030551			cyclic nucleotide binding	21	3	0.24	12.5	0.00164	2.78516	CNBD2,CNGA4,CNP,FKBP1B,HCN2,HCN3,PDE2A,PDE4A,PDE4B,PDE4D,PDE5A,PDE6G,POPDC2,PRKAR1A,PRKAR1B,PRKAR2A,PRKAR2B,RAPGEF2,RAPGEF3,RAPGEF4,STING1
GO:0019835			cytolysis	19	4	0.21	19.0476	5.2e-05	4.284	APOL1,C5,GPLD1,GSDMD,GZMA,GZMB,GZMH,GZMM,LILRB1,LYZ,MICA,MICB,MMD,P2RX7,PF4,PRF1,ROMO1,RRAGA,TGFB1
GO:0072509			divalent inorganic cation transmembrane transporter activity	28	3	0.32	9.375	0.00381	2.41908	ATP7A,ATP7B,LETM1,SLC11A2,SLC24A1,SLC24A3,SLC24A4,SLC30A1,SLC30A4,SLC30A5,SLC30A6,SLC39A1,SLC39A10,SLC39A11,SLC39A13,SLC39A14,SLC39A3,SLC39A4,SLC39A6,SLC39A7,SLC39A8,SLC3A2,SLC40A1,SLC41A1,SLC41A2,SLC8A1,SLC8A3,SLC8B1
GO:0072677			eosinophil migration	10	3	0.11	27.2727	0.00016	3.79588	ADAM8,CCL22,CCL3,CCL4,CCL5,CD300A,DAPK2,LGALS3,PTGER4,SCG2
GO:0140115			export across plasma membrane	25	3	0.28	10.7143	0.00267	2.57349	ANO6,ATP1A1,ATP1A3,ATP1A4,ATP1B1,ATP1B3,ATP2B1,DLG1,FXYD1,KCNA3,KCND3,KCNE3,KCNH2,KCNIP2,KCNQ1,OSCP1,RALBP1,SLC15A2,SLC22A18,SLC35G1,SLC40A1,SLC8A1,SLC8A3,SLC9A1,YWHAE
GO:0050840			extracellular matrix binding	34	9	0.39	23.0769	9.9e-11	10.0044	ADAM9,ADGRG1,AGRN,ANXA2,ANXA2P2,CD248,CTSS,DAG1,ECM1,FBLN2,GPC1,ITGA2,ITGA2B,ITGA3,ITGA6,ITGA9,ITGAV,ITGB1,ITGB3,LGALS1,LGALS3,LYPD3,NID1,OLFML2A,PLEKHA2,RPSA,SMOC1,SPARC,SPOCK1,SPOCK2,SSC5D,TGFBI,THBS1,VEGFA
GO:0005576			extracellular region	2588	65	28.92	2.24758	4.9e-11	10.3098	A1BG,A2M,AAMP,AARS1,AASDHPPT,ABCA3,ABCB1,ABCB11,ABCB4,ABCB6,ABCC1,ABCC11,ABHD14B,ABHD15,ABHD18,ABHD8,ABI1,ABO,ACAA1,ACAN,ACAT1,ACAT2,ACE,ACLY,ACO1,ACOT11,ACOT7,ACP1,ACP2,ACRBP,ACSL4,ACSM1,ACTA2,ACTB,ACTG1,ACTN1,ACTN4,ACTR10,ACTR1A,ACTR1B,ACTR2,ACTR3,ACTR3B,ACTR3C,ACY1,ACY3,ADA,ADA2,ADAM10,ADAM11,ADAM12,ADAM15,ADAM19,ADAM28,ADAM9,ADAMDEC1,ADAMTS1,ADAMTS10,ADAMTS12,ADAMTS13,ADAMTS17,ADAMTS6,ADAMTSL…
GO:0042730			fibrinolysis	14	3	0.16	18.75	0.00046	3.33724	ANXA2,ANXA2P2,F12,GP1BA,KLKB1,PLAU,PLAUR,PROS1,SERPINB2,SERPINE1,SERPINF2,THBD,THBS1,USF1
GO:0001968			fibronectin binding	18	3	0.2	15	0.00103	2.98716	CCN2,CTSK,CTSL,CTSS,FSTL3,HSD17B12,IGFBP3,ITGA3,ITGA4,ITGAV,ITGB1,ITGB3,LOXL3,PLEKHA2,SDC4,SSC5D,THBS1,VEGFA
GO:0005539			glycosaminoglycan binding	111	6	1.26	4.7619	0.00164	2.78516	AAMP,ACAN,ADA2,ADAMTS1,ADGRE2,ADGRG1,AGRN,ANG,ANXA4,ANXA5,ANXA6,APLP2,APOE,APP,BMP7,C1QBP,CCN2,CD44,CEL,CEMIP,CLEC3B,COL25A1,COL5A1,COLQ,CRISPLD2,CXCL10,CXCL11,ENG,EVA1C,EXTL2,FBN1,FGF2,FGF9,FGFBP3,FGFR1,FGFR4,FGFRL1,FN1,GNS,GPNMB,H1-1,HAPLN3,HBEGF,HDGF,HK1,HMMR,HSD17B12,HYAL2,IMPG2,JCHAIN,LGR6,LIPH,LPL,LRPAP1,LTBP2,LTBP4,LTF,LXN,MDK,MPO,MSTN,NAV2,NELL2,NLRP3,NOD1,NOD2,NRP1,NRP2,PAFAH1B1,PCOLCE,P…
GO:0071621			granulocyte chemotaxis	80	14	0.9	15.5556	4e-12	11.3979	ADGRE2,AKIRIN1,ANXA1,BST1,C1QBP,C3AR1,C5AR1,C5AR2,CAMK1D,CCL17,CCL20,CCL22,CCL25,CCL3,CCL3L1,CCL4,CCL5,CCR7,CD74,CKLF,CMKLR1,CSF1,CSF3R,CXCL10,CXCL11,CXCL2,CXCL5,CXCL8,CXCL9,CXCR1,CXCR2,DAPK2,DYSF,EDN1,FCER1G,GBF1,IL17RA,IL17RC,IL1B,IL1RN,IL23A,ITGA1,ITGA9,ITGB2,JAM3,JAML,KARS1,LGALS3,MAPK14,MAPK3,MDK,MOSPD2,MPP1,MSTN,NCKAP1L,PDE4B,PDE4D,PF4,PF4V1,PIK3CD,PIK3CG,PIP5K1C,PPBP,PREX1,RAC1,RAC2,RIPOR2…
GO:0019838			growth factor binding	94	8	1.07	7.47664	1.1e-05	4.95861	A2M,ACVR1,ACVR1B,ACVR1C,ACVR2A,ACVR2B,ACVRL1,API5,BMPR1A,BMPR2,CCN2,CD109,CD36,CEP57,COL1A1,COL1A2,COL2A1,COL5A1,COL6A1,CRIM1,CSF3R,DUSP1,ENG,ERBB2,ERBB3,FGFBP2,FGFBP3,FGFR1,FGFR4,FGFRL1,FIBP,FLT1,FSTL4,FURIN,GLG1,GPC1,HAP1,HAX1,HTRA3,HTRA4,HYAL2,IGF1R,IGF2R,IGFALS,IGFBP3,IGFBP4,IGFBP7,IL10RA,IL11RA,IL1R1,IL1RN,IL2RA,IL2RB,IL2RG,IL6R,IL6ST,INSR,ITGA6,ITGAV,ITGB3,ITGB4,KLB,LRRC32,LTBP1,LTBP2,LTBP4…
GO:0031649			heat generation	12	2	0.13	15.3846	0.00769	2.11407	ABAT,ADRB2,ARRDC3,CNR1,IL1A,IL1B,PTGS2,SLC27A1,TNF,TNFRSF11A,TNFSF11,TRPV1
GO:0031581			hemidesmosome assembly	10	2	0.11	18.1818	0.00532	2.27409	CD151,COL17A1,DST,ITGA6,ITGB4,KRT5,LAMA3,LAMB3,LAMC1,PLEC
GO:0034113			heterotypic cell-cell adhesion	46	4	0.52	7.69231	0.00173	2.76195	AGER,BMP7,CD1D,CD2,CD200,CD200R1,CD44,CD47,CD58,CTNNA3,DSC2,DSG2,DSP,FLOT1,GCNT2,IL10,IL1B,IL1RN,ITGA4,ITGA5,ITGA7,ITGAD,ITGAV,ITGAX,ITGB1,ITGB2,ITGB3,ITGB7,JUP,KLF4,LCK,LILRB2,MAP2K5,MAPK7,MBP,MYADM,NFASC,NRCAM,PERP,PKP2,PTPRC,SIRPA,SKAP1,TNF,VCAM1,WNK1
GO:0034109			homotypic cell-cell adhesion	64	5	0.72	6.94444	0.00075	3.12494	ABAT,ACTB,ACTG1,ALOX12,ANK3,BLOC1S4,CCL5,CD9,CD99,CD99L2,CEACAM1,CLIC1,CSRP1,CTNNA3,DMTN,DSC2,DSG2,DSP,FERMT3,FIBP,FLNA,GAS6,GATA1,GNAS,GP1BA,HBB,HSPB1,ILK,ITGA2B,ITGB3,JUP,LGALS1,LYN,METAP1,MPL,MYH9,MYL12A,MYL9,P2RY12,PEAR1,PIK3CB,PIK3CG,PKP2,PLEK,PLPP3,PRKCA,PRKCD,PRKCQ,PTPN6,PTPRU,RAP2B,RDX,SERPINE2,SLC7A11,STXBP1,STXBP3,SYK,TLN1,TNFSF11,TSPAN32,UBASH3B,VCL,XG,ZNF703
GO:0042802			identical protein binding	1347	27	15.29	1.76586	0.00228	2.64207	ABAT,ABCB10,ABCB9,ABCD1,ABCD2,ABCD3,ABCG1,ABCG2,ABI3,ACACA,ACACB,ACADM,ACAT1,ACCS,ACOT7,ACSL6,ACTB,ACTG1,ACTN1,ACTN4,ACVR1,ACY1,ACY3,ACYP2,ADA2,ADAM10,ADD1,ADD2,ADH5,ADIPOR1,ADIPOR2,ADRB2,ADSS1,AGER,AHCY,AHCYL1,AHI1,AHR,AICDA,AIM2,AIMP1,AIRE,AKT1,ALAD,ALAS1,ALB,ALCAM,ALDH18A1,ALDH3A2,ALDH4A1,ALDH5A1,ALDOA,ALS2,ALS2CL,AMFR,AMOTL1,ANG,ANO6,ANXA1,ANXA2,ANXA2P2,ANXA4,ANXA6,ANXA7,AOC3,APAF1,APBA2,APC,…
GO:0007229			integrin-mediated signaling pathway	84	7	0.94	7.44681	4.3e-05	4.36653	ABL1,ADAM10,ADAM11,ADAM15,ADAM9,ADAMTS1,ADAMTS13,BCAR1,BST1,CCM2,CCN2,CD47,CD63,CDC42,CEACAM1,CTNNA1,CUL3,DMTN,DOCK1,DST,ERBIN,FCER1G,FERMT3,FGR,FLNA,FUT8,FYB1,HCK,ILK,ISG15,ITGA1,ITGA10,ITGA2,ITGA2B,ITGA3,ITGA4,ITGA5,ITGA6,ITGA7,ITGA9,ITGAD,ITGAE,ITGAL,ITGAM,ITGAV,ITGAX,ITGB1,ITGB1BP1,ITGB2,ITGB3,ITGB4,ITGB5,ITGB7,ITGB8,LAMA3,LAMA5,LAT,LIMS1,LIMS2,LOXL3,MYH9,NEDD9,NME2,NRP1,PHACTR4,PLEK,PRAM1,PR…
GO:0031226			intrinsic component of plasma membrane	972	39	10.86	3.59116	6e-13	12.2218	ABCA1,ABCB11,ABCB4,ABCC1,ABCC11,ABCC2,ABCC3,ABCC5,ABCC8,ABHD12,ABHD17A,ABHD17B,ABHD6,ACKR2,ACKR4,ACVR1,ACVR1B,ACVR1C,ACVR2A,ACVR2B,ACVRL1,ADAM17,ADAM22,ADAM29,ADAM8,ADAM9,ADCY1,ADCY3,ADCY4,ADCY7,ADCY9,ADGRB1,ADGRB2,ADGRD1,ADGRE1,ADGRE2,ADGRE3,ADGRE5,ADGRG1,ADGRG5,ADGRL1,ADIPOR1,ADIPOR2,ADORA2B,ADORA3,ADRA1B,ADRA2B,ADRB2,AGER,AJAP1,AKAP9,ALCAM,AMIGO1,ANKH,APH1A,APH1B,APP,AQP10,AQP8,AQP9,ASAH2,ASGR…
GO:0045121			membrane raft	233	11	2.6	4.23077	6e-05	4.22185	ABCA1,ABCB4,ADAM17,ADCY1,ADD1,ADD2,ADD3,ADGRG1,ADRA1B,ADTRP,AHNAK,AKAP5,AKAP6,ANGPT1,ANK2,ANXA2,APP,ARID3A,ASAH2,ATP1A1,ATP1B1,ATP1B3,ATP2B1,ATP2B4,ATP7A,BAALC,BACE1,BCL10,BIRC2,BIRC3,BMPR1A,BMPR2,BSG,BST2,BTK,CAPN2,CARD11,CASP3,CASP8,CAV1,CAVIN2,CAVIN4,CBL,CBLB,CD14,CD19,CD1A,CD2,CD226,CD24,CD36,CD4,CD48,CD55,CD79A,CD8A,CDH1,CFLAR,CLIP3,CLN3,CNR1,CORO1C,CRK,CSK,CTNNA1,CTNNB1,CTSD,DAG1,DAPK3,DLC1…
GO:0002548			monocyte chemotaxis	36	5	0.4	12.5	0.00018	3.74473	AIF1,ANO6,ANXA1,CCL17,CCL20,CCL22,CCL25,CCL3,CCL3L1,CCL4,CCL5,CCR1,CCR2,CREB3,CXCL10,DUSP1,FLT1,FPR2,HMGB1,IL6,IL6R,LGALS3,LGMN,LYN,MOSPD2,NBL1,PLA2G7,PTPRO,RPS19,S100A12,SERPINE1,SLAMF8,TNFRSF11A,TNFSF11,XCL1,XCL2
GO:0050919			negative chemotaxis	27	3	0.3	10	0.00334	2.47625	ITGAV,ITGB3,LGR6,NRG1,NRP2,NTN1,PDGFA,PLXNA3,PLXNA4,RHOA,ROBO1,RYK,SEMA3A,SEMA3C,SEMA3D,SEMA3G,SEMA4A,SEMA4B,SEMA4C,SEMA4D,SEMA4F,SEMA4G,SEMA6A,SEMA6C,SEMA7A,SLIT1,WNT5A
GO:2001234			negative regulation of apoptotic signaling pathway	182	7	2.05	3.41463	0.00446	2.35067	ACAA2,ACKR3,ACVR1,AKT1,AR,ARHGEF2,ARRB2,ASAH2,ATAD5,BAG5,BAX,BCL2,BCL2A1,BCL2L1,BCL2L12,BCL2L2,BID,BIRC6,BOK,BRCA1,C8orf44-SGK3,CAAP1,CASP8,CCAR2,CD44,CD74,CDKN2D,CFLAR,CLU,COL2A1,CREB3,CSNK2A1,CSNK2A2,CTH,CTNNA1,CTNNB1,CTTN,CX3CR1,DDIAS,DDX3X,DNAJA1,ELL3,ENO1,EYA3,FADD,FAIM,FAS,FASLG,FIGNL1,FXN,FYN,GATA1,GATA4,GCLC,GCLM,GNAI2,GNAI3,GPX1,GRINA,GSTP1,HDAC1,HERPUD1,HGF,HIF1A,HIGD1A,HMGB2,HMOX1,HSPA…
GO:0007162			negative regulation of cell adhesion	212	12	2.38	5.04202	0.00162	2.79048	ABAT,ABL1,ACER2,ACTN4,ACVRL1,ADAM10,ADAM15,ADAM22,ADAMDEC1,ADTRP,AJAP1,AKNA,AKT1,ALOX12,ANGPT1,ANGPT2,ANXA1,AP1AR,APOD,ARG2,ARHGAP6,ARHGDIA,ARHGDIB,ATP5F1B,BCAS3,BCL6,BMP6,BTN2A2,CASK,CASP3,CBFB,CBLL1,CCL25,CCL28,CD164,CD274,CD300A,CD74,CD80,CD86,CD9,CDH1,CDKN2A,CEACAM1,CEBPB,CLASP2,CLEC4G,COL1A1,CORO1C,CTLA4,CYP1B1,DLC1,DLG1,DLG5,DMTN,DTX1,DUSP1,DUSP22,DUSP3,EPB41L5,ERBB2,ERBB3,FCGR2B,FGL2,FOXP3…
GO:0008285			negative regulation of cell population proliferation	493	15	5.54	2.70758	0.00796	2.09909	ABI1,ACVR1C,ACVRL1,ADAMTS1,ADARB1,ADGRB1,ADGRG1,ADM,ADORA3,AIF1,AIMP1,AIMP2,AKIRIN1,AMBRA1,ANG,APC,APOD,APOE,APP,APPL2,AR,ARG2,ARID2,ASPH,ATF2,ATF5,ATM,ATOH8,ATP5F1A,ATP5IF1,ATP8A2,ATRAID,AXIN2,B2M,B4GALT1,B4GALT7,BAK1,BAP1,BAX,BCL11B,BCL2,BCL6,BECN1,BMP7,BMPR2,BNIPL,BRCA2,BRD7,BRIP1,BTG1,BTG2,BTG3,BTK,BTN2A2,C18orf54,CAMK2N1,CASK,CASP3,CAV1,CBFA2T3,CCL3L1,CD109,CD164,CD200,CD274,CD300A,CD33,CD80…
GO:0043154			negative regulation of cysteine-type endopeptidase activity involved in apoptotic process	65	5	0.73	6.84932	0.0008	3.09691	AKT1,ARL6IP1,ARRB1,ARRB2,BCL2L12,BEX3,BIRC2,BIRC3,BIRC5,CAAP1,CARD16,CD27,CD44,CDKN2D,CFLAR,CSNK2A1,DDX3X,DHCR24,DNAJB6,FNIP1,GAS6,GPX1,HERPUD1,HGF,IFI6,IGBP1,KLF4,LAMTOR5,LEF1,MAP2K5,MDM2,MICAL1,MMP9,NAIP,NGFR,NLE1,PAK2,PARK7,PIH1D1,PLAUR,POR,PRDX3,PRDX5,PTGS2,RAF1,RAG1,RFFL,RNF34,RPS6KA1,RPS6KA3,SERPINB9,SFN,SH3RF1,SIAH2,SNCA,SRC,THBS1,TNFAIP8,TNFSF14,TRIAP1,USP47,VEGFA,VIL1,XIAP,YWHAE
GO:0045744			negative regulation of G protein-coupled receptor signaling pathway	32	3	0.36	8.33333	0.00543	2.2652	ADA,ADM,ADRB2,ARRB1,ARRB2,ARRDC3,ATP2B4,BICD1,CCL5,CRY1,CXCL8,DNM1,DNM2,GIPR,GNAI2,GRK2,GRK4,GTF2H2,KLK14,MET,MGRN1,MRAP2,OPRL1,PLEK,RGS14,RGS2,RPGRIP1L,RPH3AL,SNCA,STMN1,UBQLN2,YWHAB
GO:0046627			negative regulation of insulin receptor signaling pathway	31	3	0.35	8.57143	0.00496	2.30452	CISH,ENHO,ENPP1,GPR21,GRB10,GRB14,GSK3A,IL1B,INPP5K,IRS1,KANK1,MSTN,NCK1,NCOA5,PID1,PRKAA1,PRKCB,PRKCD,PRKCQ,PRKCZ,PTPN1,PTPN2,PTPRE,RELA,RPS6KB1,SLA2,SOCS1,SOCS2,SOCS3,TSC1,TSC2
GO:0002792			negative regulation of peptide secretion	101	7	1.14	6.14035	0.0006	3.22185	ACVR1C,ADTRP,ANGPT1,ANXA1,ANXA4,ANXA5,APOE,ARG2,BANK1,BMP8A,BTN2A2,C1QTNF3,C5AR2,CARD16,CARD17,CARD8,CD200,CD200R1,CD22,CD34,CD74,CPTP,CRHBP,CYP51A1,DPH3,DRD4,ENHO,ENY2,ERP29,EZR,F2R,F2RL1,FCGR2B,FKBP1B,FN1,FOXP3,FRMD4A,GAS6,GBP1,GHRL,HADH,HDAC9,HMGCR,IDH2,IL10,IL1B,IL27RA,IRS1,JAGN1,KALRN,KCNJ11,KLF7,LGR4,LILRA5,LILRB1,LRRC32,MAP4K4,MAPKBP1,MIDN,NDUFAF2,NLRP12,NLRP3,NLRP7,NPFF,NR1H3,PFKL,PIM3,PM…
GO:1903531			negative regulation of secretion by cell	139	8	1.56	5.12821	0.00066	3.18046	ABAT,ABR,ACVR1C,ADRA2B,ADTRP,ANGPT1,ANXA1,ANXA4,ANXA5,APOE,ARG2,ATP5PF,BANK1,BCR,BMP8A,BTN2A2,C1QTNF3,C5AR2,CARD16,CARD17,CARD8,CCR2,CD200,CD200R1,CD22,CD300A,CD34,CD84,CEACAM1,CNR1,CPTP,CRHBP,CRY1,CYP51A1,DPH3,DRD4,EDN1,ENHO,ENY2,ERP29,EZR,F2R,F2RL1,FCGR2B,FKBP1B,FMR1,FN1,FOXP3,FRMD4A,GAS6,GBP1,GHRL,GNAI2,HADH,HDAC9,HMGCR,HMOX1,IDH2,IL10,IL1B,IL27RA,INHBA,IRS1,JAGN1,KALRN,KCNJ11,KLF7,LGALS9,LGR4…
GO:0098810			neurotransmitter reuptake	13	2	0.15	13.3333	0.00902	2.04479	CLN8,DRD4,ITGB3,KCNJ10,PARK7,PER2,PRKN,SLC18A2,SLC29A1,SLC29A2,SLC6A4,SNCA,TOR1A
GO:0044546			NLRP3 inflammasome complex assembly	13	2	0.15	13.3333	0.00902	2.04479	ATAT1,CD36,CPTP,DHX33,EIF2AK2,GBP5,MEFV,NLRC3,NLRP3,SIRT2,TLR4,TLR6,USP50
GO:0030316			osteoclast differentiation	79	5	0.89	5.61798	0.00193	2.71444	ANXA2,ANXA2P2,ATP6AP1,CA2,CAMK4,CCL3,CCR1,CD109,CD81,CEBPB,CREB1,CSF1,CSF1R,CTNNB1,EFNA4,EPHA2,ESRRA,FAM20C,FARP2,FBN1,FBXW7,FCER1G,FOXP1,FSTL3,GAB2,GLO1,GNAS,GPR183,GPR55,IFNG,IL12B,IL23A,IL23R,INPP5D,IREB2,JUNB,KLF10,LILRB1,LILRB3,LILRB4,LRRC17,LRRK1,LTF,MAFB,MAPK14,MITF,MTOR,NF1,NOTCH2,OSCAR,OSTM1,PAFAH1B1,PIAS3,PIK3R1,PPARGC1B,PRXL2A,RASSF2,SBNO2,SH3PXD2A,SLC9B2,SNX10,SRC,TCIRG1,TCTA,TFE3,TFR…
GO:0060389			pathway-restricted SMAD protein phosphorylation	37	3	0.42	7.14286	0.00817	2.08778	ACVR1,ACVR1B,ACVR2A,ACVRL1,BMP6,BMP7,BMP8A,BMPR1A,BMPR2,CSNK2B,DAB2,DKK1,EMILIN1,ENG,GDF11,GDF7,GDF9,HFE,INHBA,LDLRAD4,MSTN,PBLD,PIN1,RBPMS,SDCBP,SMAD4,SMAD7,SNX25,STRAP,TGFB1,TGFB3,TGFBR1,TGFBR2,TGFBR3,TTK,TWSG1,USP15
GO:0018149			peptide cross-linking	12	3	0.13	23.0769	0.00028	3.55284	ABCA7,ANXA1,CSTA,DSP,F13A1,FN1,KRT10,RNF113A,SPOCK2,TGM1,TGM2,THBS1
GO:0006909			phagocytosis	221	10	2.48	4.03226	0.00236	2.62709	ABCA1,ABCA7,ABI1,ABL1,ABR,ACTB,ACTG1,ACTR2,ACTR3,ADGRB1,AIF1,ANO6,ANXA1,ANXA11,ANXA3,APPL1,APPL2,ARHGAP12,ARHGAP25,ARPC1A,ARPC1B,ARPC2,ARPC3,ARPC4,ARPC5,ATG3,ATG5,AXL,BAIAP2,BCR,BECN1,BIN2,BRK1,C4BPB,CALR,CAMK1D,CD14,CD247,CD300A,CD300LF,CD302,CD36,CD3G,CD47,CD93,CDC42,CDC42SE1,CDC42SE2,CEACAM4,CEBPE,CLEC7A,CORO1A,CORO1C,CRK,CSK,CYBA,CYFIP1,CYFIP2,DNM2,DOCK1,DOCK2,DYSF,EIF2AK1,ELMO1,ELMO2,ELMO3,F…
GO:0016004			phospholipase activator activity	10	2	0.11	18.1818	0.00542	2.266	ARF1,ARHGAP6,CASP3,CCL3,CCL5,GM2A,NSMAF,PDPK1,PLAA,STX4
GO:0043274			phospholipase binding	13	2	0.15	13.3333	0.00919	2.03668	ARHGAP6,DGKQ,LMNB1,NEFL,PAFAH1B1,PDPK1,PRKCZ,PRKN,PTPN11,SNCA,SRSF3,STXBP1,WAS
GO:0030168			platelet activation	123	11	1.38	7.97101	1.3e-07	6.88606	ABAT,ACTB,ACTG1,ADAMTS13,ADRA2B,ALOX12,APOE,ARRB1,ARRB2,AXL,BLOC1S3,BLOC1S4,C1GALT1C1,CD40,CD40LG,CD9,CEACAM1,CLEC1B,CLIC1,COL1A1,COL1A2,CSRP1,DGKA,DGKD,DGKE,DGKG,DGKH,DGKK,DGKQ,DGKZ,DMTN,F2R,F8,FCER1G,FERMT3,FIBP,FLNA,FYN,FZD6,GAS6,GATA1,GNA11,GNA12,GNA13,GNA15,GNAQ,GNAS,GNB1,GNG2,GP1BA,GP5,GP9,HBB,HSPB1,IL6,ILK,ITGA2B,ITGB3,ITPR1,ITPR2,ITPR3,LCK,LCP2,LYN,MAPK1,MAPK3,MERTK,METAP1,MPL,MYH9,MYL12A…
GO:0031091			platelet alpha granule	66	14	0.74	18.9189	1.2e-14	13.9208	A1BG,A2M,ACTN1,ACTN4,ALB,ALDOA,APLP2,APOOL,APP,CD109,CD36,CD9,CFD,CLU,CYB5R1,EGF,F13A1,F8,FAM49B,FERMT3,FN1,GAS6,GTPBP2,HGF,ITGA2B,ITGB3,LHFPL2,MAGED2,MMRN1,NHLRC2,OLA1,PCYOX1L,PDGFA,PECAM1,PF4,PHACTR2,PPBP,PROS1,QSOX1,SCCPDH,SELP,SERPINA1,SERPINE1,SERPINE2,SERPINF2,SNCA,SPARC,SRGN,STXBP1,STXBP3,SYTL4,TEX264,TGFB1,TGFB3,THBS1,TIMP1,TMSB4X,TMX3,TOR4A,TREML1,VAMP7,VEGFA,VEGFB,VPS33B,VTI1B,VWF
GO:0002576			platelet degranulation	97	13	1.09	11.9266	5.4e-11	10.2676	A1BG,A2M,ABCC4,ACTN1,ACTN4,ALB,ALDOA,ANXA5,APLP2,APOOL,APP,BRPF3,CALM1,CD109,CD36,CD63,CD9,CDC37L1,CFD,CHID1,CLEC3B,CLU,CTSW,CYB5R1,DMTN,ECM1,EGF,ENDOD1,F13A1,F8,FAM3C,FAM49B,FCER1G,FERMT3,FLNA,FN1,GAS6,GTPBP2,HABP4,HGF,ITGA2B,ITGB3,ITIH4,LAMP2,LGALS3BP,LHFPL2,LYN,MAGED2,MANF,MMRN1,NHLRC2,OLA1,P2RX1,PCYOX1L,PDGFA,PECAM1,PF4,PHACTR2,PLEK,POTEKP,PPBP,PROS1,PSAP,QSOX1,RAB27B,SCCPDH,SELENOP,SELP,SERP…
GO:0005161			platelet-derived growth factor receptor binding	12	2	0.14	14.2857	0.00784	2.10568	ERN1,IL1R1,ITGA5,ITGB3,LYN,PDGFA,PDGFC,PDGFD,PDGFRB,PTEN,PTPRJ,VEGFA
GO:1902932			positive regulation of alcohol biosynthetic process	14	3	0.16	18.75	0.00046	3.33724	ABCG1,BMP6,CD244,GPER1,IFNG,IL1B,P2RY1,P2RY6,POR,PRKAA1,PTAFR,SNCA,SREBF1,TNF
GO:0051928			positive regulation of calcium ion transport	79	7	0.89	7.86517	0.00038	3.42022	ABL1,AKAP6,ANK2,ANXA2,ANXA2P2,ARRB2,ATP1B1,ATP2A1,ATP2B1,BAK1,BAX,CACNA1D,CACNB3,CALM1,CALM2,CALM3,CAPN3,CASK,CASQ1,CAV1,CCL3,CCL4,CCL5,CCR1,CD19,CD4,CEMIP,CRACR2A,CXCL10,CXCL11,CXCL9,EHD3,F2R,FFAR1,G6PD,GJC2,GPER1,GSTM2,GSTO1,HAP1,HOMER1,HSPA2,HTT,KCNE3,LGALS3,LILRA2,LILRA5,LPAR3,MYLK,NIPSNAP2,ORAI1,P2RX4,P2RX5,P2RX7,P2RY6,PDGFRB,PDPK1,PKD2,PLCG1,PLCG2,RYR2,SLC9A1,SNCA,SPHK2,SRI,STAC,STAC3,STIM1…
GO:0033630			positive regulation of cell adhesion mediated by integrin	13	3	0.15	20	0.00037	3.4318	ADAM9,CCL5,CD3E,CIB1,IFT74,NCKAP1L,P2RY12,PIEZO1,PODXL,PTPN6,RET,SKAP1,SYK
GO:0051781			positive regulation of cell division	55	4	0.62	6.45161	0.00334	2.47625	AURKB,AURKC,CAT,CDC14A,CDC14B,CDC14C,CDC25B,CDC42,CDC6,CENPV,CIT,CSPP1,CUL3,CXCR5,ECT2,EREG,FGF2,FGF9,GIPC1,IL1A,IL1B,ITGB1BP1,KIF14,KIF20B,KIF23,KIF3B,LBH,MACC1,MAP10,MDK,NKX3-1,NUP62,OR2A4,OSM,PDGFA,PDGFC,PDGFD,PKN2,PKP4,PPBP,PRKCE,RACGAP1,RHOA,SIRT2,SPAST,SVIL,TAL1,TAS2R13,TGFB1,TGFB3,THBS4,VEGFA,VEGFB,YBX1,ZNF16
GO:0042108			positive regulation of cytokine biosynthetic process	58	6	0.65	9.23077	4.5e-05	4.34679	AGER,AKAP12,APP,BCL10,BCL3,CARD11,CCR2,CD28,CD3E,CD4,CD74,CD80,CD86,CEBPG,CLEC7A,CYBB,EBI3,EGR1,EREG,GLMN,HMOX1,HSPB1,IFNG,IL12B,IL1A,IL1B,IL6,IRF1,IRF4,JAK2,LTB,MAPKAPK2,PRKCQ,PSEN1,PTAFR,PTPRC,RELA,SPN,STAT3,SYK,TBK1,THBS1,TICAM1,TIRAP,TLR1,TLR3,TLR4,TLR6,TLR7,TLR8,TLR9,TNF,TNFRSF13C,TNFRSF8,TRAF6,TYROBP,WNT5A,ZFPM1
GO:0045723			positive regulation of fatty acid biosynthetic process	13	3	0.15	20	0.00037	3.4318	ABCD1,ABCD2,ANXA1,AVPR1A,CD74,ELOVL5,IL1B,LPGAT1,MID1IP1,NR1H2,NR1H3,PTGS2,SLC45A3
GO:0043547			positive regulation of GTPase activity	328	10	3.69	2.71003	0.00391	2.40782	ABR,ACAP1,ACAP2,ACAP3,ADAP1,ADAP2,ADPRH,AFDN,AGAP1,AGAP11,AGAP2,AGAP3,AGAP4,AGAP5,AGAP6,AGAP9,AGFG1,AGFG2,AGRN,AKT2,ALDH1A1,ALS2,ALS2CL,ANKRD27,APC2,ARAP1,ARAP2,ARAP3,ARFGAP1,ARFGAP2,ARFGAP3,ARFGEF1,ARHGAP1,ARHGAP10,ARHGAP11A,ARHGAP11B,ARHGAP12,ARHGAP15,ARHGAP17,ARHGAP18,ARHGAP19,ARHGAP20,ARHGAP21,ARHGAP22,ARHGAP23,ARHGAP24,ARHGAP25,ARHGAP26,ARHGAP27,ARHGAP29,ARHGAP30,ARHGAP31,ARHGAP33,ARHGAP35,A…
GO:0032352			positive regulation of hormone metabolic process	12	3	0.13	23.0769	0.00028	3.55284	ADM,ARNT,BMP6,EGR1,GATA3,HIF1A,HPN,IFNG,IL1B,POR,RDH10,TNF
GO:0043406			positive regulation of MAP kinase activity	206	8	2.32	3.44828	0.00226	2.64589	ADAM8,ADAM9,ADORA2B,ADRA2B,AGER,AJUBA,AKAP13,ARHGEF5,ARRB1,AVPI1,C5,C5AR1,CD24,CD40,CD40LG,CD74,CD81,CDK1,CRK,CRKL,CSK,CXCR4,DAB2IP,DAXX,DBNL,DKK1,DRD4,DUSP19,DUSP5,DUSP6,DUSP7,DVL2,DVL3,EDN1,EGF,EIF2AK2,EPHA4,ERBB2,ERCC6,ERN1,ERP29,EZH2,F2R,FGD2,FGF2,FGFR1,FLT1,FLT3,FPR1,FRS2,FZD4,FZD5,FZD8,GADD45A,GADD45B,GADD45G,GH1,GHRL,GNG3,GRM4,HACD3,HGF,HRAS,IKBKG,IL1B,ILK,INSR,IQGAP1,IQGAP3,IRAK1,IRAK2,IT…
GO:0051044			positive regulation of membrane protein ectodomain proteolysis	13	2	0.15	13.3333	0.00902	2.04479	ADAM8,ADAM9,APOE,FURIN,GPLD1,IFNG,IL1B,NRDC,SH3D19,SNX33,SNX9,TNF,TNFRSF1B
GO:1901216			positive regulation of neuron death	80	6	0.9	6.66667	0.00027	3.56864	ABL1,AIFM1,AIMP2,ATF2,ATF4,ATM,BACE1,BAD,BAX,BCL2L11,C1QA,CAPN2,CASP2,CASP3,CASP8,CASP9,CCL3,CDC34,CDK5,CDK5R1,CLU,CTNNB1,CTSZ,DAXX,DDIT3,DDIT4,DKK1,EFNB2,EGR1,EIF2S1,ELK1,FASLG,FBXW7,FCGR2B,FIS1,FOXO3,FYN,GRIK5,GRIN2B,GRN,GSK3B,HDAC4,IFNG,ITGA1,ITGAM,ITGB2,JUN,KMO,MAP2K4,MAP3K11,MAP3K5,MAPT,MCL1,MTOR,MYB,MYBL2,NF1,NQO1,NQO2,PARP1,PICALM,PIN1,PPP1R13B,PRNP,RAPSN,REST,RHOA,SNCA,SRPK2,SSH1,TFAP2A,T…
GO:0045429			positive regulation of nitric oxide biosynthetic process	34	4	0.38	10.5263	0.00055	3.25964	AIF1,AKT1,CD36,CLEC7A,CLU,DDAH1,DDAH2,DNM2,EDN1,HBB,HSP90AA1,HSP90AB1,ICAM1,IFNG,IL1B,INSR,ITGB2,JAK2,KLF2,KLF4,KLRK1,MTOR,NOS1AP,P2RX4,PKD2,PTGS2,PTK2B,PTX3,SMAD3,TICAM1,TLR4,TLR6,TNF,TRPV1
GO:1900745			positive regulation of p38MAPK cascade	21	3	0.24	12.5	0.00159	2.7986	AGER,EMC10,GADD45A,GADD45B,GADD45G,IL1B,KARS1,MAP3K3,MAP3K4,MAP3K5,MFHAS1,MINK1,NCF1,PJA2,PRMT1,RELL1,RELL2,SASH1,SPHK1,VEGFA,ZC3H12A
GO:0050927			positive regulation of positive chemotaxis	11	2	0.12	16.6667	0.00645	2.19044	AGER,CCR4,CXCL8,F2RL1,IL16,ITGA2,S1PR1,SCG2,SMAD3,VEGFA,VEGFB
GO:2000379			positive regulation of reactive oxygen species metabolic process	73	7	0.82	8.53659	0.0088	2.05552	ADGRB1,AIF1,AKR1C3,AKT1,CD36,CDKN1A,CLEC7A,CLU,CYBA,DDAH1,DDAH2,DNM2,EDN1,F2RL1,FOXO3,FPR2,GADD45A,GNAI2,GNAI3,GRB2,GSTP1,HBB,HDAC4,HSP90AA1,HSP90AB1,ICAM1,IFNG,IL1B,INSR,ITGAM,ITGB2,JAK2,KLF2,KLF4,KLRK1,MAPK14,MAPT,MTOR,NFE2L2,NNT,NOS1AP,NQO2,P2RX4,PARK7,PDGFRB,PID1,PKD2,PRKCD,PTGS2,PTK2B,PTX3,RAB27A,RIPK1,RIPK3,RNF41,ROMO1,SMAD3,SNCA,SOD1,SYK,TGFB1,TGFBR2,THBS1,TICAM1,TLR4,TLR6,TMEM106A,TNF,TP5…
GO:0035025			positive regulation of Rho protein signal transduction	19	3	0.21	14.2857	0.00118	2.92812	ADGRG1,AKAP13,ARRB1,F2R,F2RL1,GPR174,GPR18,GPR35,GPR55,GPR65,LPAR1,LPAR6,P2RY10,P2RY8,PDGFRB,PRAG1,RAC1,ROBO1,RTN4R
GO:0048661			positive regulation of smooth muscle cell proliferation	65	4	0.73	5.47945	0.00609	2.21538	ABCC4,ADAMTS1,AIF1,AKR1B1,AKT1,ALOX12,BMPR1A,CALCRL,CCL5,CYBA,DDX39B,DNMT1,EDN1,EREG,ERN1,FGF2,FGF9,FOXJ2,FOXP1,GNAI2,GNAI3,HBEGF,HDAC4,HMGCR,HMOX1,HPGD,ID2,IL10,IL18,IL6,IL6R,IRAK1,IRAK4,ITGA2,JAK2,JUN,LDLRAP1,MAP3K5,MDM2,MEF2D,MFN2,MMP9,MNAT1,MTOR,MYB,NAMPT,NQO2,NR4A3,P2RY6,PAK1,PDGFD,PDGFRB,PTAFR,PTGS2,RBPMS2,S1PR1,SERPINF2,SKP2,SMPD3,STAT1,TGFBR2,TGM2,THBS1,TNF,TRAF6
GO:0010893			positive regulation of steroid biosynthetic process	11	2	0.12	16.6667	0.00645	2.19044	ABCG1,ADM,BMP6,IFNG,IL1B,NR1D1,POR,PRKAA1,SREBF1,STARD4,TNF
GO:0030949			positive regulation of vascular endothelial growth factor receptor signaling pathway	11	3	0.12	25	0.00021	3.67778	ARNT,FGF9,FLT1,GRB10,HIF1A,IL1B,ITGA5,ITGB3,PRKCB,PRKD2,VEGFA
GO:0043117			positive regulation of vascular permeability	10	2	0.11	18.1818	0.00532	2.27409	APOE,BMP6,CXCR2,FGFBP3,PDE2A,PDE3A,PTP4A3,TGFB1,UCN,VEGFA
GO:0001516			prostaglandin biosynthetic process	19	3	0.21	14.2857	0.00118	2.92812	AKR1C3,ANXA1,AVPR1A,CBR1,CD74,EDN1,FABP5,IL1B,MIF,PIBF1,PNPLA8,PRXL2B,PTGDS,PTGES2,PTGES3,PTGS1,PTGS2,SIRT1,TBXAS1
GO:0051259			protein complex oligomerization	433	13	4.87	2.6694	0.004	2.39794	ACACA,ACACB,ACAT1,ACOT13,ADSL,AHNAK,AIM2,AKR1C1,ALAD,ALB,ALDH5A1,ALDH9A1,ALDOA,ALOX5AP,AMFR,ANXA2,ANXA2P2,ANXA6,APAF1,APC,APIP,APOE,APPL2,AQP10,AQP11,AR,ATG16L1,ATL1,ATL2,ATL3,ATP5IF1,ATXN10,B2M,B4GALT1,BAX,BCL10,BCL2L11,BEND3,BID,BIK,BIRC2,BIRC3,BLM,BMF,BOK,BRK1,C1QTNF3,C1QTNF6,CAB39,CALHM1,CAMK2D,CAMK2G,CAT,CAV1,CBR4,CBY1,CCDC88C,CCL5,CD247,CD3D,CD3E,CD3G,CD74,CD79A,CD79B,CDA,CEP57,CHMP2A,CHMP3…
GO:0031623			receptor internalization	76	5	0.85	5.88235	0.00663	2.17849	ACKR3,ADM,AHI1,ANGPT1,ANKRD13A,ANKRD13B,ANKRD13D,AP2B1,AP2M1,ARF1,ARRB1,ARRB2,ATAD1,ATXN2,CACNG3,CALCRL,CAV1,CD36,CD63,CD81,CD9,CEACAM1,CLTC,CXCL8,CXCR1,CXCR2,DKK1,DLG4,DNM1,DNM2,DNM3,DRD4,EFNB2,EGF,EPS15,EZR,FCER1G,FLOT1,FMR1,GRB2,GRK2,GRK3,GRK4,GTF2H2,ITGB1,ITGB2,ITGB3,LDLRAP1,LILRB1,LRP1,LRPAP1,LRRTM2,MAGI2,MKLN1,MTMR2,NEDD4,NUMB,OPHN1,PICALM,PICK1,PLCG2,RAB31,RAB5A,RAMP1,SCRIB,SCYL2,SDCBP,SNA…
GO:0048841			regulation of axon extension involved in axon guidance	22	3	0.25	12	0.00183	2.73755	BMPR2,MEGF8,NRP1,PLXNA3,PLXNA4,RYK,SEMA3A,SEMA3C,SEMA3D,SEMA3G,SEMA4A,SEMA4B,SEMA4C,SEMA4D,SEMA4F,SEMA4G,SEMA6A,SEMA6C,SEMA7A,VEGFA,WNT3,WNT5A
GO:0055117			regulation of cardiac muscle contraction	56	5	0.63	7.93651	0.0004	3.39794	ADRA1B,AKAP9,ANK2,ATP1A1,ATP1B1,ATP2A1,ATP2A2,BIN1,CALM1,CALM2,CALM3,CAMK2D,CAV1,CCN2,CLIC2,CTNNA3,DLG1,DMD,DSC2,DSG2,DSP,EHD3,FKBP1B,FLNA,GATA4,GSTM2,GSTO1,HDAC4,JUP,KCNE3,KCNJ2,KCNQ1,NOS1AP,P2RX4,PDE4B,PDE4D,PDE5A,PIK3CG,PKP2,PRKACA,RANGRF,RGS2,RNF207,RYR2,SCN5A,SLC8A1,SLC9A1,SMAD7,SRI,SUMO1,TMEM38A,TMEM38B,TNNI3K,TRPM4,UCN,ZC3H12A
GO:0090049			regulation of cell migration involved in sprouting angiogenesis	28	4	0.31	12.9032	0.00025	3.60206	ABL1,AKT3,ANXA1,CIB1,FBXW7,FGF2,GATA2,HDAC5,HDAC7,HDAC9,HMOX1,ITGB1BP1,JCAD,KLF4,MAP2K5,MAP3K3,NOTCH1,NRP1,PDCD10,PIK3C2A,PLK2,PTGS2,RHOA,SPRED1,STARD13,TBXA2R,THBS1,VEGFA
GO:2000047			regulation of cell-cell adhesion mediated by cadherin	12	2	0.13	15.3846	0.00769	2.11407	ADAM19,AFDN,BMP6,DENND6A,FLOT1,MAD2L2,PPM1F,PTPRU,RGCC,SERPINF2,VEGFA,WNT5A
GO:0051090			regulation of DNA-binding transcription factor activity	342	13	3.84	3.38542	0.00012	3.92082	ADAM8,ADCY1,ADORA3,AGER,AIM2,AKT1,AMH,ANXA3,ANXA4,APP,AR,ARHGEF2,ARHGEF5,ARID5B,ARRB1,ARRB2,ATF2,BCL10,BHLHE40,BMP7,BRMS1,BTK,BTRC,BUD31,C3orf33,C8orf44-SGK3,CACTIN,CAMK1D,CAPN3,CARD11,CARD16,CARD8,CARM1,CAT,CAV1,CCDC22,CD200,CD36,CD40,CD40LG,CDK5RAP3,CDKN2A,CEBPG,CFLAR,CHP1,CHUK,CIB1,CLOCK,CLU,CMKLR1,COMMD1,COMMD6,COMMD7,COPS5,CREBZF,CRTC1,CRTC2,CRTC3,CTH,CTNNB1,CTNNBIP1,CX3CR1,CYLD,CYP1B1,DAB2I…
GO:0044060			regulation of endocrine process	23	3	0.26	11.5385	0.00209	2.67985	BMP6,C1QTNF3,CRHBP,CRY1,F2R,F2RL1,FGFR1,GDF9,GHRL,GNAS,HCAR2,IL1B,INHBA,NKX3-1,POMC,PTPN11,RAB11FIP1,RAB11FIP3,RAB11FIP5,RAB8B,RETN,SMAD4,UCN
GO:2001026			regulation of endothelial cell chemotaxis	13	2	0.15	13.3333	0.00902	2.04479	FGF2,FGFR1,HSPB1,LGMN,MET,NOTCH1,P2RX4,PRKD1,PRKD2,SMOC2,THBS1,TMSB4X,VEGFA
GO:0001936			regulation of endothelial cell proliferation	85	5	0.96	5.20833	0.00267	2.57349	ACVRL1,ADAM17,AGGF1,AIMP1,AKT1,AKT3,ANG,APOE,ARNT,ATOH8,ATP5F1A,ATP5IF1,BMP6,BMPR2,CAV1,CCR3,CYBA,DYSF,ECM1,EGFL7,EGR3,EMC10,FGF2,FGFR1,FLT1,GATA2,GHRL,HIF1A,HMGB1,HMGB2,HMOX1,IL10,ITGA4,ITGB3,JCAD,JUN,KRIT1,LRG1,MDK,MEF2C,MTOR,MYDGF,NF1,NGFR,NR4A1,NRARP,NRAS,NRP1,NRP2,PDCD10,PDCD6,PDCL3,PDPK1,PLCG1,PLXNB3,PPARG,PPP1R16B,PRKCA,PRKD1,PRKD2,PROX1,PTPRM,RGCC,RICTOR,RPTOR,SCG2,SIRT1,SIRT6,SP1,SPARC,S…
GO:0070372			regulation of ERK1 and ERK2 cascade	185	9	2.08	4.32692	0.00024	3.61979	ABCA7,ABL1,ACKR3,AGER,AKAP12,ALKAL2,ANGPT1,APIP,APOE,APP,ARHGAP8,ARRB1,ARRB2,ATF3,ATP6AP1,BRAF,BTN2A2,C3orf33,C5AR1,C5AR2,CAMK2N1,CCL17,CCL20,CCL22,CCL25,CCL3,CCL3L1,CCL4,CCL5,CCN2,CCR1,CCR7,CD36,CD4,CD44,CD74,CEACAM1,CFLAR,CHRNA10,CIB1,CRKL,CSF1R,CSK,DAB2IP,DDT,DLG1,DNAJC27,DSTYK,DUSP1,DUSP10,DUSP3,DUSP4,DUSP6,EIF3A,EMILIN1,EPHA2,EPHB1,EPHB2,ERBB2,ERRFI1,EZR,F2R,F2RL1,FAM83D,FBXW7,FGF2,FGFR4,FLC…
GO:1903140			regulation of establishment of endothelial barrier	12	2	0.13	15.3846	0.00769	2.11407	ADD1,CLDN5,IKBKB,IL1B,PROC,ROCK1,ROCK2,S1PR2,S1PR3,TNF,TNFRSF1A,VEGFA
GO:0032368			regulation of lipid transport	67	4	0.75	5.33333	0.00678	2.16877	ABCA1,ABCA2,ABCA7,ABCB4,ABCG1,AKT1,AKT2,ANXA2,ANXA2P2,APOE,ARV1,ATP5PF,ATP8A1,ATP8A2,BMP6,CETP,CRY1,DISP3,EDN1,EGF,EPRS1,FABP3,GDF9,GHRL,GPS2,IL1B,IRS2,ITGAV,ITGB3,KDM5B,LAMTOR1,LDLRAP1,LRP1,MAP2K6,MIF,MYB,NCOR1,NFKB1,NFKBIA,NKX3-1,NR1H2,NR1H3,NUS1,P2RX4,P2RX7,PLA2G6,PLTP,POMC,PPARG,PRELID1,PRKCD,PRKN,PTCH1,PTPN11,RETN,SCP2,SIRT1,SREBF2,SYK,THBS1,TMF1,TNFRSF11A,TNFSF11,TRIAP1,TSPO,TTC39B,UCN
GO:0051580			regulation of neurotransmitter uptake	11	2	0.12	16.6667	0.00645	2.19044	ARL6IP1,ARL6IP5,DRD4,FLOT1,ITGB3,PER2,PRKN,PSEN1,RGS2,SNCA,TOR1A
GO:0010517			regulation of phospholipase activity	42	5	0.47	10.6383	0.00114	2.9431	ABL1,ABL2,ANG,ANXA1,ARF4,ARHGAP6,ARL1,AVPR1A,BICD1,C5AR1,CCL5,ESR1,FGF2,FGFR1,FLT1,GNA13,GNA15,GNAQ,GPR55,HRAS,ITK,KIT,LPAR1,LPAR2,LRP1,NMUR1,NTRK2,P2RY12,P2RY6,PDGFRB,PDPK1,PLAA,PLCB2,PLCG1,PPT1,PRKCZ,PTAFR,RASGRP4,RGS2,S1PR4,SNCA,TXK
GO:0032225			regulation of synaptic transmission, dopaminergic	10	2	0.11	18.1818	0.00532	2.27409	ARRB2,CNTNAP4,DRD4,FLOT1,PINK1,PNKD,PTGS2,SLC6A4,SNCA,TOR1A
GO:0071634			regulation of transforming growth factor beta production	27	4	0.3	13.3333	0.00022	3.65758	ATF2,ATP6AP2,CD200,CD24,CD2AP,CD34,CD46,CDH3,CREB1,FOXP3,FURIN,HIF1A,HSP90AB1,ITGAV,ITGB8,LAPTM4B,LGALS9,LRRC32,LTBP1,MYB,PTGS2,SERPINF2,SMAD3,SMAD4,THBS1,TYROBP,XCL1
GO:2001279			regulation of unsaturated fatty acid biosynthetic process	10	3	0.11	27.2727	0.00016	3.79588	ABCD1,ABCD2,ANXA1,AVPR1A,CD74,FABP5,IL1B,PIBF1,PTGS2,SIRT1
GO:0030656			regulation of vitamin metabolic process	12	2	0.13	15.3846	0.00769	2.11407	AKR1C3,CD320,CLYBL,CYP27B1,GFI1,IFNG,IL1B,NFKB1,RDH10,SNAI1,TNF,VDR
GO:0061041			regulation of wound healing	93	10	1.05	9.52381	2.5e-05	4.60206	ABAT,ADTRP,AGER,AJAP1,ALOX12,ANO6,ANXA1,ANXA2,ANXA2P2,ANXA5,APOE,ARFGEF1,CADM4,CAPN3,CASK,CAV1,CD109,CD34,CD36,CD9,CDKN1A,CDKN1B,CEACAM1,CLASP1,CLASP2,CLEC7A,CRK,CXCR4,DMTN,DUSP10,EDN1,ENPP4,EPPK1,F12,F2R,F2RL1,FCER1G,FGF2,GP1BA,HBEGF,HMGCR,HPSE,HRAS,INSL3,KANK1,KLKB1,LYN,MTOR,MYH9,MYLK,NFE2L2,NOS3,PDGFA,PHLDB2,PLAU,PLAUR,PLEK,PLPP3,PPARD,PRDX2,PRKCA,PRKCD,PRKCE,PRKCQ,PROC,PROS1,PTEN,RAB3A,RREB1,…
GO:0055119			relaxation of cardiac muscle	12	3	0.13	23.0769	0.00028	3.55284	ATP1A1,ATP1B1,ATP2A2,CAMK2D,GSTM2,KCNJ2,P2RX4,PDE4B,PDE4D,PDE5A,RGS2,SLC8A1
GO:0097305			response to alcohol	154	7	1.73	4.04624	0.00482	2.31695	AACS,ABAT,ABCA1,ABCA2,ACACA,ACTR2,ADAM15,ADCY1,ADCY3,ADCY7,AHR,AIFM1,AKAP8,AKR1C3,AKT1,ALAD,ATP2B1,AVPR1A,BAD,BAK1,BCL2L1,BIRC2,BLM,BRCA1,CA3,CAD,CALM3,CASP8,CAT,CBL,CCL3,CCND1,CCR5,CCR7,CD14,CD27,CDH1,CDK1,CDK4,CDKN1A,CNR1,CRHBP,CTNNA1,CTNNB1,CYBA,CYBB,CYP2E1,DAG1,DMAP1,DNMT3A,DRD4,EEF2,EIF4EBP1,EPS8,FDX1,FOSB,FOSL1,FOXO3,FYN,G6PD,GATA3,GGH,GLB1,GNAI1,GNB1,GNG2,GNRH1,GOT2,GPLD1,GRAMD1A,GRAMD1B,G…
GO:0033198			response to ATP	25	3	0.28	10.7143	0.00267	2.57349	CIB2,DGKQ,HSP90B1,IL1B,KCNJ11,P2RX1,P2RX4,P2RX5,P2RX6,P2RX7,P2RY1,P2RY11,P2RY12,P2RY2,P2RY4,PANX1,PDXP,PTEN,PTGS2,SLC8A1,SOD1,SSH1,TAF1,TRPM4,TRPV1
GO:0034405			response to fluid shear stress	29	3	0.33	9.09091	0.0041	2.38722	ABCA1,ADAM9,AKT1,CA2,CITED2,ETS1,HDAC3,KLF2,KLF4,MAP2K5,MAPK7,MEF2C,MTSS1,NFE2L2,NOS3,P2RX4,P2RX7,PDGFRB,PKD1,PKD2,PTGS2,PTK2B,SMAD7,SOCS5,SRC,SREBF2,TFPI2,TGFB1,TGFB3
GO:0051384			response to glucocorticoid	89	8	1	8	6.8e-06	5.16749	ABCA3,ABCC2,ADAM9,ADM,AGL,AIF1,AKAP13,ALAD,ALDH3A1,ALPL,ANXA1,ANXA3,AREG,ATP2B1,AVPR1A,BAD,BCL2,BCL2L11,BMP6,CAD,CALM3,CASP3,CASP9,CCND1,CDKN1A,CFLAR,CPS1,CREBRF,DDIT4,DNMT3B,DUSP1,EDN1,EIF4E,EIF4EBP1,ERRFI1,FBXO32,FLT3,FOSB,FOSL1,FOXO1,FOXO3,GBA,GLB1,GOT1,GPR83,GSTP1,HNMT,HNRNPU,ICAM1,IGFBP7,IL10,IL1RN,IL6,KLF9,KRAS,MDK,MSTN,NEFL,NR3C1,PAM,PCK2,PCNA,PDCD7,PFKFB1,PPARGC1B,PTAFR,PTGS2,PTPRU,REST,R…
GO:0010039			response to iron ion	28	4	0.31	12.9032	0.00025	3.60206	ABAT,ACO1,ALAD,APBB1,ATP7A,B2M,BCL2,BECN1,BMP6,C1QA,CCNB1,CCND1,CPOX,CYBRD1,FXN,G6PD,HAMP,HFE,HIF1A,HMOX1,MAP1LC3A,MDM2,SLC11A2,SLC40A1,SNCA,TF,TFAP2A,TFR2
GO:0032496			response to lipopolysaccharide	245	18	2.75	6.54545	2.6e-10	9.58503	ABCA1,ABCC2,ABL1,ABR,ACP5,ADAM17,ADAM9,ADAMTS13,ADH5,ADM,AICDA,AKAP12,AKAP8,AKIRIN2,AKT1,ALAD,ALPL,ATP2A2,AXL,BCL10,BCR,BMP6,C5AR1,CACTIN,CAPN2,CARD16,CARD17,CARD8,CASP1,CASP3,CASP8,CASP9,CCL3,CCL5,CCR5,CCR7,CD14,CD180,CD274,CD36,CD55,CD6,CD68,CD80,CD86,CD96,CDC73,CDK19,CDK4,CEBPB,CEBPE,CHMP5,CHUK,CITED1,CNP,CNR1,CNR2,COMT,CPS1,CSF2RB,CTR9,CX3CR1,CXCL10,CXCL11,CXCL2,CXCL5,CXCL8,CXCL9,CYP27B1,DAB2…
GO:0032026			response to magnesium ion	12	4	0.13	30.7692	7.1e-06	5.14874	ANK3,BMP6,CCND1,CD14,ENTPD6,FBP1,MDM2,SLC41A1,SLFN14,SMPD3,SNCA,THBS1
GO:0010042			response to manganese ion	16	3	0.18	16.6667	0.0007	3.1549	ADAM9,APP,ATF4,ATP13A2,ATP7A,BACE1,D2HGDH,EIF2AK3,EIF2S1,HSPA5,LRRK2,PRKN,PTGS2,SLC30A10,SLFN14,TSPO
GO:0009612			response to mechanical stimulus	146	6	1.64	3.65854	0.00607	2.21681	ABHD12,ADGRV1,AKT1,ANGPT2,ANKRD23,ASIC3,ASNS,ATP1A1,ATP8A2,BACE1,BAD,BAG3,BAK1,BCL10,BMP6,BNIP3,BTG2,CACNB3,CASP1,CASP2,CASP5,CASP8,CASP8AP2,CCNB1,CD40,CHEK1,CHRNA10,CLCN6,CNN2,CNTNAP2,COL1A1,CRADD,CXCL10,CXCR4,CYBA,DAG1,DMD,EDN1,ENDOG,ENG,ERCC8,ETS1,FADD,FAS,FOSB,FOSL1,FYN,GADD45A,GATA4,GCLC,GOT1,HABP4,HDAC4,HPN,HTT,IHH,IL1B,IRF1,ITGA2,JUN,JUNB,JUND,JUP,KCNJ2,KIAA0319,KIT,LRP11,LTBR,MAG,MAP1B,MA…
GO:0006970			response to osmotic stress	64	5	0.72	6.94444	0.00075	3.12494	ABCB1,AKR1B1,ANXA7,AQP9,ARHGEF2,ATF2,BAD,BAX,CAB39,CAPN3,CASP3,DDX3X,DYSF,ERRFI1,FMO1,HNMT,HSP90AB1,ICOSLG,ITGA2,KCNMA1,KMO,LETM1,LRRC8A,LRRC8C,LRRC8D,MAP2K7,MAP7,MAPK10,MAPK13,MBIP,MICU1,MLC1,MYLK,NFAT5,NOLC1,OXSR1,PAPPA2,PDPK1,PKD2,PKN1,PLK3,PTGS2,PTK2B,RCSD1,RELB,SCN2A,SERPINB6,SLC12A2,SLC12A6,SLC25A23,SLC2A1,SORD,STK39,TLR3,TNF,TP53,TSC22D2,TSC22D3,TSC22D4,TSPO,XRCC5,XRCC6,YBX3,ZFP36L1
GO:0019932			second-messenger-mediated signaling	261	17	2.93	5.80205	3.6e-06	5.4437	ABCA1,ACKR2,ACKR3,ACKR4,ADA,ADCY1,ADCY3,ADCY4,ADCY7,ADCY9,ADGRB1,ADGRB2,ADGRD1,ADGRE1,ADGRE2,ADGRE3,ADGRE5,ADGRG1,ADGRG5,ADGRL1,ADM,ADM2,ADNP,ADORA2B,ADRA1B,ADRA2B,ADRB2,AHR,AKAP13,AKAP6,ANK2,APOE,ARRDC3,ATP1B1,ATP2A2,ATP2B4,AVPR1A,BCAP31,BHLHA15,BST1,BTK,C10orf71,CALCRL,CALM1,CALM2,CALM3,CALML4,CAMK2D,CAMKK2,CAMTA1,CASQ1,CCL20,CCL3,CCL4,CCR1,CCR2,CCR3,CCR4,CCR5,CCR6,CCR7,CCR9,CCRL2,CD22,CD36,CD3…
GO:0008236			serine-type peptidase activity	78	6	0.89	6.74157	0.00025	3.60206	ACE,ADAM8,APEH,C1R,C1RL,C1S,CFD,CLPP,CORIN,CPD,CPVL,CTRL,CTSA,CTSC,CTSH,DPP4,DPP7,DPP8,DPP9,F12,FURIN,GZMA,GZMB,GZMH,GZMK,GZMM,HGF,HP,HPN,HTRA2,HTRA3,HTRA4,IMMP1L,IMMP2L,KLK1,KLK14,KLK2,KLKB1,LONP1,LONP2,LPAL2,LTF,MBTPS1,MMP9,MST1,MST1L,NUP98,PARL,PCSK4,PCSK5,PCSK6,PCSK7,PLAU,PRCP,PREP,PREPL,PROC,PRSS16,PRSS23,PRSS27,PRSS36,PRSS53,PRSS57,RHBDD1,RHBDD2,RHBDD3,RHBDL1,SCPEP1,SEC11A,SEC11C,ST14,TMPRS…
GO:0035591			signaling adaptor activity	48	4	0.54	7.40741	0.0021	2.67778	AFAP1L2,AKAP13,AXIN1,BLNK,CD3E,CD3G,CDC42SE2,DAB2IP,DEDD2,DLG5,DOK2,DUSP19,EPS8,FRS2,G3BP2,GAB2,GRIP1,HOMER1,HOMER2,IRS1,KSR1,LDLRAP1,LRRK2,MAGI2,MAPK8IP2,MAPK8IP3,MAVS,MMS19,MPP7,NCK1,NCK2,NUP62,PIK3R1,RACK1,RGS14,SARM1,SH2B1,SH2B2,SH3RF1,SHANK1,SHANK2,SHC1,SOCS2,SPAG9,STAP1,STAP2,TRADD,TRAT1
GO:0038023			signaling receptor activity	635	23	7.21	3.19001	5.2e-06	5.284	ABCA1,ABCA7,ABCC8,ABHD2,ACKR2,ACKR3,ACKR4,ACVR1,ACVR1B,ACVR1C,ACVR2A,ACVR2B,ACVRL1,ADGRA3,ADGRB1,ADGRB2,ADGRD1,ADGRE1,ADGRE2,ADGRE3,ADGRE5,ADGRF3,ADGRG1,ADGRG5,ADGRL1,ADGRV1,ADIPOR1,ADIPOR2,ADORA2B,ADORA3,ADRA1B,ADRA2B,ADRB2,AGER,AGTRAP,AMFR,AMOT,ANPEP,ANTXR2,ANXA2R,AR,ATP6AP2,ATRN,AVPR1A,AXL,B9D1,BMPR1A,BMPR2,BTLA,BTN1A1,C3AR1,C5AR1,C5AR2,CALCRL,CCR1,CCR2,CCR3,CCR4,CCR5,CCR6,CCR7,CCR9,CCRL2,CD14…
GO:0005102			signaling receptor binding	959	39	10.88	3.58456	2.8e-06	5.55284	A2M,AAK1,ABCA1,ABL1,ACE,ACTN1,ACTN4,ACVR2A,ACVR2B,ADA2,ADAM10,ADAM11,ADAM15,ADAM17,ADAM22,ADAM9,ADAMTS13,ADM,ADM2,AIMP1,AIP,AKAP5,AKAP9,ALCAM,ALKAL2,ALKBH1,AMH,AMN,ANG,ANGPT1,ANGPT2,ANKRA2,ANKRD13C,ANKS1A,ANKS1B,ANXA1,ANXA5,ANXA7,AP2A1,AP2M1,APOE,APOL2,APP,AR,ARAP1,AREG,ARF4,ARFGEF2,ARHGEF1,ARHGEF11,ARHGEF12,ARID1A,ARID5A,ARNT,ARNTL,ARPP19,ARRB1,ARRB2,ARRDC3,ASXL1,ASXL2,ATP2A2,ATP5F1A,ATP5F1B,ATX…
GO:0070820			tertiary granule	140	6	1.56	3.84615	0.0048	2.31876	ADAM10,ADAM8,ADGRE3,ALDOA,ALDOC,ANO6,AP2A2,ARL8A,ARMC8,ASAH1,ATAD3B,ATP11A,ATP6AP2,ATP6V0A1,ATP6V0C,ATP8B4,B2M,CAMP,CANT1,CD300A,CD33,CD47,CD53,CD55,CD58,CD59,CD93,CDA,CEACAM1,CEACAM8,CFP,CHIT1,CLEC12A,CLEC4D,CNN2,COPB1,CR1,CST3,CSTB,CTSD,CTSH,CTSS,CYBA,CYBB,CYFIP1,CYSTM1,DBNL,DIAPH1,DOK3,DSP,DYNC1LI1,DYNLL1,ENPP4,FCAR,FCER1G,FOLR3,FPR1,FPR2,FRMPD3,FTH1,GAA,GGH,GOLGA7,GSDMD,HBB,HGSNAT,HP,IDH1,ILF…
GO:0070493			thrombin-activated receptor signaling pathway	10	3	0.11	27.2727	0.00016	3.79588	DGKQ,F2R,F2RL1,GP1BA,HPGD,IQGAP2,MET,PLEK,SNCA,STMN1
GO:0060343			trabecula formation	12	2	0.13	15.3846	0.00769	2.11407	ADAMTS1,CHAD,COL1A1,FBN2,FKBP1A,HEY1,HEY2,PPARGC1B,SLC40A1,SRF,TGFBR3,THBS3
GO:0007179			transforming growth factor beta receptor signaling pathway	140	7	1.57	4.4586	0.00101	2.99568	ACVR1,ACVR1B,ACVR1C,ACVR2A,ACVR2B,ACVRL1,ADAM17,ADAM9,APPL1,APPL2,ARHGEF18,ARRB2,BAMBI,BCL9L,BMPR1A,BMPR2,CAV1,CBL,CD109,CDKN1C,CDKN2B,CGN,CHST11,CITED1,CITED2,CLDN5,COL1A2,CREB1,CREBBP,DAB2,DNM2,DUSP15,DUSP22,EID2,EMILIN1,ENG,EP300,F11R,FAM89B,FBN1,FBN2,FLCN,FNTA,FURIN,FUT8,GCNT2,GDF9,GIPC1,GLG1,GOT1,HIPK2,HPGD,HSP90AB1,HSPA1A,HSPA5,HTRA3,HTRA4,ID1,ING2,ITGA3,ITGB5,JUN,LDLRAD4,LEMD3,LRG1,LRRC32,…
GO:0060841			venous blood vessel development	12	2	0.13	15.3846	0.00769	2.11407	ACVR2B,ACVRL1,BMPR2,CCM2,EFNB2,ENG,HEG1,NOTCH1,PROX1,SEMA3C,TBX20,VEGFA
GO:0003229			ventricular cardiac muscle tissue development	33	3	0.37	8.10811	0.00592	2.22768	BMPR1A,CHD7,DSG2,DSP,ENG,FKBP1A,FOXC1,HEG1,HEY2,ID2,MED1,MYBPC3,MYL2,NOTCH1,NRG1,PKP2,PPP1R13L,PROX1,PTCD2,RBPJ,RXRA,RYR2,SMAD4,SMAD7,TGFB1,TGFBR1,TGFBR3,TNNC1,TNNI1,TPM1,UBE4B,ZFPM2,ZMPSTE24

## Sheet: BNHL vs HCV
Table S2d: GO Analysis for DEGs in BNHL vs HCV
GO Analysis performed using "topGO" package in R
GO terms with adjusted p-value (weightFisher column) <0.01 considered significant
Significant GO terms from upregulated DEGs
GO.ID	Category	Subcategory	GO Term	Annotated	Significant	Expected	Enrichment	weightFisher	NegLog.Pval	Annotated Genes
GO:0002043	Cell cycle	General	blood vessel endothelial cell proliferation involved in sprouting angiogenesis	14	2	0.08	25	0.00266	2.57512	ACVRL1,DLL4,EPHA2,GATA2,HMOX1,ITGB1BP1,JCAD,NGFR,NRARP,PDCD10,PPP1R16B,SEMA5A,THBS1,VEGFA
GO:0008285	Cell cycle	General	negative regulation of cell population proliferation	534	10	2.97	3.367	0.00072	3.14267	A4GNT,ABI1,ACVR1C,ACVRL1,ADAMTS1,ADARB1,ADGRB1,ADGRG1,ADM,ADORA2A,ADORA3,ADRA1A,AIF1,AIMP1,AIMP2,AKIRIN1,ALOX15B,AMBRA1,ANG,APC,APLN,APOD,APOE,APP,APPL2,AR,ARG2,ARID2,ASPH,ATF2,ATF5,ATM,ATOH8,ATP5F1A,ATP5IF1,ATP8A2,ATRAID,AXIN2,B2M,B4GALT1,B4GALT7,BAK1,BAP1,BAX,BCL11B,BCL2,BCL6,BECN1,BMP2,BMP7,BMPR2,BNIPL,BRCA2,BRD7,BRIP1,BTG1,BTG2,BTG3,BTK,BTN2A2,C18orf54,CAMK2N1,CASK,CASP3,CAV1,CAV2,CBFA2T3,CCL…
GO:0048661	Cell cycle	General	positive regulation of smooth muscle cell proliferation	72	3	0.4	7.5	0.00751	2.12436	ABCC4,ADAMTS1,AIF1,AKR1B1,AKT1,ALOX12,BMPR1A,CALCRL,CCL5,CX3CL1,CYBA,DDX39B,DNMT1,EDN1,EGFR,ELANE,EREG,ERN1,FGF2,FGF9,FGFR2,FOXJ2,FOXP1,GNAI2,GNAI3,HBEGF,HDAC4,HMGCR,HMOX1,HPGD,ID2,IL10,IL18,IL6,IL6R,IRAK1,IRAK4,ITGA2,JAK2,JUN,LDLRAP1,MAP3K5,MDM2,MEF2D,MFN2,MMP9,MNAT1,MTOR,MYB,NAMPT,NOTCH3,NOX1,NQO2,NR4A3,P2RY6,PAK1,PDGFB,PDGFD,PDGFRB,PTAFR,PTGS2,RBPMS2,S1PR1,SERPINF2,SKP2,SMPD3,STAT1,TGFBR2,TGM2…
GO:0042127	Cell cycle	General	regulation of cell population proliferation	1207	21	6.72	3.125	0.00488	2.31158	A4GNT,ABCC4,ABI1,ABL1,ABL2,ACE,ACE2,ACER2,ACER3,ACVR1C,ACVRL1,ADA,ADAM10,ADAM17,ADAMTS1,ADARB1,ADGRB1,ADGRG1,ADM,ADORA2A,ADORA3,ADRA1A,AGER,AGGF1,AGO3,AHR,AIF1,AIMP1,AIMP2,AKIRIN1,AKIRIN2,AKR1B1,AKR1C3,AKT1,AKT2,AKT3,ALDH3A1,ALK,ALOX12,ALOX15B,AMBRA1,ANG,ANGPT1,ANXA1,ANXA2,ANXA2P2,APC,APLN,APOD,APOE,APP,APPL2,AR,AREG,ARG2,ARHGEF2,ARID2,ARNT,ARRB1,ASH2L,ASPH,ASPM,ATAD5,ATF2,ATF3,ATF5,ATM,ATOH8,ATP…
GO:0060977	Cellular morphogenesis	n/a	coronary vasculature morphogenesis	12	2	0.07	28.5714	0.00195	2.70997	ARID2,HEY2,NOTCH1,NRP1,PDGFRB,SEC24B,SETD2,SGCD,SPRED1,TGFBR1,TGFBR3,VEGFA
GO:0060412	Cellular morphogenesis	n/a	ventricular septum morphogenesis	31	3	0.17	17.6471	0.00067	3.17393	ACVR1,BMPR2,CITED2,FGFR2,FGFRL1,FZD1,FZD2,HES1,HEY1,HEY2,ID2,MIR17HG,NOG,NOS3,NOTCH1,NSD2,PROX1,RBM15,RBPJ,ROBO1,SAV1,SMAD4,SMAD7,SOX4,TGFBR1,TGFBR2,TGFBR3,WNT11,WNT5A,ZFPM1,ZFPM2
GO:0055006	Development/differentiation	n/a	cardiac cell development	62	3	0.35	8.57143	0.00495	2.30539	ADRA1A,AKAP13,AKAP6,ALPK2,ALPK3,ATG5,BVES,CCNB1,CDK1,CTDP1,CXADR,DDX39B,EDN1,FHOD3,G6PD,GATA4,GSK3A,HAMP,HEY2,HNRNPU,IGSF22,JAG1,LMNA,MAML1,MAP2K4,MEF2A,MTOR,MYBPC1,MYBPC2,MYBPC3,MYH10,MYH11,MYL2,MYLK3,MYO18B,MYOM2,NEBL,NOTCH1,OBSL1,PAK1,PARP2,PDCD4,PDGFRB,PDLIM5,PI16,PIN1,PPARA,PROX1,RGS2,SGCB,SGCD,SLC8A1,SMAD4,SORBS2,SPRY1,SRF,TCAP,TGFBR3,TTN,VEGFA,YY1,ZMPSTE24
GO:0030218	Development/differentiation	n/a	erythrocyte differentiation	101	4	0.56	7.14286	0.00241	2.61798	ACIN1,ACVR1B,ACVR2A,ADAR,ADD1,AHSP,ANKRD54,ARID4A,ARNT,ATP5IF1,B2M,BCL6,BPGM,CASP3,CDK6,CEBPG,DMTN,DNASE2,DYRK3,EPAS1,ERCC2,ETS1,ETV2,FAM210B,FLVCR1,FOXO3,G6PD,GATA1,GATA2,GATA3,HCLS1,HIF1A,HIPK2,HMGB2,HOXA5,HSPA1A,HSPA9,ID2,IKZF1,INHBA,INPP5D,ISG15,JAK2,JAK3,JMJD6,KIT,KLF1,KLF13,KLF2,KMT2E,L3MBTL3,LDB1,LYAR,LYN,MAEA,MAFB,MAPK14,MED1,MFHAS1,MPIG6B,NCAPG2,NCKAP1L,NFE2L1,P4HTM,PKNOX1,PRMT1,PTBP3,PT…
GO:0060749	Development/differentiation	n/a	mammary gland alveolus development	15	2	0.08	25	0.00306	2.51428	AR,AREG,CCND1,EGF,ERBB4,ESR1,HIF1A,HOXA5,ID2,PHB2,SOCS2,TNFRSF11A,TNFSF11,TPH1,VEGFA
GO:0021772	Development/differentiation	n/a	olfactory bulb development	19	2	0.11	18.1818	0.00492	2.30803	AGTPBP1,ATF5,CHD7,CSF1R,DLX2,EOMES,ERBB4,EXT1,GSX2,ID2,KIF14,LHX2,LRRK2,ROBO1,RPGRIP1L,SEMA3A,SKI,SRF,WNT5A
GO:0045600	Development/differentiation	n/a	positive regulation of fat cell differentiation	46	3	0.26	11.5385	0.00212	2.67366	AAMDC,AKT1,ASXL2,BMP2,CARM1,CCDC71L,CEBPA,CEBPB,CMKLR1,CREB1,CREBL2,DKKL1,FNDC5,FRZB,HNRNPU,ID2,KLF5,LPL,LRP5,MAPK14,METRNL,NAPEPLD,NOCT,PPARD,PPARG,PRDM16,PTGS2,SAV1,SFRP2,SH3PXD2B,STK3,STK4,SYAP1,TMEM64,TPH1,TRPM4,WDFY2,WNT5B,XBP1,ZBTB16,ZBTB7B,ZBTB7C,ZC3H12A,ZFP36,ZFP36L1,ZNF385A
GO:0003229	Development/differentiation	n/a	ventricular cardiac muscle tissue development	36	3	0.2	15	0.00104	2.98297	BMPR1A,CHD7,DLL4,DSG2,DSP,ENG,FGFR2,FKBP1A,FOXC1,HEG1,HEY2,ID2,MED1,MYBPC3,MYL2,NOG,NOTCH1,NRG1,PKP2,PPP1R13L,PROX1,PTCD2,RBPJ,RXRA,RYR2,SMAD4,SMAD7,TGFB1,TGFBR1,TGFBR3,TNNC1,TNNI1,TPM1,UBE4B,ZFPM2,ZMPSTE24
GO:0070098	Immune response	Cytokine	chemokine-mediated signaling pathway	62	3	0.35	8.57143	0.00495	2.30539	ACKR2,ACKR3,ACKR4,CCL17,CCL19,CCL2,CCL20,CCL22,CCL23,CCL25,CCL3,CCL3L1,CCL4,CCL5,CCL8,CCR1,CCR10,CCR2,CCR3,CCR4,CCR5,CCR6,CCR7,CCR9,CCRL2,CIB1,CMKLR1,CX3CL1,CX3CR1,CXCL1,CXCL10,CXCL11,CXCL2,CXCL5,CXCL8,CXCL9,CXCR1,CXCR2,CXCR3,CXCR4,CXCR5,CXCR6,EDN1,FOXC1,GPR35,GPR75,HIF1A,MPL,OXSR1,PADI2,PF4,PF4V1,PPBP,PTK2B,RBM15,RNF113A,ROBO1,STK39,TREM2,WNK1,XCL1,XCL2
GO:0005125	Immune response	Cytokine	cytokine activity	109	5	0.64	7.8125	0.00044	3.35655	AIMP1,AREG,BMP1,BMP2,BMP6,BMP7,BMP8A,C17orf99,C1QTNF4,C5,CCL17,CCL19,CCL2,CCL20,CCL22,CCL23,CCL25,CCL28,CCL3,CCL3L1,CCL4,CCL5,CCL8,CD40LG,CD70,CKLF,CLCF1,CMTM1,CMTM2,CMTM3,CMTM5,CMTM7,CNTF,CSF1,CSF2,CX3CL1,CXCL1,CXCL10,CXCL11,CXCL16,CXCL2,CXCL5,CXCL8,CXCL9,EBI3,EDN1,FAM3B,FAM3C,FASLG,FGF2,FLT3LG,GDF11,GDF7,GDF9,GPI,GRN,HMGB1,IFNA5,IFNG,IL10,IL11,IL12A,IL12B,IL15,IL16,IL17C,IL18,IL1A,IL1B,IL1RN,IL…
GO:0032729	Immune response	Cytokine	positive regulation of interferon-gamma production	55	3	0.31	9.67742	0.00353	2.45223	ABL1,BCL3,CCR2,CD14,CD160,CD2,CD226,CD244,CD3E,CEBPG,CLEC7A,EBI3,FADD,FAM49B,FZD5,HAVCR2,HLA-DPA1,HRAS,HSPD1,IL12A,IL12B,IL12RB1,IL12RB2,IL18,IL18R1,IL1B,IL1R1,IL23A,IL23R,IL27RA,IL6R,IRF8,KLRK1,LGALS9,PDE4B,PDE4D,PTPN22,PYCARD,RASGRP1,RIPK2,SASH3,SLAMF6,SLC11A1,TLR3,TLR4,TLR7,TLR8,TLR9,TNF,TNFRSF13C,TNFSF4,TXK,WNT5A,ZFPM1,ZP3
GO:0032760	Immune response	Cytokine	positive regulation of tumor necrosis factor production	76	4	0.42	9.52381	0.00084	3.07572	AGER,AKAP12,APP,ARFGEF2,ARHGEF2,AZU1,C1QTNF4,CARD9,CCL19,CCL3,CCR2,CD14,CD2,CD36,CLEC7A,CLU,CYBA,CYBB,DDT,DDX58,DHX9,FADD,FCER1G,FRMD8,FZD5,HAVCR2,HDAC2,HMGB1,HSPB1,IFIH1,IFNG,IFNGR1,IL12B,IL23A,JAK2,LGALS9,LILRA2,LILRA5,LPL,LRRK2,LY96,MAPKAPK2,MAVS,MIF,MMP8,NFATC4,NOD1,NOD2,PF4,PIK3R1,PSEN1,PTAFR,PTPN11,PTPRC,PTPRJ,PYCARD,RASGRP1,RIPK1,RIPK2,SASH3,SELENOK,SPN,SPON2,SYK,THBS1,TICAM1,TIRAP,TLR1,TL…
GO:0019730	Immune response	General	antimicrobial humoral response	57	5	0.32	15.625	1.6e-05	4.79588	ATP7A,AZU1,BCL3,CAMP,CLU,COLEC11,CTSG,CXCL1,CXCL10,CXCL11,CXCL2,CXCL5,CXCL8,CXCL9,DEFA1B,DEFA3,DEFA4,ELANE,FAM3A,GAPDH,GNLY,H2BC10,H2BC11,H2BC12,H2BC21,H2BC4,H2BC6,H2BC7,H2BC8,H2BS1,HMGN2,ITLN1,JCHAIN,LCN2,LEAP2,LTF,LYZ,PDZD11,PF4,PF4V1,PGLYRP1,PLA2G6,PPBP,PPP2R3C,REG1A,RNASE3,RNASE6,ROMO1,RPL30,RPL39,RPS19,S100A12,S100A8,S100A9,SFTPD,SLC11A1,SPON2
GO:0002544	Immune response	General	chronic inflammatory response	15	2	0.08	25	0.00306	2.51428	ADORA2B,AHCY,CCL5,FOXP3,GJA1,IDO1,IL10,PTGES,S100A8,THBS1,TNF,TNFAIP3,UNC13D,VCAM1,VNN1
GO:0042742	Immune response	General	defense response to bacterium	150	4	0.84	4.7619	0.00974	2.01144	ACP5,ADAM17,ADAMTS5,ADGRB1,AICDA,ANKRD17,ANXA3,ARG2,AZU1,BCL3,C5AR1,CAMP,CARD9,CCL20,CD160,CD36,CD4,CEBPB,CEBPE,CFP,CLEC4D,CLEC4E,COCH,CTSG,CYBA,DEFA1B,DEFA3,DEFA4,DROSHA,ELANE,EPHA2,F2RL1,FCER1G,FGR,FOXP1,FPR2,GBP2,GBP4,GBP6,GBP7,GNLY,GRN,GSDMD,H2BC10,H2BC11,H2BC12,H2BC21,H2BC4,H2BC6,H2BC7,H2BC8,H2BS1,HAMP,HAVCR2,HMGB2,HP,IGHV1OR15-1,IGLL1,IGLL5,IL10,IL12A,IL12B,IL22RA1,IL23A,IL23R,IL27RA,IL6,IL…
GO:0050832	Immune response	General	defense response to fungus	21	2	0.12	16.6667	0.006	2.22185	CLEC6A,COTL1,CTSG,DEFA1B,DEFA3,DEFA4,ELANE,FAM3A,GAPDH,GNLY,HAMP,IL17RA,IL17RC,JAGN1,LTF,MPO,S100A12,S100A8,S100A9,SPON2,TGFB1
GO:0042832	Immune response	General	defense response to protozoan	22	2	0.12	16.6667	0.00657	2.18243	BATF,BATF2,BCL3,CCDC88B,CD40,CLEC7A,DEFA1B,GBP2,GBP4,GBP6,GBP7,HRAS,IL10,IL12A,IL12B,IL4R,IRF4,IRF8,LYST,PF4,SLC11A1,TSPAN32
GO:0003823	Immune response	Leukocyte activity	antigen binding	45	3	0.26	11.5385	0.00231	2.63639	ABO,CD1A,CD1B,CD1C,CD1D,CD209,CD48,CLEC4M,DHCR24,EP400,HLA-A,HLA-DPA1,HLA-DQA1,HLA-DQB1,HLA-DRA,HLA-DRB1,HLA-DRB5,HLA-G,HLA-H,IGHV1OR15-1,IGLL1,IGLL5,IL7R,ITGA4,JCHAIN,KIR2DL3,KLRC2,KLRD1,LAG3,LILRA1,LILRA2,LILRA3,LILRB4,MAML1,PPP2R1A,SIRPA,SLAMF1,SLC7A5,SLC7A8,SLC7A9,SPON2,TAPBP,TGFB1,TOPORS,TSPAN4
GO:0006958	Immune response	Leukocyte activity	complement activation, classical pathway	22	2	0.12	16.6667	0.00657	2.18243	C1QA,C1QB,C1QBP,C1QC,C1R,C1RL,C1S,C2,C4BPA,C4BPB,C5,C8G,CD46,CD55,CFI,CLU,CR1,CR2,IGHV1OR15-1,IGLL1,IGLL5,SUSD4
GO:0045620	Immune response	Leukocyte activity	negative regulation of lymphocyte differentiation	41	3	0.23	13.0435	0.00825	2.08355	ANXA1,BCL6,CBFB,CD74,CTLA4,DTX1,ERBB2,FBXO7,FGL2,FOXJ1,FOXP3,HLX,HMGB1,HMGB3,ID2,IHH,IL4R,INHBA,IRF1,JAK3,LAG3,LOXL3,MDK,NFKBID,NRARP,PGLYRP1,PRDX2,PTPN2,RC3H1,RC3H2,RUNX1,RUNX3,SMAD7,SOCS1,SOCS5,TBX21,TMEM131L,TNFSF4,ZBTB7B,ZC3H12A,ZC3H8
GO:0002710	Immune response	Leukocyte activity	negative regulation of T cell mediated immunity	15	2	0.08	25	0.00306	2.51428	CEACAM1,CLEC4G,DUSP22,FCGR2B,FOXP3,HFE,HLA-G,IL20RB,IL7R,LILRB1,PPP3CB,PTPRC,SMAD7,TBX21,XCL1
GO:0030593	Immune response	Leukocyte activity	neutrophil chemotaxis	75	3	0.42	7.14286	0.0084	2.07572	BST1,C1QBP,C3AR1,C5AR1,C5AR2,CAMK1D,CCL17,CCL19,CCL2,CCL20,CCL22,CCL23,CCL25,CCL3,CCL3L1,CCL4,CCL5,CCL8,CCR7,CD74,CKLF,CSF3R,CX3CL1,CXADR,CXCL1,CXCL10,CXCL11,CXCL2,CXCL5,CXCL8,CXCL9,CXCR1,CXCR2,DAPK2,DYSF,EDN1,EDN3,FCER1G,GBF1,IL1B,IL1RN,IL23A,ITGA1,ITGA9,ITGB2,JAM3,JAML,LGALS3,MDK,MOSPD2,MPP1,NCKAP1L,PDE4B,PDE4D,PF4,PF4V1,PIK3CD,PIK3CG,PIP5K1C,PPBP,PREX1,RAC1,RAC2,RIPOR2,S100A12,S100A8,S100A9,SA…
GO:0002696	Immune response	Leukocyte activity	positive regulation of leukocyte activation	265	8	1.48	5.40541	0.00425	2.37161	ADA,ADAM8,ADORA2B,AGER,AIF1,AKT1,ANXA1,AP1G1,AP3B1,AP3D1,ATAD5,ATP11C,AXL,BAD,BCL10,BCL2,BCL6,BLOC1S3,BST1,BTK,BTLA,BTN2A2,CARD11,CAV1,CBFB,CCDC88B,CCL19,CCL2,CCL3,CCL5,CCR2,CCR7,CD160,CD1D,CD2,CD209,CD226,CD24,CD27,CD274,CD28,CD320,CD38,CD3E,CD4,CD40,CD40LG,CD46,CD47,CD5,CD55,CD6,CD70,CD74,CD80,CD81,CD83,CD86,CDC42,CDKN1A,CEBPA,CLCF1,CLEC4D,CLEC7A,CLECL1,CORO1A,CSK,CTLA4,CTSC,CYLD,DNAJA3,DOCK8,D…
GO:0010759	Immune response	Leukocyte activity	positive regulation of macrophage chemotaxis	12	2	0.07	28.5714	0.00195	2.70997	AKIRIN1,C3AR1,C5AR1,CCL5,CMKLR1,CSF1,KARS1,MAPK14,MAPK3,MDK,MSTN,THBS1
GO:0002763	Immune response	Leukocyte activity	positive regulation of myeloid leukocyte differentiation	44	3	0.24	12.5	0.00186	2.73049	ACIN1,ATP6AP1,CA2,CASP8,CCR1,CD101,CD4,CD74,CREB1,CSF1,CTNNBIP1,DCSTAMP,EVI2B,FADD,FES,GNAS,HAX1,HCLS1,ID2,IFNG,IL12B,IL23A,IL23R,JUN,KLF10,LEF1,PF4,PPARGC1B,PRKCA,RB1,RIPK1,ROR2,RUNX1,SLC9B2,TESC,TGFB1,TMEM64,TNF,TNFSF11,TRAF6,TREM2,TRIB1,TYROBP,ZFP36L1
GO:0002717	Immune response	Leukocyte activity	positive regulation of natural killer cell mediated immunity	25	2	0.14	14.2857	0.00845	2.07314	AP1G1,CADM1,CD160,CD226,CRTAM,HLA-G,IL12A,IL12B,IL18RAP,KLRK1,LAG3,LAMP1,MICA,MICB,NCR3,NECTIN2,PVR,RASGRP1,SH2D1A,SH2D1B,SLAMF6,ULBP1,ULBP2,ULBP3,VAV1
GO:0070232	Immune response	Leukocyte activity	regulation of T cell apoptotic process	28	3	0.16	18.75	0.00049	3.3098	ADA,ADAM8,ARG2,CCL5,CD27,CD274,DOCK8,EFNA1,FADD,GIMAP8,HIF1A,IDO1,IL7R,JAK3,LGALS3,LGALS9,NFKBID,PIP,PRELID1,PRKCQ,PTCRA,RAG1,RIPK3,SLC46A2,TP53,TSC22D3,WNT5A,ZC3H8
GO:0033081	Immune response	Leukocyte activity	regulation of T cell differentiation in thymus	20	2	0.11	18.1818	0.00545	2.2636	ADA,ADAM8,CAMK4,CLPTM1,EGR3,ERBB2,FOXJ1,FOXP3,IHH,IL7R,NFKBID,PTPN2,RASGRP1,SOD1,SOS1,TESPA1,TMEM131L,VNN1,ZC3H8,ZEB1
GO:2000319	Immune response	Leukocyte activity	regulation of T-helper 17 cell differentiation	16	2	0.09	22.2222	0.00349	2.45717	FOXP3,IL12B,IL12RB1,IL23A,IL23R,LOXL3,MALT1,NFKBID,NFKBIZ,NLRP3,RC3H1,RC3H2,SMAD7,TBX21,ZBTB7B,ZC3H12A
GO:0042101	Immune response	Leukocyte activity	T cell receptor complex	17	2	0.1	20	0.00443	2.3536	ALCAM,APBB1IP,CD247,CD3D,CD3E,CD3G,CD4,CD6,CD8A,CD8B,CEACAM1,PTPN6,SKAP1,STOML2,SYK,TRAT1,ZAP70
GO:0000188	Signaling	MAPK	inactivation of MAPK activity	23	2	0.13	15.3846	0.00717	2.14448	CAV1,DUSP1,DUSP10,DUSP14,DUSP16,DUSP18,DUSP2,DUSP3,DUSP4,DUSP5,DUSP6,DUSP7,DUSP8,GPS1,GPS2,LAX1,MBIP,PPP2CA,PPP2R1A,RGS3,SPRED1,SPRED2,SPRED3
GO:0017017	Signaling	MAPK	MAP kinase tyrosine/serine/threonine phosphatase activity	11	2	0.06	33.3333	0.00181	2.74232	DUSP1,DUSP10,DUSP14,DUSP16,DUSP18,DUSP2,DUSP4,DUSP5,DUSP6,DUSP7,DUSP8
GO:0019935	Signaling	Other	cyclic-nucleotide-mediated signaling	110	4	0.61	6.55738	0.00328	2.48413	ABCA1,ADCY1,ADCY3,ADCY4,ADCY6,ADCY7,ADCY9,ADGRB1,ADGRB2,ADGRD1,ADGRE1,ADGRE2,ADGRE3,ADGRE5,ADGRG1,ADGRG3,ADGRG5,ADGRG7,ADGRL1,ADGRL3,ADM,ADM2,ADNP,ADORA2A,ADORA2B,ADRA1A,ADRA1B,ADRA2B,ADRB2,AHR,AKAP13,AKAP6,APLP1,APOE,ARRDC3,ATP2B4,CALCRL,CD36,CDC34,CGAS,CRTC3,CXCL10,CXCL11,CXCL9,DGKQ,EDNRB,EIF4EBP2,GALR2,GIPR,GNA13,GNAI1,GNAI2,GNAL,GNAQ,GNAS,GNB1,GNG2,GPER1,GPR101,GPR161,GPR3,GPR65,GSK3A,GUCY1B1…
GO:0017134	Signaling	Other	fibroblast growth factor binding	20	2	0.12	16.6667	0.00604	2.21896	API5,CEP57,FGFBP3,FGFR1,FGFR2,FGFR4,FGFRL1,FIBP,GLG1,GPC1,ITGAV,ITGB3,KL,KLB,RPS19,RPS2,S100A13,SCN5A,TGFBR3,THBS1
GO:0007263	Signaling	Other	nitric oxide mediated signal transduction	19	2	0.11	18.1818	0.00492	2.30803	APOE,ATP2B4,CD36,DDAH1,DDAH2,EGFR,FPR1,GUCY1A1,GUCY1A2,GUCY1B1,MAFA,MT2A,NOS1AP,NOS2,NOS3,PDE5A,RASD1,THBS1,VEGFA
GO:0048185	Signaling	TGFb	activin binding	13	3	0.08	37.5	5.3e-05	4.27572	ACVR1,ACVR1B,ACVR1C,ACVR2A,ACVR2B,ACVRL1,ENG,FKBP1A,FSTL3,SMAD7,SMURF1,TGFBR1,TGFBR3
GO:0070411	Signaling	TGFb	I-SMAD binding	10	2	0.06	33.3333	0.00148	2.82974	AXIN1,AXIN2,CTNNB1,SMAD1,SMAD2,SMAD4,SMAD7,SMURF1,TGFB1I1,TGFBR1
GO:0017015	Signaling	TGFb	regulation of transforming growth factor beta receptor signaling pathway	91	5	0.51	9.80392	0.00015	3.82391	ADAM17,ADAMTSL2,BAMBI,BCL9L,CAV1,CAV2,CD109,CDKN1C,CDKN2B,CHST11,CITED1,CITED2,CREBBP,DAB2,DNM2,EID2,EMILIN1,ENG,EP300,FAM89B,FBN1,FBN2,FLCN,GIPC1,GLG1,GOT1,HIPK2,HSP90AB1,HSPA1A,HSPA5,HTRA1,HTRA3,HTRA4,ING2,ITGA3,ITGA8,LDLRAD4,LEMD3,LRG1,LTBP1,LTBP4,MEN1,MIR17HG,MTMR4,MYOCD,NREP,NRROS,PBLD,PDPK1,PEG10,PIN1,PPM1A,PRDM16,RASL11B,RNF111,RPS27A,SDCBP,SIRT1,SKI,SKIL,SMAD2,SMAD3,SMAD4,SMAD7,SMURF1,SMU…
GO:0050431	Signaling	TGFb	transforming growth factor beta binding	19	3	0.11	27.2727	0.00018	3.74473	ACVR1,ACVRL1,CD109,CD36,ENG,HYAL2,ITGAV,LRRC32,LTBP1,LTBP4,NRROS,TGFB3,TGFBR1,TGFBR2,TGFBR3,THBS1,TWSG1,VASN,WFIKKN1
GO:0001968	Structural	Adhesion	fibronectin binding	21	2	0.12	16.6667	0.00665	2.17718	CCN2,CTSK,CTSL,CTSS,FBLN1,FSTL3,HSD17B12,IGFBP3,IGFBP6,ITGA3,ITGA4,ITGAV,ITGB1,ITGB3,LOXL3,PLEKHA2,SDC4,SFRP2,SSC5D,THBS1,VEGFA
GO:0033630	Structural	Adhesion	positive regulation of cell adhesion mediated by integrin	15	2	0.08	25	0.00306	2.51428	ADAM9,CCL5,CD3E,CIB1,IFT74,NCKAP1L,P2RY12,PIEZO1,PODXL,PTPN6,RAC3,RET,SFRP2,SKAP1,SYK
GO:0033632	Structural	Adhesion	regulation of cell-cell adhesion mediated by integrin	10	2	0.06	33.3333	0.00134	2.8729	ADA,CCL5,CD3E,DPP4,FERMT3,PIEZO1,PODXL,SKAP1,SWAP70,WNK1
GO:0031012	Structural	General	extracellular matrix	313	10	1.85	5.40541	1.5e-05	4.82391	A1BG,A2M,ACAN,ACHE,ADAM11,ADAM19,ADAMDEC1,ADAMTS1,ADAMTS10,ADAMTS13,ADAMTS2,ADAMTS5,ADAMTSL2,ADAMTSL4,AEBP1,AGRN,ALPL,ANG,ANGPTL6,ANXA1,ANXA11,ANXA2,ANXA2P2,ANXA4,ANXA5,ANXA6,ANXA7,APLP1,APOE,BMP7,C17orf58,C1QA,C1QB,C1QC,CALR,CASK,CCN1,CCN2,CD151,CD180,CD248,CDH2,CDON,CFP,CHAD,CHADL,CILP,CLC,CLEC3B,CLU,COCH,COL12A1,COL17A1,COL18A1,COL19A1,COL1A1,COL1A2,COL23A1,COL24A1,COL25A1,COL26A1,COL27A1,COL2…
GO:0050840	Structural	General	extracellular matrix binding	42	5	0.25	20	4.4e-06	5.35655	ACHE,ADAM9,ADAMTS5,ADGRG1,AGRN,ANXA2,ANXA2P2,CCN1,CD248,CTSS,DAG1,DCN,ECM1,FBLN2,GPC1,ITGA2,ITGA2B,ITGA3,ITGA6,ITGA9,ITGAV,ITGB1,ITGB3,LGALS1,LGALS3,LYPD3,LYPD5,NID1,NTN4,OLFML2A,PLEKHA2,RPSA,SMOC1,SPARC,SPOCK1,SPOCK2,SPOCK3,SSC5D,TGFBI,THBS1,VEGFA,VTN
GO:0008201	Structural	General	heparin binding	102	5	0.6	8.33333	0.00033	3.48149	AAMP,ADA2,ADAMTS1,ADAMTS5,ADGRG1,ANG,ANXA4,ANXA5,APLP1,APLP2,APOE,APP,AZU1,BMP7,CCL23,CCL8,CCN1,CCN2,CEL,CLEC3B,COL25A1,COL5A1,COL5A3,COLQ,COMP,CRISPLD2,CTSG,CXCL10,CXCL11,ELANE,EVA1C,FBLN7,FBN1,FGF2,FGF9,FGFBP3,FGFR1,FGFR2,FGFR4,FGFRL1,FN1,GPNMB,H1-1,HBEGF,HDGF,HSD17B12,IMPG2,LGR6,LIPC,LIPG,LIPH,LPL,LRPAP1,LTBP2,LTF,LXN,MDK,MMP7,MPIG6B,MPO,MSTN,NAV2,NELL2,NRP1,NRP2,PAFAH1B1,PCOLCE,PCSK6,PDCD5,PF…
GO:0016477	Structural	Movement	cell migration	1094	21	6.09	3.44828	5.6e-05	4.25181	AAMP,ABCC1,ABHD2,ABHD6,ABI2,ABI3,ABL1,ABR,ACAP3,ACE,ACKR2,ACKR3,ACKR4,ACTN4,ACVR1,ACVR1B,ACVR1C,ACVRL1,ADA,ADAM10,ADAM15,ADAM17,ADAM8,ADAM9,ADAMTS1,ADAMTS12,ADARB1,ADD2,ADGRB1,ADGRE2,ADGRG1,ADGRG3,ADGRL3,ADIPOR1,ADORA3,ADTRP,AFDN,AGER,AGO2,AIF1,AIMP1,AIRE,AJUBA,AKAP12,AKIRIN1,AKT1,AKT2,AKT3,ALKBH1,ALOX12,ALOX15B,AMOT,AMOTL1,ANG,ANGPT1,ANGPT2,ANKS1A,ANLN,ANO6,ANXA1,ANXA3,ANXA6,APC,APC2,APEX1,APOD,…
GO:0021801	Structural	Movement	cerebral cortex radial glia guided migration	18	2	0.1	20	0.00442	2.35458	ADGRG1,BMERB1,CDK5,CDK5R1,CDK5R2,CTNNB1,DAB1,DAB2IP,DISC1,LAMB1,MBOAT7,P2RY12,PAFAH1B1,RTN4,SRGAP2,SUN1,SUN2,SYNE2
GO:2001026	Structural	Movement	regulation of endothelial cell chemotaxis	14	2	0.08	25	0.00266	2.57512	FGF2,FGFR1,HSPB1,LGMN,MET,NOTCH1,P2RX4,PRKD1,PRKD2,SEMA5A,SMOC2,THBS1,TMSB4X,VEGFA
GO:0048844	Unclassified	n/a	artery morphogenesis	45	3	0.25	12	0.00199	2.70115	ACVRL1,AKT3,APOE,ARID2,BMPR1A,BMPR2,CHD7,COMP,DLL4,EFNB2,ENG,FGF8,FOXC1,HES1,HEY1,HEY2,HOXA1,HPGD,JAG1,LDLR,LRP1,MDK,MYLK,MYOCD,NF1,NOG,NOTCH1,NOTCH3,NPRL3,NRP1,PDGFRB,PKD2,PRDM1,PROX1,RBPJ,SEC24B,SIX1,SMAD7,SOX4,SRF,TBX2,TGFBR1,VEGFA,WNT11,ZMIZ1
GO:0007589	Unclassified	n/a	body fluid secretion	65	3	0.36	8.33333	0.00565	2.24795	ADA,ALOX12B,ANXA2,APLN,APRT,ATG5,ATP7A,ATP7B,CAD,CAV1,CCND1,CDO1,CEL,COPA,CREB1,CYBA,DHODH,EDN1,ERBB4,GJA1,GOT2,GPAT4,GUCA1B,HIF1A,HK2,JHY,KALRN,KCNN4,MED1,MTX1,NCOA1,NCOR2,NEURL1,NLRP6,NME1,NPR3,NR1H3,OAS2,OXTR,P2RY2,PAM,PPAT,PRKCE,SCT,SERPINC1,SLC22A4,SLC4A5,SLC6A3,SOCS2,STAT5A,STATH,STK39,SYTL2,TIFAB,UCN,UMPS,UPRT,USF2,VAMP8,VDR,VEGFA,WNK1,WNK4,XBP1,ZBTB7B
GO:0009986	Unclassified	n/a	cell surface	578	14	3.41	4.10557	6.5e-06	5.18709	AAMP,ABCA1,ABCA7,ABCB1,ABCC2,ABCG1,ACE,ACE2,ACHE,ACKR2,ACKR3,ACKR4,ACVR1B,ACVR2A,ACVRL1,ADA,ADAM10,ADAM15,ADAM17,ADAM30,ADAM8,ADAM9,ADAMTS13,ADGRA3,ADGRE1,ADGRV1,ADRA2B,ADTRP,AGER,AIMP1,AJAP1,ALCAM,ALPP,AMOT,ANK3,ANO6,ANPEP,ANTXR2,ANXA1,ANXA2,ANXA4,ANXA5,AOC3,APMAP,APP,AQP11,AREG,ARSB,ATP5F1B,ATP5IF1,ATP5PF,ATP6AP2,AXL,B2M,B4GALT1,BACE1,BMP2,BMPR1A,BMPR2,BSN,BST2,BTN1A1,BTN2A1,BTN2A2,BTN2A3P,BTN3…
GO:0042056	Unclassified	n/a	chemoattractant activity	22	2	0.13	15.3846	0.00728	2.13787	ALKBH1,CCL3,CCL5,CX3CL1,CXCL10,FGF2,FGF8,GPNMB,HGF,HMGB1,HMGB2,LGALS3,MIF,PDGFB,PGF,SAA1,SAA2,SAA4,SCG2,VEGFA,VEGFB,WNT5A
GO:0032922	Unclassified	n/a	circadian regulation of gene expression	55	3	0.31	9.67742	0.00353	2.45223	AHR,ARNTL,ATF4,BHLHE40,BHLHE41,CIART,CLOCK,CRY1,CRY2,CSNK1D,CSNK1E,EGR1,GFPT1,HDAC1,HDAC2,HDAC3,HNF1B,HNRNPU,HUWE1,ID2,KDM2A,KDM5A,KDM8,KMT2A,LGR4,MAGED1,MTA1,MYBBP1A,MYCBP2,NAMPT,NCOA2,NGFR,NOCT,NPAS2,NR1D1,NRIP1,OGT,PER1,PER2,PER3,PML,PPARA,PPP1CA,PPP1CB,PPP1CC,PRMT5,RAI1,RBM4B,RELB,RORA,RORC,SIRT1,TOP1,USP2,ZFHX3
GO:0005518	Unclassified	n/a	collagen binding	47	5	0.28	17.8571	7.7e-06	5.11351	ACHE,ADAM9,ADGRG1,AEBP1,CD44,CHADL,COCH,COL5A3,COMP,CTSB,CTSK,CTSL,CTSS,DCN,DDR2,FN1,HSD17B12,ITGA1,ITGA10,ITGA2,ITGA3,ITGA9,ITGB1,MMP9,NID1,NID2,P3H1,PAK1,PCOLCE,PDGFA,PDGFB,PODN,PPIB,RELL2,SERPINH1,SMAD3,SMAD4,SMAD7,SPARC,SPOCK1,SPOCK2,SPOCK3,TGFBI,THBS1,USH2A,VTN,VWF
GO:0060216	Unclassified	n/a	definitive hemopoiesis	19	3	0.11	27.2727	0.00015	3.82391	ADAR,BCR,CBFB,GATA1,GATA2,HIPK1,HOXA9,HOXB3,HOXB4,LYL1,MEIS1,MFAP5,RBFOX2,SENP1,SP3,TAL1,TGFBR3,ZFP36L2,ZFPM1
GO:0071682	Unclassified	n/a	endocytic vesicle lumen	18	2	0.11	18.1818	0.00496	2.30452	APOE,CALR,GNLY,HBA1,HBA2,HBB,HP,HPX,HSP90AA1,HSP90B1,HSPH1,HYOU1,LTF,MPO,PGLYRP1,SAA1,SCGB3A2,SPARC
GO:0043153	Unclassified	n/a	entrainment of circadian clock by photoperiod	20	2	0.11	18.1818	0.00545	2.2636	BHLHE40,CRTC1,CRY1,CRY2,FBXL3,ID2,MTA1,NR2F6,PER1,PER2,PER3,PML,PPP1CA,PPP1CB,PPP1CC,RBM4,RBM4B,SIK1,TP53,USP2
GO:0005615	Unclassified	n/a	extracellular space	2267	28	13.39	2.09111	0.00024	3.61979	A1BG,A2M,AARS1,AASDHPPT,ABCA3,ABCB1,ABCB11,ABCB4,ABCB6,ABCC1,ABCC11,ABHD14B,ABHD8,ABI1,ACAT1,ACAT2,ACE,ACE2,ACHE,ACLY,ACO1,ACOT11,ACOT7,ACP1,ACP2,ACSL4,ACSM1,ACTA2,ACTB,ACTG1,ACTN1,ACTN3,ACTN4,ACTR1A,ACTR1B,ACTR2,ACTR3,ACTR3B,ACTR3C,ACY1,ACY3,ADA,ADA2,ADAM10,ADAM15,ADAM9,ADAMTS13,ADAMTS5,ADCY1,ADGRB1,ADGRE5,ADGRG1,ADGRV1,ADH5,ADM,ADNP,ADPRH,ADSS2,AEBP1,AGA,AGAP2,AGO2,AGRN,AHCTF1,AHCY,AHCYL1,AHNAK…
GO:0015012	Unclassified	n/a	heparan sulfate proteoglycan biosynthetic process	22	2	0.12	16.6667	0.00657	2.18243	B3GALT6,B3GAT3,CSGALNACT1,CTNNB1,DSE,EXT1,EXT2,EXTL2,EXTL3,GLCE,HS2ST1,HS3ST1,HS3ST3B1,HS6ST1,HS6ST2,NDST1,NDST2,PXYLP1,TCF7L2,UGDH,XYLT1,XYLT2
GO:0034364	Unclassified	n/a	high-density lipoprotein particle	14	2	0.08	25	0.003	2.52288	APOC1,APOE,APOL1,APOM,APOO,CETP,CLU,HDLBP,LCAT,LIPC,PLTP,SAA1,SAA2,SAA4
GO:0031640	Unclassified	n/a	killing of cells of other organism	33	3	0.18	16.6667	0.0008	3.09691	APOL1,AZU1,BAD,BCL2L11,CAMP,CLEC7A,CTSG,DEFA1B,DEFA3,DEFA4,ELANE,F2RL1,FCER2,GAPDH,GNLY,H2BC11,H2BC12,HAMP,HMGN2,IFNG,LTF,LYZ,NOS2,P2RX7,PF4,PGLYRP1,PRF1,ROMO1,RPL30,RPS19,S100A12,SYK,TUSC2
GO:0044539	Unclassified	n/a	long-chain fatty acid import into cell	15	2	0.08	25	0.00306	2.51428	ACSL1,ACSL3,AKT1,AKT2,CD36,EPRS1,FABP3,IRS2,RPS6KB1,SLC27A1,SLC27A2,SLC27A4,SLC27A5,SPX,THBS1
GO:0045121	Unclassified	n/a	membrane raft	260	6	1.54	3.8961	0.00435	2.36151	ABCA1,ABCB4,ACE2,ADAM17,ADCY1,ADD1,ADD2,ADD3,ADGRG1,ADRA1A,ADRA1B,ADTRP,AHNAK,AKAP5,AKAP6,ANGPT1,ANK2,ANXA2,APP,ARC,ARID3A,ARID3C,ASAH2,ATP1A1,ATP1A2,ATP1B1,ATP1B3,ATP2B1,ATP2B4,ATP7A,BAALC,BACE1,BCL10,BIRC2,BIRC3,BMPR1A,BMPR2,BSG,BST2,BTK,BVES,CAPN2,CARD11,CASP3,CASP8,CAV1,CAV2,CAVIN1,CAVIN2,CAVIN4,CBL,CBLB,CD14,CD19,CD1A,CD2,CD226,CD24,CD36,CD4,CD48,CD55,CD79A,CD8A,CDH1,CDH2,CFLAR,CLIP3,CLN3,CN…
GO:0043433	Unclassified	n/a	negative regulation of DNA-binding transcription factor activity	136	4	0.76	5.26316	0.00694	2.15864	ADGRG3,ADORA3,AIM2,ANXA4,ARRB1,ARRB2,BHLHE40,BMP7,BRMS1,BTRC,CACTIN,CARD8,CAT,CCDC22,CD200,CDK5RAP3,CDKN2A,CEBPG,CHP1,CHUK,CMKLR1,COMMD1,COMMD6,COMMD7,CTNNBIP1,CYLD,CYP1B1,DAB2IP,DAP,DDIT3,EGLN1,EIF2AK4,EOMES,ERBIN,ESR1,EZH2,FAF1,FLNA,FOXJ1,FOXP3,FZD6,G3BP2,GAS6,GFI1,GLIS2,HAVCR2,HDAC2,HDAC4,HMOX1,ID1,ID2,ID3,IL10,IRAK1,IRAK2,IRAK3,ITCH,KDM1A,KEAP1,KLF4,LRRC14,MAD2L2,MAP2K5,MAP3K10,MED13,MEN1,MXI…
GO:0032369	Unclassified	n/a	negative regulation of lipid transport	16	2	0.09	22.2222	0.00349	2.45717	AKT1,AKT2,APOC1,ATP5PF,CRY1,EGF,IRS2,ITGAV,ITGB3,NFKB1,NR1H2,NR1H3,PLA2G10,PTPN11,SREBF2,THBS1
GO:0033137	Unclassified	n/a	negative regulation of peptidyl-serine phosphorylation	22	2	0.12	16.6667	0.00657	2.18243	BAK1,BAX,CAV1,DDIT4,DKK1,DMD,DMTN,GGNBP2,GPD1L,HGF,INPP5F,INPP5J,INPP5K,NCK1,NCK2,PAQR3,PDE4D,PPM1F,PWP1,RACK1,RASSF2,SMAD7
GO:0010801	Unclassified	n/a	negative regulation of peptidyl-threonine phosphorylation	18	2	0.1	20	0.00442	2.35458	CADM4,CALM1,CALM2,CALM3,DDIT4,DGKQ,DMTN,EIF4G1,INPP5K,PARD3,PPEF2,PPP2R5D,SIRT2,SMAD7,SPRED1,SPRED2,SPRED3,SPRY2
GO:0090201	Unclassified	n/a	negative regulation of release of cytochrome c from mitochondria	16	2	0.09	22.2222	0.00349	2.45717	AKT1,ARRB2,BCL2L1,CLU,FXN,GPX1,HGF,HIGD1A,LMNA,NOL3,OPA1,PPIF,PRELID1,PRKN,PSMD10,TRIAP1
GO:0018149	Unclassified	n/a	peptide cross-linking	15	2	0.08	25	0.00306	2.51428	ABCA7,ANXA1,CSTA,DCN,DSP,F13A1,FN1,KRT10,KRT2,RNF113A,SPOCK2,SPOCK3,TGM1,TGM2,THBS1
GO:0001786	Unclassified	n/a	phosphatidylserine binding	42	3	0.25	12	0.00189	2.72354	ADGRB1,ANXA2,ANXA2P2,ANXA6,APPL1,APPL2,ARRDC1-AS1,ASAP1,AXL,CAVIN2,CD300A,CD300LF,CPNE1,FCHO2,GAP43,GAS6,GRAMD1B,GSDMA,GSDMB,GSDMD,HMGB1,JPH2,MARK1,MFGE8,MME,OSBPL10,OSBPL5,OSBPL8,PLEKHN1,RASGRP1,SCARB1,SCARB2,SCIN,SYT1,SYT11,SYT15,SYT17,SYT5,SYTL2,THBS1,TLN1,TRIM72
GO:0031091	Unclassified	n/a	platelet alpha granule	67	8	0.4	20	5.1e-09	8.29243	A1BG,A2M,ACTN1,ACTN4,ALB,ALDOA,APLP2,APOOL,APP,CD109,CD36,CD9,CFD,CLU,CYB5R1,EGF,F13A1,F8,FAM49B,FERMT3,FN1,GAS6,GTPBP2,HGF,ITGA2B,ITGB3,LHFPL2,MAGED2,MMRN1,NHLRC2,OLA1,PCYOX1L,PDGFA,PDGFB,PECAM1,PF4,PHACTR2,PPBP,PROS1,QSOX1,SCCPDH,SELP,SERPINA1,SERPINE1,SERPINE2,SERPINF2,SNCA,SPARC,SRGN,STXBP1,STXBP3,SYTL4,TEX264,TGFB1,TGFB3,THBS1,TIMP1,TMSB4X,TMX3,TOR4A,TREML1,VAMP7,VEGFA,VEGFB,VPS33B,VTI1B,VWF
GO:0002576	Unclassified	n/a	platelet degranulation	99	8	0.55	14.5455	7.2e-08	7.14267	A1BG,A2M,ABCC4,ACTN1,ACTN4,ALB,ALDOA,ANXA5,APLP2,APOOL,APP,BRPF3,CALM1,CD109,CD36,CD63,CD9,CDC37L1,CFD,CHID1,CLEC3B,CLU,CTSW,CYB5R1,DMTN,ECM1,EGF,ENDOD1,F13A1,F8,FAM3C,FAM49B,FCER1G,FERMT3,FLNA,FN1,GAS6,GTPBP2,HABP4,HGF,ITGA2B,ITGB3,ITIH4,LAMP2,LGALS3BP,LHFPL2,LYN,MAGED2,MANF,MMRN1,NHLRC2,OLA1,P2RX1,PCYOX1L,PDGFA,PDGFB,PECAM1,PF4,PHACTR2,PLEK,POTEKP,PPBP,PROS1,PSAP,QSOX1,RAB27B,SCCPDH,SELENOP,SEL…
GO:1902043	Unclassified	n/a	positive regulation of extrinsic apoptotic signaling pathway via death domain receptors	12	2	0.07	28.5714	0.00195	2.70997	ATF3,FAF1,MAL,PEA15,PMAIP1,PTEN,SKIL,STK3,STK4,THBS1,TIMP3,ZSWIM2
GO:0036003	Unclassified	n/a	positive regulation of transcription from RNA polymerase II promoter in response to stress	26	2	0.14	14.2857	0.00912	2.04001	ATF3,ATF4,ATF6,ATF6B,CEBPB,CHD6,CREB3L1,DDIT3,GCN1,HIF1A,HSF1,HSF2,HSF4,HSF5,HSFX1,HSPA5,KLF2,MAPK7,MBTPS2,MUC1,NFE2L2,NOTCH1,RBPJ,SESN2,TP53,VEGFA
GO:0046982	Unclassified	n/a	protein heterodimerization activity	396	9	2.32	3.87931	0.0005	3.30103	ABCG1,ABTB2,ADD1,ADD2,ADIPOR1,ADIPOR2,ADORA2A,ADRA1A,ADRA1B,AHR,ALG2,ANO2,AOC3,ARF1,ARNT,ARNTL,ATF1,ATF2,ATF3,ATF4,ATF6,AURKA,AXL,BAD,BAK1,BARD1,BAX,BCL2,BCL2A1,BCL2L1,BCL2L10,BCL2L11,BCL2L2,BHLHE40,BHLHE41,BID,BMP2,BMP6,BNIP3,BNIP3L,BOK,BTBD11,BUD23,CABYR,CAPN2,CAV1,CAV2,CD3D,CD3E,CD3G,CEACAM6,CEACAM8,CEBPB,CEBPD,CEBPE,CEBPG,CENPA,CENPS,CENPT,CENPW,CFLAR,CHRAC1,CHUK,CLCF1,CLCN3,CLNS1A,CTNNA1,CTN…
GO:2000191	Unclassified	n/a	regulation of fatty acid transport	21	2	0.12	16.6667	0.006	2.22185	AKT1,AKT2,ATP5PF,EDN1,EPRS1,FABP3,IL1B,IRS2,MAP2K6,MIF,NCOR1,NTSR1,OXT,P2RX4,P2RX7,PLA2G10,PLA2G6,SYK,THBS1,TNFRSF11A,TNFSF11
GO:0097305	Unclassified	n/a	response to alcohol	165	5	0.92	5.43478	0.00975	2.011	AACS,AANAT,ABAT,ABCA1,ABCA2,ACACA,ACTR2,ADAM15,ADCY1,ADCY3,ADCY6,ADCY7,AHR,AIFM1,AKAP8,AKR1C3,AKT1,ALAD,ATP2B1,AVPR1A,BAD,BAK1,BCL2L1,BIRC2,BLM,BRCA1,CA3,CAD,CALM3,CASP8,CAT,CBL,CCL19,CCL3,CCND1,CCR5,CCR7,CD14,CD27,CDH1,CDK1,CDK4,CDKN1A,CDO1,CNR1,CRHBP,CTNNA1,CTNNB1,CYBA,CYBB,CYP2E1,DAG1,DMAP1,DNMT3A,DRD4,EEF2,EFNA5,EIF4EBP1,EPS8,FDX1,FGFR2,FOSB,FOSL1,FOXO3,FYN,G6PD,GATA3,GGH,GLB1,GNAI1,GNB1,GNG2…
GO:0051591	Unclassified	n/a	response to cAMP	71	3	0.4	7.5	0.00722	2.14146	AANAT,AHR,AKAP6,AKAP9,ALDH3A1,APEX1,APP,AQP8,AQP9,AREG,BIRC2,BSG,CARM1,CDO1,CITED1,COL1A1,CPS1,CRHBP,DGKQ,DMTN,DUOX1,DUSP1,EEF2K,EZR,FDX1,FOSB,FOSL1,GPD1,HCN2,HSPA5,INPP5K,ITPR2,JUN,JUNB,JUND,KCNQ1,KDM1A,LDHA,MMP19,NDUFS4,NME1,OXT,PDE2A,PENK,PER1,PFKFB1,PIK3CG,PKD2,PNPT1,PPARGC1B,PTAFR,PTK2B,RAP1A,RAP1B,RAPGEF1,RAPGEF2,RAPGEF3,RELA,SDC1,SLC26A6,SLC5A5,SLC6A3,SLC8A1,SLC8A3,SPARC,SRD5A1,SREBF1,STAT…
GO:1901654	Unclassified	n/a	response to ketone	138	5	0.77	6.49351	0.00454	2.34294	AACS,AANAT,ABCB4,ABCC2,ABHD2,ACACA,ADAM15,ADCY1,ADCY3,ADCY6,AHR,AIFM1,AKAP8,AKR1B1,AKR1C3,AKT1,AR,ATP2B1,AVPR1A,BAD,BCL2L1,CAD,CALM3,CALR,CASP9,CATSPER1,CATSPER2,CATSPER3,CATSPERB,CATSPERG,CAV1,CBL,CCL19,CCND1,CCR7,CD38,CDC5L,CDK4,CDKN1A,CFLAR,CPS1,CSNK2B,CYBA,CYBB,DCPS,DDIT4,DNMT3B,DSG2,DUSP1,EDN1,EFNA5,EGFR,EIF4E,EIF4EBP1,ELK1,ERRFI1,FBXO32,FDX1,FOSB,FOSL1,FOXO1,FOXO3,FOXP2,GBA,GLB1,GNAI1,GNB1,…
GO:0032026	Unclassified	n/a	response to magnesium ion	13	2	0.07	28.5714	0.00229	2.64016	ANK3,BMP6,CCND1,CD14,ENTPD6,FBP1,MDM2,RYR3,SLC41A1,SLFN14,SMPD3,SNCA,THBS1
GO:0016528	Unclassified	n/a	sarcoplasm	65	4	0.38	10.5263	0.00058	3.23657	AGL,AKAP6,ANK1,ANK3,ASPH,ATP2A1,ATP2A2,ATP2A3,CACNA2D1,CALR,CALU,CAMK2B,CAMK2D,CAMK2G,CASQ1,CCDC78,CHERP,CLEC18B,CMYA5,DMPK,DTNBP1,FABP3,FKBP1A,FKBP1B,FLNC,GSN,GSTM2,HABP4,HAX1,HK2,HSP90B1,ITPR1,ITPR2,ITPR3,JPH1,JPH2,JPH4,JSRP1,KLHL41,MANF,MEF2C,MRVI1,MTMR12,NOL3,NOS1AP,P3H2,PLEC,POMT1,RASD1,RTN2,RYR1,RYR2,RYR3,S100A1,SGCD,SLC8A3,SPOCK1,SRI,STIM1,SYNE2,THBS1,THBS4,TMEM109,TMEM38A,TMEM38B
Significant GO terms from downregulated DEGs
GO.ID	Category	Subcategory	GO Term	Annotated	Significant	Expected	Enrichment	weightFisher	NegLog.Pval	Annotated Genes
GO:0060337	Immune response	Cytokine	type I interferon signaling pathway	76	7	0.17	41.1765	2.8e-10	9.55284	ABCE1,ADAR,BST2,CACTIN,CDC37,CNOT7,DCST1,EGR1,FADD,GBP2,HLA-A,HLA-G,HLA-H,HSP90AB1,IFI27,IFI35,IFI6,IFIT1,IFIT2,IFIT3,IFITM1,IFITM2,IFITM3,IFNA5,IFNAR1,IFNAR2,IKBKE,IP6K2,IRAK1,IRF1,IRF2,IRF3,IRF4,IRF5,IRF6,IRF7,IRF8,IRF9,ISG15,ISG20,JAK1,LSM14A,MAVS,METTL3,MUL1,MX1,MX2,MYD88,NLRC5,OAS1,OAS2,OAS3,OASL,PSMB8,PTPN1,PTPN11,PTPN2,PTPN6,RNASEL,RSAD2,SAMHD1,SCRIB,SP100,STAT1,STAT2,TBK1,TREX1,TRIM6,TYK2…
GO:0060333	Immune response	Cytokine	interferon-gamma-mediated signaling pathway	79	3	0.18	16.6667	0.00073	3.13668	B2M,CAMK2B,CAMK2D,CAMK2G,CD44,CDC37,CIITA,FCGR1A,FCGR1B,GBP1,GBP2,HCK,HLA-A,HLA-DPA1,HLA-DQA1,HLA-DQA2,HLA-DQB1,HLA-DQB2,HLA-DRA,HLA-DRB1,HLA-DRB5,HLA-G,HLA-H,HPX,HSP90AB1,ICAM1,IFI30,IFNG,IFNGR1,IFNGR2,IRF1,IRF2,IRF3,IRF4,IRF5,IRF6,IRF7,IRF8,IRF9,IRGM,JAK1,JAK2,MED1,MID1,MT2A,NCAM1,NLRC5,NMI,NR1H2,NR1H3,OAS1,OAS2,OAS3,OASL,PARP14,PARP9,PIAS1,PML,PPARG,PRKCD,PTAFR,PTPN2,SOCS1,SOCS3,SP100,STAT1,SU…
GO:2000404	Immune response	Leukocyte activity	regulation of T cell migration	38	2	0.09	22.2222	0.00329	2.4828	ADAM10,ADAM17,ADAM8,AIF1,AIRE,APOD,APP,CCL20,CCL5,CCR2,CCR6,CD200,CD200R1,CD99L2,CRK,CRKL,CXCL10,DOCK8,ECM1,FADD,IL27RA,ITGA4,LRCH1,OXSR1,PYCARD,RHOA,RIPK3,RIPOR2,SELENOK,SPN,STK39,TMEM102,TNFRSF14,TNFSF14,WNK1,WNT5A,XCL1,XCL2
GO:0002312	Immune response	Leukocyte activity	B cell activation involved in immune response	66	2	0.15	13.3333	0.00966	2.01502	ABL1,ADA,AICDA,APLF,ATAD5,BATF,BCL3,BCL6,C17orf99,CCR6,CD180,CD19,CD28,CD40,CD40LG,CLCF1,DLL1,DOCK10,DOCK11,ERCC1,EXO1,EXOSC3,EXOSC6,FCGR2B,FOXP3,GAPT,GPR183,HSPD1,IL10,IL27RA,ITFG2,LFNG,LGALS1,LIG4,MAD2L2,MFNG,MLH1,MSH2,MSH6,NBN,NOTCH2,NSD2,PARP3,PAXIP1,PLCG2,PLCL2,PTK2B,PTPRC,RIF1,RNF168,RNF8,SHLD1,SHLD2,STAT6,SUPT6H,SWAP70,TBX21,TFRC,TGFB1,THOC1,TLR4,TNFSF13,TNFSF4,TP53BP1,UNG,XBP1
GO:0045071	Immune response	Viral	negative regulation of viral genome replication	51	3	0.12	25	0.0002	3.69897	AICDA,APOBEC3A,APOBEC3C,APOBEC3D,APOBEC3F,APOBEC3G,BANF1,BST2,CCL5,CCL8,CCNK,EIF2AK2,EIF2AK4,FAM111A,IFI16,IFIT1,IFIT5,IFITM1,IFITM2,IFITM3,ILF3,INPP5K,ISG15,ISG20,LTF,MAVS,MORC2,MPHOSPH8,MX1,OAS1,OAS3,OASL,PARP10,PLSCR1,PRKN,PROX1,RESF1,RNASEL,RSAD2,SETDB1,SHFL,SRPK1,SRPK2,TASOR,TNF,TNIP1,TRIM28,TRIM6,VAPA,ZC3H12A,ZC3HAV1
GO:0009615	Immune response	Viral	response to virus	273	9	0.62	14.5161	4.6e-08	7.33724	ABCE1,ABCF3,ACTA2,ADAR,ADARB1,AGBL4,AGBL5,AICDA,AIM2,AIMP1,ANKRD17,AP1S1,APOBEC3A,APOBEC3B,APOBEC3C,APOBEC3D,APOBEC3F,APOBEC3G,ARF1,ATG7,AZU1,BANF1,BATF3,BCL2,BCL3,BECN1,BIRC2,BIRC3,BNIP3,BNIP3L,BST2,C1QBP,CARD9,CCDC130,CCL19,CCL22,CCL4,CCL5,CCL8,CCT5,CD207,CD40,CDK6,CFL1,CGAS,CHUK,CLU,CNOT7,CRCP,CREBZF,CXCL10,CXCL9,CXCR4,CYP1A1,DDIT4,DDX1,DDX17,DDX21,DDX3X,DDX58,DDX60,DEFA1B,DEFA3,DHX36,DHX58,DH…
GO:0032069	Unclassified	n/a	regulation of nuclease activity	22	2	0.05	40	0.00111	2.95468	ABCE1,AKT1,DDX11,DFFA,GZMA,HMGB1,HMGB2,HSPA1A,NEIL1,NPM1,OAS1,OAS2,OAS3,OASL,PCNA,PRKCD,RPS3,SIRT1,TCEA1,TERF1,TERF2,TMBIM6
GO:0070566	Unclassified	n/a	adenylyltransferase activity	27	2	0.06	33.3333	0.0016	2.79588	ABL1,COASY,FICD,FLAD1,GPHN,KARS1,MOCS3,MTPAP,NMNAT1,NMNAT2,NMNAT3,OAS1,OAS2,OAS3,PAPOLA,PAPOLB,PAPOLG,PAPSS1,PAPSS2,SELENOO,TENT2,TENT4A,TENT4B,TENT5A,TENT5C,TRNT1,TUT1
GO:0046470	Unclassified	n/a	phosphatidylcholine metabolic process	65	2	0.15	13.3333	0.00938	2.0278	ABHD3,ABHD4,ACHE,ACSL3,APOC1,CAPN2,CDS1,CEPT1,CETP,CHKA,CHKB,CHPT1,CSNK2A1,CSNK2A2,CSNK2B,DBI,ENPP2,FABP3,FABP5,GDPD3,GPAT4,GPLD1,LCAT,LDLR,LIPC,LPCAT1,LPCAT2,LPCAT3,LPCAT4,LPIN1,LPIN2,LPIN3,MBOAT1,MBOAT2,MECP2,MFSD2A,PCTP,PCYT1A,PCYT1B,PEMT,PLA2G10,PLA2G12A,PLA2G15,PLA2G2D,PLA2G2F,PLA2G4A,PLA2G4C,PLA2G6,PLAAT1,PLAAT2,PLAAT3,PLAAT4,PLB1,PLBD1,PNPLA6,PNPLA8,RAB38,SCARB1,SLC27A1,SLC44A1,SLC44A2,SLC…

## Sheet: BNHL-HCV vs HCV
Table S2e: GO Analysis for DEGs in BNHL/HCV vs HCV
GO Analysis performed using "topGO" package in R
GO terms with adjusted p-value (weightFisher column) <0.01 considered significant
Significant GO terms from upregulated DEGs
GO.ID	Category	Subcategory	GO Term	Annotated	Significant	Expected	Enrichment	weightFisher	NegLog.Pval	Annotated Genes
GO:0000083	Cell cycle	General	regulation of transcription involved in G1/S transition of mitotic cell cycle	26	7	0.77	9.09091	7.5e-06	5.12494	BACH1,BRD4,CCNE1,CDC45,CDC6,CDT1,DHFR,E2F1,E2F4,E2F6,E2F7,FBXO5,GFI1,HINFP,ID2,KLF11,NPAT,ORC1,PCNA,POLA1,RB1,RRM2,TFDP1,TFDP2,TYMS,ZPR1
GO:0031572	Cell cycle	General	G2 DNA damage checkpoint	29	5	0.86	5.81395	0.00144	2.84164	ABRAXAS1,ATM,BABAM1,BABAM2,BLM,BRCA1,BRCC3,BRSK1,CDC14B,CDK1,CDK5RAP3,CHEK1,CLSPN,DONSON,DTL,FOXN3,FOXO4,FZR1,MRE11,MRNIP,NBN,NOP53,PLK1,RINT1,SYF2,TAOK1,TAOK2,TAOK3,UIMC1
GO:0003688	Cell cycle	General	DNA replication origin binding	24	4	0.71	5.6338	0.00506	2.29585	CDC45,CDC6,DDX11,DHX9,GRWD1,HSPD1,KAT7,MCM10,MCM2,MCM3,MCM4,MCM5,MCM6,MCM7,MCM8,MCM9,MCMDC2,ORC1,ORC2,ORC3,ORC4,ORC5,ORC6,POLA1
GO:0007094	Cell cycle	General	mitotic spindle assembly checkpoint	34	5	1	5	0.003	2.52288	ANAPC15,APC,ATM,AURKB,BUB1,BUB1B,BUB3,CCNB1,CDC20,CDK5RAP2,CDT1,CENPF,DUSP1,DYNC1LI1,GEN1,IK,KLHL22,LCMT1,MAD1L1,MAD2L1,MAD2L2,NDC80,PCID2,PLK1,PSMG2,SPDL1,TEX14,TPR,TRIP13,TTK,USP44,XRCC3,ZNF207,ZW10
GO:2000179	Cell cycle	General	positive regulation of neural precursor cell proliferation	27	4	0.8	5	0.00766	2.11577	ADGRG1,ASPM,CDON,CIP2A,CTNNB1,CTSZ,CX3CR1,DCT,DISC1,DISP3,EGF,ELL3,FLNA,FZD3,GJC2,GLI1,GNAI2,HIF1A,KDM1A,LYN,NAP1L1,NOTCH1,PROX1,SMARCD3,SMO,VEGFA,ZNF335
GO:0044818	Cell cycle	General	mitotic G2/M transition checkpoint	28	4	0.83	4.81928	0.00873	2.05899	ATM,BLM,BRCA1,BRSK1,CDC6,CDK1,CDK5RAP3,CLSPN,DONSON,FOXN3,FOXO4,HUS1,HUS1B,MRE11,MRNIP,NAE1,NBN,NOP53,ORC1,RAD17,RINT1,SYF2,TAOK1,TAOK2,TAOK3,TICRR,TOPBP1,ZNF830
GO:0070317	Cell cycle	General	negative regulation of G0 to G1 transition	36	5	1.06	4.71698	0.00387	2.41229	APAF1,BMI1,BRCA1,CBX3,CBX5,CDC7,CHEK1,DAB2IP,E2F1,E2F6,EED,EHMT1,EHMT2,EPC1,EZH2,FOXO4,L3MBTL2,MAX,MGA,PCGF2,PCGF6,PHC1,PHC3,PPP2R5B,RAD51,RBBP4,RBBP7,RBBP8,RNF2,RRM2,RYBP,SUZ12,TFDP1,TFDP2,UXT,YAF2
GO:2000241	Cell cycle	General	regulation of reproductive process	83	9	2.45	3.67347	0.0055	2.25964	ACVR1B,ACVR1C,ADA,AGO2,AMH,ANKRD31,ANXA5,ARHGDIB,ASPM,ASTL,AURKA,B4GALT1,BMP7,C1QBP,CALR,CCDC87,CCR6,CDC20,CDC25A,CDC25B,CDKN1B,CIB1,CITED2,CNR1,CTNNB1,DAZL,DUSP1,EAF2,ESR1,FBXO5,FZR1,GCM1,GDF9,GNRH1,HDAC2,HDAC4,HORMAD1,HYAL3,INSR,INTS13,LFNG,LHFPL2,METTL3,NKX3-1,NOTCH1,NPR2,OVGP1,P2RY1,PDE3A,PDE5A,PGAM4,PIWIL2,PLB1,PLCB1,POMZP3,PPP2R1A,PRDX4,PRKACB,PRKAR1A,PTAFR,RAD1,RETN,RTF2,RXRA,SERPINF1,SIRT…
GO:0000280	Cell cycle	General	nuclear division	322	33	9.51	3.47003	2.9e-05	4.5376	AAAS,ABRAXAS2,ACTR2,ACTR3,AGO4,AKAP8,AKAP8L,ANAPC1,ANAPC11,ANAPC15,ANAPC4,ANAPC5,ANKRD31,ANKRD53,ANLN,APC,ARHGEF10,ASPM,ATM,ATRX,AURKA,AURKAIP1,AURKB,AURKC,BAG6,BCCIP,BECN1,BIRC5,BMP7,BOD1,BORA,BRCA2,BRIP1,BUB1,BUB1B,BUB3,C11orf80,CALR,CCDC155,CCNB1,CCNB1IP1,CCNE1,CCNE2,CCSAP,CD28,CDC14A,CDC14B,CDC20,CDC23,CDC25B,CDC26,CDC27,CDC6,CDCA5,CDCA8,CDK13,CDK5RAP2,CDKN1B,CDKN1C,CDT1,CENPC,CENPE,CENPF,CEN…
GO:0048661	Cell cycle	General	positive regulation of smooth muscle cell proliferation	62	6	1.83	3.27869	0.00972	2.01233	ABCC4,AIF1,AKR1B1,AKT1,ALOX12,BMPR1A,CALCRL,CCL5,CYBA,DDX39B,DNMT1,EDN1,EREG,ERN1,FGF2,FGF9,FOXJ2,FOXP1,GNAI2,GNAI3,HBEGF,HDAC4,HMGCR,HMOX1,HPGD,ID2,IL10,IL18,IL6,IL6R,IRAK1,IRAK4,ITGA2,JAK2,JUN,LDLRAP1,MAP3K5,MDM2,MEF2D,MFN2,MNAT1,MTOR,MYB,NAMPT,NQO2,NR4A3,PAK1,PDGFD,PDGFRB,PTAFR,PTGS2,RBPMS2,S1PR1,SERPINF2,SKP2,SMPD3,STAT1,TGFBR2,TGM2,THBS1,TNF,TRAF6
GO:0045787	Cell cycle	General	positive regulation of cell cycle	298	26	8.8	2.95455	5e-05	4.30103	ABL1,ADAM17,AIF1,AKT1,ANAPC11,ANAPC4,ANAPC5,ANKRD17,ANKRD31,ANXA1,APEX1,APP,ARID3A,ASNS,ATAD5,ATM,ATRX,AURKA,AURKB,AURKC,BAX,BCL2L11,BECN1,BRCA1,BRCA2,BRD4,BTG2,C6orf89,CALR,CARM1,CASP2,CCN2,CCNB1,CCND1,CCND2,CCND3,CCNE1,CCNK,CCNT1,CCNT2,CCNY,CCNYL1,CCPG1,CD28,CDC14A,CDC14B,CDC25A,CDC25B,CDC42,CDC45,CDC6,CDC7,CDC73,CDCA5,CDK1,CDK10,CDK2,CDK4,CDK5R1,CDK9,CDKN1A,CDKN1B,CDT1,CENPJ,CENPV,CEP120,CEP29…
GO:0044839	Cell cycle	General	cell cycle G2/M phase transition	246	21	7.26	2.89256	0.00024	3.61979	ABCB1,ABRAXAS1,ACTR1A,AJUBA,AKAP8,AKAP8L,AKAP9,ALMS1,APP,ARPP19,ATAD5,ATF5,ATM,AURKA,AURKB,BABAM1,BABAM2,BACH1,BLM,BORA,BRCA1,BRCC3,BRD4,BRSK1,BTRC,CALM3,CCNA2,CCNB1,CCNB2,CCNB3,CCND1,CCNH,CCNY,CCP110,CDC14B,CDC25A,CDC25B,CDC6,CDC7,CDK1,CDK14,CDK2,CDK4,CDK5RAP2,CDK5RAP3,CDK7,CDKN1A,CDKN2B,CENPF,CENPJ,CEP131,CEP135,CEP152,CEP164,CEP192,CEP250,CEP290,CEP41,CEP57,CEP63,CEP70,CEP72,CEP76,CEP78,CETN2,…
GO:0000278	Cell cycle	General	mitotic cell cycle	864	70	25.51	2.74402	0.00015	3.82391	AAAS,AATF,ABCB1,ABL1,ABRAXAS2,ACTR1A,ACTR1B,ACVR1,ACVR1B,ADAM17,AFAP1L2,AIF1,AJUBA,AKAP8,AKAP8L,AKAP9,AKT1,ALMS1,ANAPC1,ANAPC10,ANAPC11,ANAPC15,ANAPC16,ANAPC2,ANAPC4,ANAPC5,ANAPC7,ANGEL2,ANK3,ANKLE2,ANKRD17,ANKRD53,ANLN,ANXA1,APC,APEX1,APP,ARF1,ARHGEF10,ARHGEF2,ARID3A,ARL3,ARPP19,ASAH2,ASNS,ATAD5,ATF2,ATM,ATRX,AURKA,AURKAIP1,AURKB,AURKC,AZI2,BACH1,BANF1,BAX,BBS4,BCAT1,BCCIP,BCL2,BCL2L1,BCL6,BECN1…
GO:0051301	Cell cycle	General	cell division	504	37	14.88	2.48656	3.9e-06	5.40894	AATF,ABRAXAS2,ACTR2,ACTR3,ACTR8,AHCTF1,AKNA,ALKBH4,ANAPC1,ANAPC10,ANAPC11,ANAPC13,ANAPC15,ANAPC16,ANAPC2,ANAPC4,ANAPC5,ANAPC7,ANK3,ANKLE2,ANKRD53,ANLN,ANXA11,APC,ARF1,ARF6,ARHGEF2,ARL3,ARL8A,ARL8B,ARPP19,ASPM,AURKA,AURKB,AURKC,BABAM1,BABAM2,BBS4,BCL2L1,BECN1,BIN3,BIRC5,BIRC6,BLM,BOD1,BORA,BRCA2,BRCC3,BRIP1,BUB1,BUB1B,BUB3,CABLES1,CABLES2,CALM1,CALM2,CALM3,CAT,CCDC124,CCNA2,CCNB1,CCNB2,CCNB3,CCND1…
GO:0006260	Cell cycle	General	DNA replication	258	18	7.62	2.3622	0.00611	2.21396	AICDA,ALYREF,ANKRD17,ATAD5,ATF1,ATG7,ATM,ATR,ATRIP,ATRX,BARD1,BAZ1A,BCL6,BLM,BOD1L1,BRCA1,BRCA2,BRIP1,CACYBP,CCDC88A,CCNA2,CCNE1,CCNE2,CDAN1,CDC34,CDC45,CDC6,CDC7,CDK1,CDK2,CDK2AP1,CDK9,CDT1,CENPS,CENPX,CHAF1A,CHAF1B,CHEK1,CHEK2,CHTF18,CHTF8,CINP,CLSPN,CTC1,DBF4,DBF4B,DDX11,DHX9,DNA2,DNAJA3,DNAJC2,DONSON,DSCC1,DTD1,DTL,DUT,E2F7,E2F8,E4F1,EHMT2,EME1,EME2,ENPP7,EREG,ESCO1,ESCO2,ETAA1,EXO1,FAF1,FAM1…
GO:0007077	Cell cycle	Structural	mitotic nuclear envelope disassembly	12	3	0.35	8.57143	0.0046	2.33724	CCNB1,CCNB2,CDK1,CNEP1R1,CTDNEP1,LPIN1,NEK6,NEK9,PLK1,PRKCA,PRKCB,VRK1
GO:0034501	Cell cycle	Structural	protein localization to kinetochore	17	4	0.5	8	0.00131	2.88273	AURKB,BUB3,CDK1,CDT1,CENPQ,CHAMP1,HASPIN,IK,KNL1,MIS12,MTBP,NDC80,RCC2,SPDL1,TRAPPC12,TTK,ZW10
GO:0051383	Cell cycle	Structural	kinetochore organization	21	4	0.62	6.45161	0.003	2.52288	CDT1,CENPA,CENPC,CENPE,CENPF,CENPH,CENPK,CENPN,CENPS,CENPT,CENPW,CENPX,MIS12,NDC80,NUF2,POGZ,RNF4,SENP6,SMC2,SMC4,TRAPPC12
GO:0008608	Cell cycle	Structural	attachment of spindle microtubules to kinetochore	32	6	0.94	6.38298	0.0003	3.52288	ABRAXAS2,APC,AURKB,AURKC,BECN1,BOD1,BUB3,CCNB1,CDC42,CDT1,CENPC,CENPE,CHAMP1,ECT2,HNRNPU,KIF2C,KNL1,KNSTRN,MAD1L1,MIS12,NDC80,NEK2,NUF2,RACGAP1,RB1,RCC2,SEH1L,SGO1,SIRT2,SPAG5,TEX14,ZNF207
GO:0030261	Cell cycle	Structural	chromosome condensation	38	6	1.12	5.35714	0.00079	3.10237	ACIN1,AIFM1,AKAP8,AKAP8L,BANF1,CCNB1,CDCA5,CDK1,CHMP1A,DFFB,GPER1,H1-0,H1-1,H1-10,H1-2,H1-3,H1-4,H1-5,H1-6,H3-3A,H3-3B,MCPH1,NCAPD2,NCAPD3,NCAPG,NCAPG2,NCAPH,NCAPH2,NIPBL,NUSAP1,PHF13,PHF23,SMC2,SMC4,TENT4A,TOP2A,TTN,WAPL
GO:0000819	Cell cycle	Structural	sister chromatid segregation	177	21	5.23	4.0153	8.9e-05	4.05061	AKAP8,AKAP8L,ANAPC1,ANAPC11,ANAPC15,ANAPC4,ANAPC5,ANKRD53,APC,ATM,ATRX,AURKB,AURKC,AXIN2,BECN1,BOD1,BUB1,BUB1B,BUB3,CCNB1,CDC20,CDC23,CDC26,CDC27,CDC6,CDCA5,CDCA8,CDK5RAP2,CDT1,CENPC,CENPE,CENPF,CENPK,CHAMP1,CHMP1A,CHMP1B,CHMP2A,CHMP2B,CHMP4A,CHMP4B,CHMP4C,CHMP5,CHMP6,CHMP7,CHTF8,CTCF,CTNNB1,CUL3,DDX11,DDX12P,DIS3L2,DLGAP5,DSCC1,DSN1,DUSP1,DYNC1LI1,ESCO1,ESCO2,ESPL1,FBXO5,FBXW7,FEN1,GEN1,HASPIN,H…
GO:1902850	Cell cycle	Structural	microtubule cytoskeleton organization involved in mitosis	120	12	3.54	3.38983	0.00022	3.65758	AAAS,ABRAXAS2,ACTR1A,ACTR1B,ANKRD53,ARHGEF10,ARHGEF2,AURKA,AURKB,AURKC,BCCIP,BIRC5,BORA,CCNB1,CCSAP,CDC20,CDK5RAP2,CENPA,CENPE,CEP126,CEP192,CEP97,CHEK2,CHMP1A,CHMP1B,CHMP2A,CHMP2B,CHMP4B,CHMP4C,CHMP5,CLASP1,CLASP2,CLTC,DCTN1,DCTN2,DRG1,DYNC1H1,DYNLT1,EFHC1,ESPL1,FLNA,FSD1,GOLGA2,GPSM2,HNRNPU,HSPA1A,HTT,INTS13,KIF11,KIF23,KIF2A,KIF3B,KIF4A,KIFC1,KPNB1,MAD2L1,MAP10,MAP4,MAP9,MCPH1,MECP2,MSTO1,MYBL…
GO:0072686	Cell cycle	Structural	mitotic spindle	100	10	2.96	3.37838	0.00074	3.13077	AAAS,AGBL5,ASPM,ATAT1,AURKA,AURKB,BCCIP,CAPG,CCSAP,CDC14A,CDC14B,CDC42,CDC7,CDK1,CDK5RAP2,CENPE,CEP295,CKAP2L,CLASP2,CLTC,CTTN,DIAPH1,DYNLL1,DYNLT3,ECT2,EFHC1,EML2,EML3,EML4,ESPL1,FAM161A,FAM83D,GEM,GOLGA2,GPSM2,HAUS3,HDAC3,HECW2,HNRNPU,HSF1,IK,IKBKG,IQCB1,KAT2A,KATNA1,KATNBL1,KDF1,KIF11,KIF18A,KIF18B,KIF20B,KIF22,KIF23,KIFC1,KLHL22,KNSTRN,MAD1L1,MAD2L1,MAK,MAP10,MAP11,MAP4,MAP9,MAPK1,MAPKBP1,MAP…
GO:0007051	Cell cycle	Structural	spindle organization	156	15	4.61	3.2538	5.8e-05	4.23657	AAAS,ABRAXAS2,ANKRD53,ARHGEF10,ASPM,ATRX,AUNIP,AURKA,AURKB,AURKC,BCCIP,BIRC5,BORA,CCDC155,CCDC69,CCNB1,CCSAP,CDC20,CENPE,CENPW,CEP120,CEP126,CEP192,CEP63,CEP72,CEP97,CHD3,CHEK2,CHMP1A,CHMP1B,CHMP2A,CHMP2B,CHMP4B,CHMP4C,CHMP5,CKAP5,CLASP1,CLASP2,CLTC,CSNK1D,DCTN1,DCTN2,DLG1,DRG1,DYNC1H1,EFHC1,ESPL1,EZR,FBXO5,FLNA,FSD1,GOLGA2,GOLGA8N,GPSM2,HAUS1,HAUS2,HAUS3,HAUS4,HAUS5,HAUS6,HAUS7,HAUS8,HDAC3,HNRNP…
GO:0000793	Cell cycle	Structural	condensed chromosome	194	18	5.74	3.13589	1.8e-05	4.74473	ADD3,AGO3,AHCTF1,AKAP8,ANAPC16,ATRX,AURKA,AURKB,AURKC,BANF1,BAZ1B,BIRC5,BLM,BOD1,BOD1L1,BRCA1,BRCA2,BRD4,BUB1,BUB1B,BUB3,CBX3,CCDC155,CCNB1,CCNB1IP1,CDCA5,CDK2,CDT1,CEBPB,CENPA,CENPB,CENPC,CENPE,CENPF,CENPH,CENPK,CENPM,CENPN,CENPO,CENPS,CENPT,CENPU,CENPV,CENPW,CENPX,CFDP1,CHAMP1,CHEK1,CHMP1A,CKAP5,CLASP1,CLASP2,CSNK1A1,CTCF,DCTN3,DCTN5,DCTN6,DMC1,DSN1,DYNC1LI1,DYNLT3,EID3,ERCC6L,FANCD2,FBXO28,GPA…
GO:0030496	Cell cycle	Structural	midbody	164	11	4.86	2.26337	0.00959	2.01818	ABRAXAS2,AGBL5,ALKBH4,ANKRD54,ANLN,ANXA11,ANXA2,APC2,ARF6,ARL2BP,ARL3,ARL8A,ARL8B,ASPM,AURKA,AURKB,AURKC,BCL3,BIRC5,BIRC6,C6orf89,CAPG,CCDC124,CCDC69,CDC42,CDCA8,CDK1,CENPC,CENPE,CENPF,CEP126,CEP44,CHAMP1,CHMP1B,CHMP4A,CHMP4B,CHMP4C,CIT,CLIC4,CNTRL,CRMP1,CTDP1,CTNND1,CYLD,DCTN3,DDX11,DNM2,DTNBP1,ECT2,ENTR1,ERH,EXOC1,EXOC2,EXOC3,EXOC4,EXOC5,EXOC6,EXOC7,FLCN,GDI1,GEM,GNAI2,GNAI3,HNRNPU,HSP90B1,HSPA…
GO:0005813	Cell cycle	Structural	centrosome	472	30	13.97	2.14746	6.8e-05	4.16749	AAAS,ABRAXAS2,ACTR1A,ACTR1B,ACTR8,ADGRB2,AHI1,AKAP9,AKNA,ALMS1,ALS2,ANKRD26,APC,APEX1,ARHGEF10,ARL2,ARL2BP,ARL3,ASPM,ATF4,ATF5,ATP6V0D1,ATP6V1D,AUNIP,AURKA,AURKB,AURKC,AXIN2,B9D1,B9D2,BBS1,BBS4,BBS5,BBS7,BBS9,BCAS2,BCCIP,BCL2L1,BICD1,BICD2,BICDL1,BOD1,BOD1L1,BRCA2,BRSK1,C2CD3,C7orf31,CALM1,CALM2,CALM3,CAMSAP2,CAMSAP3,CAPRIN2,CCDC113,CCDC13,CCDC14,CCDC15,CCDC28B,CCDC61,CCDC66,CCDC77,CCDC81,CCDC85B…
GO:0060441	Cellular morphogenesis	n/a	epithelial tube branching involved in lung morphogenesis	14	4	0.41	9.7561	0.00059	3.22915	CELSR1,CTNNB1,CTSH,CTSZ,DAG1,DLG5,HOXA5,KRAS,RDH10,SOX9,SPRY1,SPRY2,TNF,WNT2B
GO:0060561	Cellular morphogenesis	n/a	apoptotic process involved in morphogenesis	16	4	0.47	8.51064	0.00103	2.98716	BAK1,BAX,BCL2L11,BMP7,FOXC1,FZD5,HNF1B,JAG2,LEF1,NOTCH1,PPP2R1B,SCRIB,SPI1,TNFRSF1A,TNFRSF1B,VDR
GO:0003413	Cellular morphogenesis	n/a	chondrocyte differentiation involved in endochondral bone morphogenesis	14	3	0.41	7.31707	0.00729	2.13727	ANXA6,AXIN2,COCH,COL6A2,COL7A1,IHH,MATN1,POC1A,RARG,SERPINH1,SMPD3,SOX9,TGFBR2,TRIP11
GO:0060415	Cellular morphogenesis	n/a	muscle tissue morphogenesis	37	5	1.09	4.58716	0.00437	2.35952	ADARB1,BMPR1A,CHD7,DSP,ENG,FKBP1A,FOXC1,FZD1,FZD2,HEG1,IGSF22,MED1,MYBPC2,MYBPC3,MYLK,MYOM2,NOTCH1,NRG1,PKP2,PROX1,PTCD2,RBPJ,RXRA,S1PR1,SIRT6,SMAD4,SMAD7,TBX20,TGFB1,TGFBR1,TGFBR3,TNNC1,TNNI1,TPM1,TTN,UBE4B,ZFPM1
GO:0016331	Cellular morphogenesis	n/a	morphogenesis of embryonic epithelium	95	8	2.8	2.85714	0.00697	2.15677	ABL1,ADM,APAF1,ARHGAP35,ARID1A,BBS4,BCL10,BMP7,CASP3,CELSR1,CFL1,CTNNB1,DEAF1,DLC1,DVL1,DVL2,DVL3,EPB41L5,FUZ,FZD1,FZD2,FZD3,FZD6,GATA3,GDF7,GLMN,GRSF1,HIF1A,HNF1B,IFT122,IFT172,IFT52,IFT57,JAG2,KAT2A,KDF1,KDM2B,KDM6A,KIF20B,LAMA5,LIAS,LMO4,LRP6,LUZP1,MED12,MIB1,MKS1,MTHFD1,MTHFD1L,MTHFR,NPHP3,PFN1,PHACTR4,PLXNB2,PRICKLE1,PRKACA,PRKACB,PTCH1,RALA,RARA,RARG,RDH10,RET,RPS7,SCRIB,SEC24B,SEMA4C,SETD2…
GO:0045120	Chromatin	n/a	pronucleus	13	3	0.38	7.89474	0.0059	2.22915	AKAP8,AURKA,CBX1,CCNA2,CENPF,EED,EZH2,HSF1,RIF1,SLC2A1,STPG4,TBP,TET3
GO:0006335	Chromatin	n/a	DNA replication-dependent nucleosome assembly	32	6	0.94	6.38298	0.0003	3.52288	ASF1A,ASF1B,CHAF1A,CHAF1B,H3C1,H3C10,H3C11,H3C12,H3C2,H3C3,H3C4,H3C6,H3C7,H3C8,H4-16,H4C1,H4C11,H4C12,H4C13,H4C14,H4C15,H4C2,H4C3,H4C4,H4C5,H4C6,H4C8,H4C9,HAT1,IPO4,NASP,RBBP4
GO:0000788	Chromatin	n/a	nuclear nucleosome	32	5	0.95	5.26316	0.00231	2.63639	CENPA,H1-4,H2AB3,H2AW,H3-3A,H3-3B,H3C1,H3C10,H3C11,H3C12,H3C2,H3C3,H3C4,H3C6,H3C7,H3C8,H4-16,H4C1,H4C11,H4C12,H4C13,H4C14,H4C15,H4C2,H4C3,H4C4,H4C5,H4C6,H4C8,H4C9,IRF4,MPHOSPH8
GO:0000183	Chromatin	n/a	rDNA heterochromatin assembly	39	5	1.15	4.34783	0.0055	2.25964	BAZ2A,BEND3,H3-3A,H3-3B,H3C1,H3C10,H3C11,H3C12,H3C13,H3C15,H3C2,H3C3,H3C4,H3C6,H3C7,H3C8,H4-16,H4C1,H4C11,H4C12,H4C13,H4C14,H4C15,H4C2,H4C3,H4C4,H4C5,H4C6,H4C8,H4C9,MBD2,NAA40,PHF2,PHF8,RRP8,SIRT1,SIRT2,SMARCA5,SUV39H1
GO:0031491	Chromatin	n/a	nucleosome binding	79	8	2.34	3.4188	0.00231	2.63639	ACTB,ACTL6A,ACTR6,ARID1A,CABIN1,CENPA,CHD4,DNTTIP1,EED,EZH1,GATAD2B,H1-0,H1-1,H1-10,H1-2,H1-3,H1-4,H1-5,H1-6,H2AZ1,H3-3A,H3-3B,H3-5,H3C1,H3C10,H3C11,H3C12,H3C13,H3C15,H3C2,H3C3,H3C4,H3C6,H3C7,H3C8,HDAC1,HDAC2,HIRA,HMGN1,HMGN2,HMGN3,HMGN4,HMGN5,HNRNPC,HP1BP3,L3MBTL1,MACROH2A1,MBD2,MBD3,MLLT10,MLLT6,MTA2,MTF2,NAP1L4,NOC2L,PHF1,PHF19,PWWP3A,RBBP4,RCC1,RNF168,RNF169,RNF4,SAP30L,SMARCA1,SMARCA4,SMARCA…
GO:0031490	Chromatin	n/a	chromatin DNA binding	91	9	2.7	3.33333	0.00148	2.82974	ACTB,ACTL6A,ACTN4,APEX1,BCL6,CENPA,CHD4,CLOCK,CTCF,DHX9,EP300,EZH2,FOXO3,GATAD2B,GRHL1,H1-0,H1-1,H1-10,H1-2,H1-3,H1-4,H1-5,H1-6,H2AZ1,H3-3A,H3-3B,H3-5,H3C1,H3C10,H3C11,H3C12,H3C13,H3C15,H3C2,H3C3,H3C4,H3C6,H3C7,H3C8,HDAC1,HDAC2,HMGN1,HMGN2,HMGN3,HMGN4,HMGN5,HNRNPC,HNRNPU,HR,HSF1,JMJD1C,KDM3A,KDM3B,KDM4D,KDM5A,KDM6A,KDM6B,MACROH2A1,MBD2,MBD3,MED1,MTA2,NKAP,NOTCH1,PER1,PRDM1,PRDM11,PRDM2,PRDM4,RARA…
GO:0045814	Chromatin	n/a	negative regulation of gene expression, epigenetic	92	9	2.72	3.30882	0.00326	2.48678	AEBP2,ASF1A,ATAD2,ATAD2B,BMI1,CDC45,CHRAC1,CREBZF,CTBP1,DNMT1,DNMT3A,DNMT3B,DOT1L,EED,EPC1,EZH1,EZH2,H1-0,H1-1,H1-10,H1-2,H1-3,H1-4,H1-5,H1-6,H3-3A,H3-3B,H3C1,H3C10,H3C11,H3C12,H3C13,H3C15,H3C2,H3C3,H3C4,H3C6,H3C7,H3C8,H4-16,H4C1,H4C11,H4C12,H4C13,H4C14,H4C15,H4C2,H4C3,H4C4,H4C5,H4C6,H4C8,H4C9,HAT1,HDAC5,HIRA,HMGA1,HMGB1,JARID2,KMT2D,MACROH2A1,MECP2,MIER1,MORC2,MORF4L1,MORF4L2,MPHOSPH8,MSL3,MSL3P…
GO:0060575	Development/Differentiation	n/a	intestinal epithelial cell differentiation	12	3	0.35	8.57143	0.0046	2.33724	C1GALT1,CBFA2T2,CDKN1A,HIF1A,HOXA5,KLF5,PRDM1,PTK6,SAV1,TIGAR,TYMS,YIPF6
GO:0060749	Development/Differentiation	n/a	mammary gland alveolus development	12	3	0.35	8.57143	0.0046	2.33724	AREG,CCND1,EGF,ESR1,HIF1A,HOXA5,ID2,PHB2,SOCS2,TNFRSF11A,TPH1,VEGFA
GO:1903010	Development/Differentiation	n/a	regulation of bone development	12	3	0.35	8.57143	0.0046	2.33724	ATP6AP1,CARM1,FBN1,FBXW7,LILRB1,LTF,NOTCH2,POR,RFLNB,SLC9B2,TAPT1,TYROBP
GO:0036035	Development/Differentiation	n/a	osteoclast development	15	3	0.44	6.81818	0.00892	2.04964	ANXA2,ANXA2P2,ATP6AP1,FAM20C,FBN1,FBXW7,FOXP1,LILRB1,LRRK1,LTF,NOTCH2,PAFAH1B1,SLC9B2,SRC,TYROBP
GO:0002063	Development/Differentiation	n/a	chondrocyte development	22	4	0.65	6.15385	0.00359	2.44491	ACAN,AXIN2,BMPR2,CHST11,CHSY1,COCH,COL6A2,COL7A1,ECM1,EIF2AK3,IMPAD1,MATN1,MEX3C,POC1A,RARG,RFLNB,RUNX2,SERPINH1,SMPD3,SOX9,SULF2,TGFBR2
GO:0030851	Development/Differentiation	n/a	granulocyte differentiation	25	4	0.74	5.40541	0.00578	2.23807	CBFA2T3,CEACAM1,CEBPA,CEBPE,CUL4A,DHRS7B,EVI2B,FASN,HAX1,HCLS1,INPP5D,JAGN1,L3MBTL3,LBR,LEF1,NKAP,RARA,RUNX1,SP3,SPI1,TAL1,TESC,TRIB1,ZBTB46,ZFPM1
GO:0048747	Development/Differentiation	n/a	muscle fiber development	36	5	1.06	4.71698	0.00387	2.41229	AFG3L2,BCL2,BIN3,CACNA2D2,CHRNB1,DMD,DYSF,FBXO22,GPX1,HDAC4,HDAC9,HOMER1,IGSF22,KEL,MYBPC2,MYBPC3,MYH11,MYOF,MYOM2,MYORG,NEBL,NIBAN2,PPP3CA,PTCD2,RIPOR2,RYR1,SELENON,SGCB,SIX1,SKI,SMO,STAC3,TTN,VEGFA,XK,ZMPSTE24
GO:0030219	Development/Differentiation	n/a	megakaryocyte differentiation	87	10	2.57	3.89105	0.00023	3.63827	ABI1,AGO1,AGO3,AGO4,ASH2L,CBFB,CDKN2B,CIB1,CNOT4,DPY30,EIF6,EP300,FLI1,GABPA,GP1BA,H3-3A,H3-3B,H3C1,H3C10,H3C11,H3C12,H3C13,H3C15,H3C2,H3C3,H3C4,H3C6,H3C7,H3C8,H4-16,H4C1,H4C11,H4C12,H4C13,H4C14,H4C15,H4C2,H4C3,H4C4,H4C5,H4C6,H4C8,H4C9,HDAC1,HMGB2,ITGA2B,KAT2B,KIT,KMT2A,KMT2B,KMT2C,KMT2D,KMT2E,L3MBTL1,MED1,MEF2C,MEIS1,MOV10,MYL9,NFE2,NR4A3,PF4,PIP4K2A,PRKCQ,PRMT1,PRMT6,PTPN11,PTPN6,RBBP5,RBM15,RU…
GO:0001656	Development/Differentiation	n/a	metanephros development	44	5	1.3	3.84615	0.00985	2.00656	ACAT1,AKR1B1,APH1A,BASP1,BCL2,BMP7,CITED1,CTNNB1,CTSH,CXCR2,DLG5,EGR1,FBN1,FMN1,FOXD1,FRAS1,GATA3,GDF11,HES1,HNF1B,ID2,ID3,KIF26B,LAMB2,LGR4,MYC,NF1,NIPBL,NKX3-1,PDGFA,PDGFRB,PKD1,PKD2,POU3F3,PTCH1,RDH10,RET,SIX1,SMAD4,SMO,SOX9,SPRY1,STAT1,WWTR1
GO:0045598	Development/Differentiation	n/a	regulation of fat cell differentiation	83	9	2.45	3.67347	0.00074	3.13077	AAMDC,AKT1,ANKRD26,ARNTL,ASXL1,ASXL2,ATAT1,BBS12,CARM1,CCDC71L,CCDC85B,CEBPA,CEBPB,CMKLR1,CREB1,CREBL2,DDIT3,DUSP10,E2F1,ENPP1,FNDC5,FOXO1,FRZB,FTO,GATA3,GNB3,GPER1,GPS2,HDAC6,HES1,HNRNPU,ID2,IL6,INSIG1,JAG1,JDP2,KLF5,LRP5,MAPK14,METRNL,MEX3C,MMP11,MTOR,NAPEPLD,NOCT,NR1D1,PPARD,PPARG,PRDM16,PTGS2,RORA,SAV1,SH3PXD2B,SIRT1,SIRT2,SMAD3,SORT1,STK3,STK4,SYAP1,TAF8,TGFB1,TGFB1I1,TMEM64,TNF,TPH1,TRIB2,T…
GO:0010001	Development/Differentiation	n/a	glial cell differentiation	137	13	4.05	3.20988	0.00036	3.4437	ABL1,ADAM22,AGER,AKT1,AKT2,APP,ARHGEF10,B4GALT5,B4GALT6,BACE2,BIN1,BNIP3,C1QA,C5AR1,CD9,CDK1,CDK5,CDK6,CDKN2C,CLCF1,CLU,CNP,CNTF,CNTNAP1,CSK,CTNNB1,CXCR4,DAG1,DICER1,DLL1,DTX1,DUSP10,EGR2,EIF2B1,EIF2B2,EIF2B3,EIF2B4,EIF2B5,EPHA4,ERBB2,ERBB3,ERCC2,FA2H,FPR2,GCM1,GPC1,GPR157,GRN,GSN,GSTP1,HDAC1,HDAC10,HDAC11,HDAC2,HES1,ID2,IFNG,IFNGR1,IL1B,IL6,IL6ST,ILK,KCNJ10,KRAS,LAMA2,LAMB2,LAMC3,LDLR,LEF1,LRP1,…
GO:0060537	Development/Differentiation	n/a	muscle tissue development	223	19	6.58	2.88754	0.0006	3.22185	ACVR1,AKAP13,AKAP6,AKIRIN1,ALPK2,ALPK3,ARID1A,ARID2,ARNTL,ARRB2,ASB2,ATF3,ATG5,BCL2,BCL9,BCL9L,BIN3,BMP7,BMPR1A,BTG2,CACYBP,CALR,CAV1,CBY1,CCNB1,CCNT2,CDK1,CDK5,CDON,CENPF,CFL2,CFLAR,CHD7,COL19A1,COPS2,CREB1,CSRP1,CTDP1,CTNNB1,DDX17,DDX39B,DDX5,DIPK2A,DLG1,DLL1,DSG2,DSP,EDN1,EEF2,EFNB2,EGR1,EGR2,EMD,ENG,EOMES,EP300,EPHB1,ERBB3,FBXO22,FGF2,FGF9,FGFR1,FHOD3,FKBP1A,FLCN,FLNB,FLOT1,FOXC1,FOXN2,FRS2,F…
GO:0010721	Development/Differentiation	n/a	negative regulation of cell development	201	14	5.93	2.36088	0.00303	2.51856	ACTN4,ADGRG1,AP1AR,APP,APPL2,ARF6,ARHGAP4,ARHGDIA,ARHGEF2,ASAP1,ASPM,B2M,BAG5,BCL11A,BCL2,BMERB1,BMP7,BMPR1A,CALR,CARM1,CBFA2T2,CD38,CDK5,CDK5R1,CDK5RAP2,CDKL3,CERS2,CIB1,CNTF,CORO1C,CRMP1,CTDP1,CTDSP1,CTNNA1,CTNNB1,CTSZ,DDX6,DENND5A,DGUOK,DICER1,DISP3,DIXDC1,DLL1,DLL3,DMTN,DNM3,DTX1,DUSP10,DYNLT1,EFNB2,EIF2AK4,EIF4E,EIF4ENIF1,EPHA4,EPHB2,FBN1,FBXW7,FKBP4,FOXO3,FRZB,FSTL4,FUOM,G6PD,GAK,GBP1,GDF11…
GO:0007417	Development/Differentiation	n/a	central nervous system development	628	40	18.54	2.1575	0.00126	2.89963	AARS1,ABAT,ABCB6,ABL1,ABR,ABT1,ACAN,ACAT1,ACSL3,ACTB,ACTL6A,ACVR1B,ADAM22,ADARB1,ADCY1,ADGRG1,AFF2,AGER,AGTPBP1,AHI1,AIF1,AK4,AK8,AKNA,AKT1,AKT3,ALDH3A2,ALDH5A1,AMIGO1,AMIGO2,AMIGO3,ANKLE2,ANP32B,ANXA3,APAF1,APOD,APP,ARCN1,ARF4,ARHGAP11B,ARHGAP35,ARID1A,ARL13B,ARL6,ARPC5,ARRB2,ARSB,ASPM,ATAT1,ATF5,ATIC,ATM,ATN1,ATP2B1,ATP2B4,ATP5PB,ATP5PF,ATP6V0D1,ATP7A,ATRN,ATRX,ATXN1,ATXN1L,AXL,B2M,B3GNT5,B4GAL…
GO:0038111	Immune response	Cytokine	interleukin-7-mediated signaling pathway	27	5	0.8	6.25	0.00103	2.98716	BRWD1,CISH,H3C1,H3C10,H3C11,H3C12,H3C13,H3C15,H3C2,H3C3,H3C4,H3C6,H3C7,H3C8,IL2RG,IL7,IL7R,IRS1,IRS2,JAK1,JAK3,SMARCA4,SOCS1,SOCS2,STAT3,STAT5A,STAT5B
GO:0070098	Immune response	Cytokine	chemokine-mediated signaling pathway	51	6	1.51	3.97351	0.00373	2.42829	ACKR2,ACKR3,ACKR4,CCL17,CCL20,CCL22,CCL3,CCL3L1,CCL4,CCL5,CCR1,CCR2,CCR4,CCR5,CCR6,CCR7,CCR9,CCRL2,CIB1,CMKLR1,CX3CR1,CXCL10,CXCL5,CXCL8,CXCL9,CXCR1,CXCR2,CXCR3,CXCR4,CXCR5,CXCR6,EDN1,FOXC1,GPR35,GPR75,HIF1A,MPL,OXSR1,PADI2,PF4,PF4V1,PPBP,PTK2B,RBM15,RNF113A,ROBO1,STK39,TREM2,WNK1,XCL1,XCL2
GO:0042832	Immune response	General	defense response to protozoan	22	4	0.65	6.15385	0.00359	2.44491	BATF,BATF2,BCL3,CCDC88B,CD40,CLEC7A,DEFA1B,GBP2,GBP4,GBP6,GBP7,HRAS,IL10,IL12A,IL12B,IL4R,IRF4,IRF8,LYST,PF4,SLC11A1,TSPAN32
GO:0002682	Immune response	General	regulation of immune system process	1121	60	33.1	1.81269	0.00318	2.49757	A2M,ABCE1,ABI1,ABL1,ABR,ACE,ACIN1,ACTB,ACTG1,ACTR2,ACTR3,ACVR1B,ACVR2A,ADA,ADAM10,ADAM17,ADAM8,ADAR,ADCY7,ADGRE2,AGER,AGO1,AGO3,AGO4,AHR,AIF1,AIM2,AIRE,AKIRIN1,AKT1,ANGPT1,ANKRD17,ANKRD54,ANO6,ANXA1,AP1G1,AP3B1,AP3D1,APLF,APOBEC3F,APOBEC3G,APOD,APP,APPL1,APPL2,AQP3,ARG2,ARNT,ARPC1A,ARPC1B,ARPC2,ARPC3,ARPC4,ARPC5,ARRB2,ASH2L,ATAD5,ATG5,ATM,ATP11C,ATP6AP1,ATXN1L,AXL,B2M,BAD,BAG6,BAIAP2,BANK1,BAX,BC…
GO:0045651	Immune response	Leukocyte activity	positive regulation of macrophage differentiation	12	4	0.35	11.4286	0.00031	3.50864	CASP8,CSF1,FADD,HCLS1,ID2,PF4,PRKCA,RB1,RIPK1,ROR2,TGFB1,TRIB1
GO:0070230	Immune response	Leukocyte activity	positive regulation of lymphocyte apoptotic process	13	3	0.38	7.89474	0.00586	2.2321	ADAM8,BAX,CCL5,CD274,FNIP1,IDO1,IL10,LGALS9,NFKBID,P2RX7,PRELID1,TP53,ZC3H8
GO:0017017	Signaling	MAPK	MAP kinase tyrosine/serine/threonine phosphatase activity	11	4	0.33	12.1212	0.00021	3.67778	DUSP1,DUSP10,DUSP14,DUSP16,DUSP18,DUSP2,DUSP4,DUSP5,DUSP6,DUSP7,DUSP8
GO:0007213	Signaling	Other	G protein-coupled acetylcholine receptor signaling pathway	11	4	0.32	12.5	0.00021	3.67778	AGRN,CDK5R1,CHRM4,GNA11,GNA15,GNAI2,GNAQ,GNB1,GRK2,PLCB1,RGS10
GO:0048385	Signaling	Other	regulation of retinoic acid receptor signaling pathway	12	3	0.35	8.57143	0.0046	2.33724	AKR1C3,ASXL1,CALR,CNOT1,CTBP2,CYP26A1,DHRS3,EZH2,NR2C1,PRAME,SNW1,TRIM16
GO:0005161	Signaling	Other	platelet-derived growth factor receptor binding	12	3	0.36	8.33333	0.00467	2.33068	ERN1,IL1R1,ITGA5,ITGB3,LYN,PDGFA,PDGFC,PDGFD,PDGFRB,PTEN,PTPRJ,VEGFA
GO:0010640	Signaling	Other	regulation of platelet-derived growth factor receptor signaling pathway	18	4	0.53	7.54717	0.00165	2.78252	APOD,CBL,CBLB,HGS,HIP1,HIP1R,IFT20,LRIG2,LRP1,NDRG4,PHF14,PTGIR,PTPN12,PTPN2,PTPRJ,SLC9A3R1,SNCA,SRC
GO:0035584	Signaling	Other	calcium-mediated signaling using intracellular calcium source	14	3	0.41	7.31707	0.00729	2.13727	ADGRL1,BCAP31,CCL20,DMTN,FIS1,FKBP1B,HOMER2,PRKACA,PRNP,PTPRC,PTPRJ,SELP,STIMATE,TRPM2
GO:0042813	Signaling	Other	Wnt-activated receptor activity	14	3	0.42	7.14286	0.00739	2.13136	EGF,FZD1,FZD2,FZD3,FZD5,FZD6,FZD7,FZD8,LRP5,LRP5L,LRP6,PKD1,ROR1,RYK
GO:0038084	Signaling	Other	vascular endothelial growth factor signaling pathway	23	4	0.68	5.88235	0.00424	2.37263	CADM4,CD63,DAB2IP,DLL1,FLT1,FLT3,FOXC1,GAB1,HSPB1,MYO1C,NRP1,NRP2,NUS1,PDGFRB,PRKD1,PRKD2,PTP4A3,ROBO1,SEMA6A,SMOC2,SPRY2,VEGFA,VEGFB
GO:0007215	Signaling	Other	glutamate receptor signaling pathway	47	6	1.39	4.31655	0.00245	2.61083	ADRB2,ANXA3,APP,CAPN1,CCR2,CDK5R1,CLN3,CNIH2,CPEB4,CRHBP,DAGLA,DAGLB,DAPK1,DLG1,DLG3,DLG4,EPHB2,FMR1,FYN,GNAQ,GRIK3,GRIK4,GRIN2B,GRM2,HOMER1,HOMER2,HOMER3,IFNG,KLHL24,MAPK8IP2,MEF2C,MINK1,NCSTN,NETO1,NETO2,NLGN2,NLGN3,PINK1,PLCB1,PRNP,PTK2B,RASGRF1,SHANK2,SHISA8,SULT1A3,TIAM1,TRPM1
GO:0019935	Signaling	Other	cyclic-nucleotide-mediated signaling	82	10	2.42	4.13223	0.00014	3.85387	ABCA1,ADCY1,ADCY3,ADCY4,ADCY7,ADCY9,ADGRB1,ADGRB2,ADGRD1,ADGRE1,ADGRE2,ADGRE3,ADGRE5,ADGRG1,ADGRG5,ADGRL1,ADM,ADNP,ADRA2B,ADRB2,AHR,AKAP13,AKAP6,ARRDC3,ATP2B4,CALCRL,CD36,CDC34,CGAS,CRTC3,CXCL10,CXCL9,DGKQ,EIF4EBP2,GIPR,GNA13,GNAI2,GNAQ,GNAS,GNB1,GNG2,GPER1,GPR65,GSK3A,GUCY1B1,KSR1,LGR4,LGR5,MAPK7,MC1R,MGRN1,NDUFS4,NME2,NPR2,NUDT4,OPRL1,PCLO,PDE2A,PDE3A,PDE3B,PDE4A,PDE4D,PF4,PRKAR1A,PRKAR1B,PRKAR…
GO:0004725	Signaling	Other	protein tyrosine phosphatase activity	74	9	2.2	4.09091	0.00032	3.49485	ACP1,CDC14A,CDC14B,CDC25A,CDC25B,CDKN3,DNAJC6,DUSP1,DUSP10,DUSP11,DUSP12,DUSP14,DUSP15,DUSP16,DUSP18,DUSP19,DUSP2,DUSP22,DUSP23,DUSP28,DUSP3,DUSP4,DUSP5,DUSP6,DUSP7,DUSP8,EYA3,MDP1,MTM1,MTMR1,MTMR14,MTMR2,MTMR3,MTMR4,MTMR6,MTMR8,PALD1,PGP,PTEN,PTP4A1,PTP4A2,PTP4A3,PTPDC1,PTPMT1,PTPN1,PTPN11,PTPN12,PTPN13,PTPN18,PTPN2,PTPN22,PTPN23,PTPN4,PTPN6,PTPN7,PTPN9,PTPRA,PTPRC,PTPRD,PTPRE,PTPRJ,PTPRK,PTPRM,…
GO:0035335	Signaling	Other	peptidyl-tyrosine dephosphorylation	75	9	2.21	4.0724	0.00035	3.45593	ACP1,CDC14A,CDC14B,CDC25A,CDC25B,CDKN3,DNAJC6,DUSP1,DUSP10,DUSP11,DUSP12,DUSP14,DUSP15,DUSP16,DUSP18,DUSP19,DUSP2,DUSP22,DUSP23,DUSP28,DUSP3,DUSP4,DUSP5,DUSP6,DUSP7,DUSP8,EYA3,HACD2,MDP1,MTM1,MTMR1,MTMR14,MTMR2,MTMR3,MTMR4,MTMR6,MTMR8,PALD1,PGP,PTEN,PTP4A1,PTP4A2,PTP4A3,PTPDC1,PTPMT1,PTPN1,PTPN11,PTPN12,PTPN13,PTPN18,PTPN2,PTPN22,PTPN23,PTPN4,PTPN6,PTPN7,PTPN9,PTPRA,PTPRC,PTPRD,PTPRE,PTPRJ,PTPRK,…
GO:1901185	Signaling	Other	negative regulation of ERBB signaling pathway	42	5	1.24	4.03226	0.00757	2.1209	AREG,ARHGEF7,CBL,CBLB,CDC42,CHMP6,DAB2IP,DUSP3,EGF,EPN1,EPS15,EPS15L1,ERBB2,EREG,ERRFI1,GRB2,HBEGF,HGS,ITGA1,LGMN,NUP62,PSEN1,PTPN12,PTPN18,PTPN2,PTPRJ,RAB7A,RNF115,RNF126,SH3KBP1,SNX5,SNX6,SOCS4,SOCS5,SPRY1,SPRY2,STAM,STAM2,TSG101,VPS25,ZFYVE28,ZGPAT
GO:0014068	Signaling	Other	positive regulation of phosphatidylinositol 3-kinase signaling	61	6	1.8	3.33333	0.00899	2.04624	ANGPT1,BECN1,CAT,CBL,CCL5,CD28,EPOR,ERBB3,F2R,F2RL1,FGFR1,FGR,FLT1,FLT3,FYN,GAB1,GH1,GPER1,HAX1,HCLS1,HCST,HGF,IGF1R,IL18,INSR,IRS2,JAK2,KIT,LYN,MAZ,MYDGF,NCF1,NEDD4,NKX3-1,NTRK2,OSM,PDGFA,PDGFC,PDGFD,PDGFRB,PIK3AP1,PIK3CA,PIK3CB,PIK3CD,PIK3CG,PIK3R1,PIK3R5,PLXNB1,PPARD,PRR5,PRR5L,PTK2,PTPN6,SELP,SEMA4D,SIRT1,SOX9,SRC,TNF,UBE3A,WNT16
GO:0048018	Signaling	Other	receptor ligand activity	155	15	4.6	3.26087	5.7e-05	4.24413	ADA2,ADM,AIMP1,ALKBH1,AMH,AREG,BMP1,BMP6,BMP7,BMP8A,C5,CCL17,CCL20,CCL22,CCL28,CCL3,CCL3L1,CCL4,CCL5,CCN2,CD320,CD40LG,CD70,CDC42EP2,CDNF,CKLF,CLCF1,CLEC11A,CMTM1,CMTM3,CMTM5,CMTM7,CNTF,COPA,CSF1,CXCL10,CXCL16,CXCL5,CXCL8,CXCL9,EBI3,EDN1,EGF,ENHO,EREG,FAM3C,FASLG,FBN1,FGF11,FGF2,FGF9,FLT3LG,FNDC5,GAS6,GDF11,GDF7,GDF9,GFER,GH1,GMFB,GMFG,GNRH1,GPI,GRN,HAMP,HBEGF,HDGF,HDGFL3,HGF,HMGB1,HMGB2,IFNG,IL1…
GO:0000079	Signaling	Other	regulation of cyclin-dependent protein serine/threonine kinase activity	79	7	2.33	3.00429	0.00865	2.06298	ACTB,ADAM17,AKT1,APC,BCCIP,BLM,CASP3,CCNA2,CCNB1,CCNB2,CCNB3,CCNC,CCND1,CCND2,CCND3,CCNE1,CCNE2,CCNF,CCNG1,CCNG2,CCNH,CCNI,CCNI2,CCNJ,CCNK,CCNL1,CCNL2,CCNQ,CCNT1,CCNT2,CCNY,CCNYL1,CDC25A,CDC37,CDC6,CDK4,CDK5R1,CDK5RAP1,CDK5RAP3,CDK7,CDKN1A,CDKN1B,CDKN1C,CDKN2A,CDKN2B,CDKN2C,CDKN2D,CDKN3,CEBPA,CKS1B,CKS2,CNPPD1,FBXO7,GADD45A,GTF2H1,GTPBP4,HERC5,HEXIM1,HEXIM2,HHEX,IPO5,IPO7,KAT2B,LATS1,LATS2,MAPRE3…
GO:0007173	Signaling	Other	epidermal growth factor receptor signaling pathway	91	8	2.69	2.97398	0.00539	2.26841	ABL1,ADAM17,AFAP1L2,AKT1,APP,ARAP1,AREG,ARF4,ARHGEF7,CAMLG,CBL,CBLB,CDC42,CEACAM1,CHMP6,CNOT9,DAB2IP,DGKD,DOK1,DUSP3,EGF,EPN1,EPS15,EPS15L1,ERBIN,EREG,ERRFI1,FASLG,FBXW7,FER,GAB1,GPER1,GRB2,GRB7,HBEGF,HGS,HIP1,HIP1R,IFI6,IQGAP1,ITGA1,KIF16B,MVB12A,MVB12B,NCF1,NCK2,NEURL1,NUP62,PDE6G,PDPK1,PIGR,PIK3C2A,PIK3CA,PIK3R1,PLAUR,PLCG1,PSEN1,PTK2,PTK2B,PTK6,PTPN11,PTPN12,PTPN2,PTPRJ,RAB7A,RASSF2,REPS2,RHB…
GO:0032147	Signaling	Other	activation of protein kinase activity	243	20	7.17	2.7894	3.5e-05	4.45593	ABL1,ACVR2B,ADAM9,ADCY1,ADCY3,ADCY4,ADCY7,ADCY9,ADNP,ADRA2B,ADRB2,AKT1,ANG,ANGPT1,ARRB1,ATG13,AVPI1,AXIN1,BORA,C5,C5AR1,CAB39,CCDC88A,CCL5,CD300A,CD40LG,CD74,CD81,CDK1,CDK5R1,CLSPN,COPS8,CRK,CRKL,CXCR4,DAB2IP,DAXX,DBF4B,DBNL,DGKQ,DLG1,DRD4,DUSP19,DUSP5,DUSP6,DUSP7,ECT2,EGF,EIF2AK2,ERCC6,ERN1,ERP29,F2R,FGF2,FPR1,FRS2,GADD45A,GADD45B,GADD45G,GAS6,GH1,GNG3,GPRC5D,HACD3,HGF,IKBKG,IL12B,IL18,IL1B,IL23…
GO:0071363	Signaling	Other	cellular response to growth factor stimulus	434	28	12.81	2.18579	0.00033	3.48149	ABL1,ACAP2,ACVR1,ACVR1B,ACVR1C,ACVR2A,ACVR2B,ADAM17,ADAM9,AKT1,AKT1S1,AMH,ANXA1,APAF1,APP,APPL1,APPL2,ARF6,ARHGEF18,ARNT,ARPC3,ARRB2,ATP7A,BAG4,BAIAP2,BAMBI,BCL9L,BECN1,BMP6,BMP7,BMP8A,BMPR1A,BMPR2,CAD,CADM4,CASK,CASP3,CAT,CAV1,CBL,CCL5,CCN2,CCNA2,CD109,CD44,CD63,CDC5L,CDKN1C,CDKN2B,CEP57,CFLAR,CGN,CHST11,CIB1,CILP,CITED1,CITED2,CLEC3B,COL1A1,COL1A2,COL4A2,CORO1A,CORO1B,CPNE3,CPS1,CRB2,CREB1,CREB…
GO:0050431	Signaling	TGFb	transforming growth factor beta binding	17	4	0.5	8	0.00133	2.87615	ACVR1,CD109,CD36,ENG,HYAL2,ITGAV,LRRC32,LTBP1,LTBP4,NRROS,TGFB3,TGFBR1,TGFBR2,TGFBR3,THBS1,TWSG1,VASN
GO:0071604	Signaling	TGFb	transforming growth factor beta production	25	4	0.74	5.40541	0.00578	2.23807	ATF2,ATP6AP2,CD200,CD24,CD2AP,CD46,CDH3,CREB1,FURIN,HIF1A,HSP90AB1,ITGAV,LAPTM4B,LGALS9,LRRC32,LTBP1,MYB,NRROS,PTGS2,SERPINF2,SMAD3,SMAD4,THBS1,TYROBP,XCL1
GO:0034109	Structural	Adhesion	homotypic cell-cell adhesion	61	8	1.8	4.44444	0.0004	3.39794	ABAT,ACTB,ACTG1,ALOX12,ANK3,BLOC1S4,CCL5,CD9,CD99,CD99L2,CEACAM1,CLIC1,CSRP1,CTNNA3,DMTN,DSC2,DSG2,DSP,FERMT3,FIBP,FLNA,GAS6,GNAS,GP1BA,HBB,HSPB1,ILK,ITGA2B,ITGB3,JUP,LGALS1,LYN,METAP1,MPL,MYH9,MYL12A,MYL9,P2RY12,PEAR1,PIK3CB,PIK3CG,PKP2,PLEK,PLPP3,PRKCA,PRKCD,PRKCQ,PTPN6,PTPRU,RAP2B,RDX,SERPINE2,SLC7A11,STXBP1,STXBP3,SYK,TLN1,TSPAN32,UBASH3B,VCL,ZNF703
GO:0098742	Structural	Adhesion	cell-cell adhesion via plasma-membrane adhesion molecules	132	11	3.9	2.82051	0.00182	2.73993	ACVR1,ADGRL1,AJUBA,ALCAM,AMIGO1,AMIGO2,AMIGO3,ANXA3,ARVCF,ATP2C1,BSG,CADM1,CADM3,CD164,CD6,CD84,CDH1,CDH23,CDH24,CDH26,CDH3,CDHR1,CDHR3,CEACAM1,CELSR1,CELSR2,CELSR3,CLDN11,CLDN12,CLDN15,CLDN7,CLSTN1,CLSTN3,CRB1,CRB2,DCHS1,DCHS2,DSC2,DSCAML1,DSG2,EMB,ESAM,FAT1,FAT3,FGFRL1,FXYD5,GPC4,HMCN1,ICAM1,IGSF9,IGSF9B,IL10,IL1RAP,IL1RN,ITGA5,ITGAL,ITGAM,ITGB1,ITGB2,JAML,KIFAP3,KLF4,L1CAM,LRFN3,LRFN4,LRRC4,MA…
GO:0050839	Structural	Adhesion	cell adhesion molecule binding	384	23	11.39	2.01932	0.00111	2.95468	ABCF3,ABI1,ACTN1,ACTN4,ACVR1,ADAM10,ADAM15,ADAM17,ADAM22,ADAM8,ADAM9,ADAMTS13,ADD1,ADGRL1,AFDN,AHNAK,AHSA1,ALDOA,ANK3,ANLN,ANXA1,ANXA2,ANXA7,ARFIP2,ARGLU1,ARHGAP1,ARHGAP18,ARVCF,ASAP1,ATIC,ATXN2L,BAG3,BAIAP2,BAIAP2L1,BMPR2,BSG,BZW1,BZW2,CALD1,CALR,CAMLG,CAPG,CAPZA1,CAPZB,CAST,CBL,CC2D1A,CCN2,CCNB2,CCS,CCT8,CD151,CD1D,CD226,CD2AP,CD46,CD81,CD9,CDH1,CDH24,CDH26,CDH3,CDHR3,CDK5R1,CEMIP2,CGN,CHMP2B,C…
GO:0030049	Structural	General	muscle filament sliding	18	6	0.53	11.3208	8.7e-06	5.06048	DMD,MYBPC2,MYBPC3,MYH3,MYL6,MYL6B,TMOD1,TNNC1,TNNI1,TNNI2,TNNT1,TNNT3,TPM1,TPM2,TPM3,TPM4,TTN,VIM
GO:1990000	Structural	General	amyloid fibril formation	11	3	0.32	9.375	0.00353	2.45223	APP,B2M,CD36,CLU,FKBP1A,GSN,LDLR,MDM2,PSEN1,RIPK1,RIPK3
GO:1990752	Structural	General	microtubule end	27	7	0.8	8.75	1e-05	5	ABRAXAS2,ASPM,CAMSAP1,CAMSAP2,CAMSAP3,CDK5RAP2,CKAP5,CLASP1,CLIP1,CLIP2,DCTN1,DST,KIF18B,KIF2C,KNSTRN,MAPRE1,MAPRE2,MAPRE3,MYO5A,NCKAP5,NCKAP5L,NIN,NUMA1,SKAP1,SLAIN2,SPAG5,SVIL
GO:0055003	Structural	General	cardiac myofibril assembly	13	3	0.38	7.89474	0.00586	2.2321	FHOD3,IGSF22,MEF2A,MYBPC2,MYBPC3,MYH10,MYOM2,NEBL,PDGFRB,PROX1,SMAD4,SRF,TTN
GO:0045214	Structural	General	sarcomere organization	24	4	0.71	5.6338	0.00497	2.30364	ACTG1,AKAP13,CAPN3,CFL2,CSRP1,EDN1,FHOD3,IGSF22,ITGB1,KRT8,MEF2C,MYBPC2,MYBPC3,MYH3,MYOM2,OBSCN,PRKAR1A,PROX1,SRF,TNNT1,TNNT3,TPM1,TTN,WDR1
GO:0050840	Structural	General	extracellular matrix binding	31	5	0.92	5.43478	0.00201	2.6968	ADAM9,ADGRG1,AGRN,ANXA2,ANXA2P2,CD248,CTSS,DAG1,ECM1,FBLN2,GPC1,ITGA2,ITGA2B,ITGA3,ITGA6,ITGA9,ITGAV,ITGB1,ITGB3,LGALS1,LGALS3,NID1,OLFML2A,PLEKHA2,RPSA,SPARC,SPOCK2,SSC5D,TGFBI,THBS1,VEGFA
GO:0005200	Structural	General	structural constituent of cytoskeleton	64	8	1.9	4.21053	0.00058	3.23657	ACTB,ACTG1,ACTR2,ACTR3,ADD1,ADD2,ADD3,AGRN,ANK1,ANK2,ANK3,ARPC1B,ARPC2,ARPC3,ARPC4,ARPC5,BFSP2,BICD1,CCDC6,CD2AP,CROCC,DMD,DSP,EPB41,EPB41L3,ERBIN,HIP1,KRT5,MSN,NEFH,PLEC,PLS1,POTEKP,SORBS3,SPTAN1,SPTB,SPTBN1,SPTBN2,SYNM,TLN1,TLN2,TPM1,TUBA1A,TUBA1B,TUBA1C,TUBA4A,TUBA8,TUBB,TUBB1,TUBB2A,TUBB2B,TUBB3,TUBB4A,TUBB4B,TUBB6,TUBD1,TUBE1,TUBG1,TUBG2,TUBGCP3,TUBGCP4,VILL,VIM,YEATS4
GO:0005201	Structural	General	extracellular matrix structural constituent	63	7	1.87	3.74332	0.00253	2.59688	ACAN,AEBP1,AGRN,CD4,CILP,COL18A1,COL19A1,COL1A1,COL1A2,COL24A1,COL28A1,COL4A2,COL4A3,COL4A4,COL5A1,COL5A2,COL6A2,COL7A1,COL8A2,COL9A2,COL9A3,COLQ,CRELD1,ECM1,EFEMP2,EMILIN1,EMILIN2,FBLN2,FBLN5,FBN1,FBN2,FGL2,FN1,FRAS1,HMCN1,HSPG2,IGFBP7,IMPG2,LAMA2,LAMA5,LAMB2,LAMB3,LAMC1,LTBP1,LTBP2,LTBP4,MATN1,MFAP5,MFGE8,MMRN1,NID1,PCOLCE,PRG2,PXDN,SPARC,TECTA,TGFBI,THBS1,THBS3,TUFT1,VCAN,VWF,ZP3
GO:0031012	Structural	General	extracellular matrix	220	19	6.51	2.91859	2.9e-05	4.5376	A1BG,A2M,ACAN,ADAM19,ADAMDEC1,ADAMTS10,ADAMTS13,ADAMTSL4,AEBP1,AGRN,ALPL,ANG,ANGPTL6,ANXA1,ANXA11,ANXA2,ANXA2P2,ANXA4,ANXA5,ANXA6,ANXA7,BMP7,C17orf58,C1QA,C1QB,CALR,CASK,CCN2,CD151,CD180,CD248,CDON,CFP,CHAD,CILP,CLC,CLEC3B,CLU,COCH,COL18A1,COL19A1,COL1A1,COL1A2,COL24A1,COL28A1,COL4A2,COL4A3,COL4A4,COL5A1,COL5A2,COL6A2,COL7A1,COL8A2,COL9A2,COL9A3,COLQ,CPA3,CRELD1,CRISPLD2,CSTB,CTSB,CTSC,CTSD,CTSF,…
GO:0003779	Structural	General	actin binding	317	26	9.41	2.76302	2.7e-06	5.56864	ABITRAM,ABL1,ABL2,ABLIM1,ABLIM2,ABLIM3,ACTN1,ACTN4,ACTR2,ACTR3,ACTR3B,ACTR3C,ADD1,ADD2,ADD3,AFAP1,AFDN,AIF1,AJUBA,ALDOA,ALKBH4,ANG,ANLN,ANXA6,ARPC1A,ARPC1B,ARPC2,ARPC3,ARPC4,ARPC5,ARPC5L,AVIL,BAIAP2L1,BCL7B,BIN1,BLOC1S6,CALD1,CAMSAP3,CAP1,CAPG,CAPZA1,CAPZA2,CAPZB,CCDC88A,CCR5,CDK5R1,CEACAM1,CFL1,CFL2,CGN,CLMN,CNN2,CNN3,COBLL1,CORO1A,CORO1B,CORO1C,CORO2A,CORO7,COTL1,CROCC,CTNNA1,CTNNA3,CTNNAL1,CTT…
GO:0099512	Structural	General	supramolecular fiber	584	44	17.29	2.54482	0.00011	3.95861	ABRAXAS2,ACKR2,ACTA2,ACTG1,ACTN1,ACTN4,ADAMTS10,AHNAK,AIF1,AKAP13,AKNA,ALDOA,AMOT,ANK1,ANK2,ANK3,ANKRD23,ANXA1,APC,APC2,APPBP2,ARF1,ARFGEF2,ARHGAP4,ARHGAP6,ARHGEF2,ARL3,ARL6,ARPC3,ASPM,ATAT1,ATP2B4,AURKA,AURKB,AURKC,BAG2,BAG3,BAIAP2,BCAS3,BCL10,BEX4,BFSP2,BICD1,BIN1,BIN3,BIRC5,BOD1,BOD1L1,C10orf71,CACNA1D,CALD1,CALM1,CALM2,CALM3,CAMSAP1,CAMSAP2,CAMSAP3,CAPN3,CAPZB,CARMIL1,CAVIN4,CCDC66,CCSAP,CCT2…
GO:0008017	Structural	General	microtubule binding	203	15	6.02	2.49169	0.00107	2.97062	ABRAXAS2,APC,APC2,ARHGEF2,ARL3,BCL2L11,BIRC5,CAMSAP1,CAMSAP2,CAMSAP3,CCDC66,CCDC69,CCDC88A,CCDC88B,CCDC88C,CCSAP,CCSER2,CDK5RAP2,CENPE,CEP295,CEP295NL,CEP350,CEP57,CEP57L1,CETN2,CETN3,CHP1,CKAP5,CLASP1,CLASP2,CLIP1,CLIP2,CLIP3,CNN3,CRIPT,DCTN1,DNM1,DNM1L,DNM2,DNM3,DPYSL2,DRG1,DST,DYSF,EML2,EML3,EML4,EML5,EML6,EZR,FAM161A,FAM83D,FCHO1,FCHO2,FES,FHDC1,FMN1,FMR1,FNTA,FSD1,GABARAP,GABARAPL2,GAPDH,GAS…
GO:0015629	Structural	General	actin cytoskeleton	367	27	10.87	2.4839	0.00018	3.74473	ABCB4,ABL1,ABL2,ABLIM1,ABLIM2,ABLIM3,ACACA,ACKR2,ACTA2,ACTB,ACTG1,ACTN1,ACTN4,ACTR10,ACTR1A,ACTR1B,ACTR2,ACTR3,ACTR3B,ACTR3C,ACTRT3,ADAM17,ADAM8,ADD1,ADD2,AFAP1,AHNAK,AIF1,AKAP13,ALDOA,ALG2,AMOT,ANKRD23,ANLN,ANXA1,APBB3,APC2,ARHGAP21,ARHGAP35,ARHGAP6,ARHGEF2,ARHGEF5,ARPC1A,ARPC1B,ARPC2,ARPC3,ARPC4,ARPC5,ARPC5L,ASAP1,AUTS2,AVIL,BAG3,BAIAP2,BAIAP2L1,BIN1,BIN2,BIN3,BMF,CALD1,CAP1,CAPG,CAPN2,CAPZA1,C…
GO:0030198	Structural	General	extracellular matrix organization	197	13	5.82	2.23368	0.00801	2.09637	A2M,ABL1,ACAN,ADAM10,ADAM15,ADAM19,ADAM8,ADAMTSL4,AEBP1,AGRN,ANXA2,ANXA2P2,APP,ATP7A,ATXN1L,B4GALT1,BCL3,BMP1,BSG,CAPN1,CAPN2,CAPNS1,CARMIL2,CCN2,CD44,CD47,CDH1,CFLAR,CLASP1,CLASP2,COL18A1,COL19A1,COL1A1,COL1A2,COL24A1,COL28A1,COL4A2,COL4A3,COL4A4,COL5A1,COL5A2,COL6A2,COL7A1,COL8A2,COL9A2,COL9A3,COLGALT1,COLQ,CRISPLD2,CSGALNACT1,CST3,CTSK,CTSL,CTSS,CYP1B1,DAG1,DDR2,DNAJB6,DPP4,EFEMP2,EMILIN1,ENG,…
GO:0021801	Structural	Movement	cerebral cortex radial glia guided migration	15	3	0.44	6.81818	0.00892	2.04964	ADGRG1,BMERB1,CDK5,CDK5R1,CTNNB1,DAB2IP,DISC1,MBOAT7,P2RY12,PAFAH1B1,RTN4,SRGAP2,SUN1,SUN2,SYNE2
GO:0005871	Structural	Movement	kinesin complex	43	8	1.27	6.29921	3.2e-05	4.49485	BORCS5,CENPE,DISC1,KIF11,KIF13A,KIF13B,KIF14,KIF15,KIF16B,KIF18A,KIF18B,KIF1B,KIF1C,KIF20A,KIF20B,KIF21A,KIF21B,KIF22,KIF23,KIF24,KIF26B,KIF27,KIF2A,KIF2C,KIF3A,KIF3B,KIF3C,KIF4A,KIF5A,KIF5B,KIF7,KIF9,KIFAP3,KIFC1,KIFC2,KIFC3,KLC1,KLC2,KLC4,NDE1,NDEL1,PAFAH1B1,YWHAE
GO:0003774	Structural	Movement	motor activity	97	12	2.88	4.16667	2.8e-05	4.55284	APPBP2,BBS4,CCDC102A,CENPE,CGN,CGNL1,DCTN1,DCTN2,DNAH1,DNAH10,DNAH11,DNAH17,DNAH2,DNAH6,DNAH7,DNAH8,DNAL1,DNAL4,DNHD1,DYNC1H1,DYNC1I2,DYNC1LI1,DYNC1LI2,DYNC2H1,DYNC2LI1,DYNLL1,DYNLL2,DYNLRB1,DYNLT1,DYNLT3,KIF11,KIF13A,KIF13B,KIF14,KIF15,KIF16B,KIF18A,KIF18B,KIF1B,KIF1C,KIF20A,KIF20B,KIF21A,KIF21B,KIF22,KIF23,KIF24,KIF26B,KIF27,KIF2A,KIF2C,KIF3A,KIF3B,KIF3C,KIF4A,KIF5A,KIF5B,KIF7,KIF9,KIFC1,KIFC2,…
GO:0007018	Structural	Movement	microtubule-based movement	222	16	6.55	2.44275	0.00689	2.16178	ACTR10,ACTR1A,ACTR1B,ACTR2,ACTR3,AP3B1,AP3D1,AP3M1,AP3M2,AP3S1,AP3S2,APP,ARHGAP21,ARL3,ARL8A,ARL8B,BAG3,BBS12,BBS2,BBS4,BICD1,BICD2,BICDL1,BLOC1S1,BLOC1S2,BLOC1S3,BLOC1S4,BLOC1S5,BLOC1S6,BORCS5,CABYR,CAMSAP3,CATSPER1,CCDC103,CCDC114,CCDC151,CCDC40,CCDC65,CCSAP,CDC42,CENPE,CEP131,CFAP20,CFAP298,CFAP53,CFAP54,CLN3,CLUAP1,CNIH2,COPG1,COPG2,DLGAP5,DNAAF4,DNAAF5,DNAH1,DNAH10,DNAH11,DNAH17,DNAH2,DNAH6,…
GO:0016477	Structural	Movement	cell migration	944	49	27.87	1.75816	0.00259	2.5867	AAMP,ABCC1,ABHD2,ABHD6,ABI2,ABI3,ABL1,ABR,ACAP3,ACE,ACKR2,ACKR3,ACKR4,ACTN4,ACVR1,ACVR1B,ACVR1C,ADA,ADAM10,ADAM15,ADAM17,ADAM8,ADAM9,ADARB1,ADD2,ADGRB1,ADGRE2,ADGRG1,ADIPOR1,ADORA3,AFDN,AGER,AGO2,AIF1,AIMP1,AIRE,AJUBA,AKAP12,AKIRIN1,AKT1,AKT2,AKT3,ALKBH1,ALOX12,AMOT,AMOTL1,ANG,ANGPT1,ANKS1A,ANLN,ANO6,ANXA1,ANXA3,ANXA6,APC,APC2,APEX1,APOD,APP,APPL1,APPL2,ARF4,ARF6,ARHGAP35,ARHGAP4,ARHGDIB,ARHGEF2,…
GO:0060602	Unclassified	n/a	branch elongation of an epithelium	10	3	0.3	10	0.00262	2.5817	AREG,ESR1,HNF1B,MED1,RDH10,SIX1,SOX9,SPRY1,SPRY2,TGFB1
GO:0030502	Unclassified	n/a	negative regulation of bone mineralization	11	3	0.32	9.375	0.00353	2.45223	BCOR,CCL3,CCR1,ECM1,ENPP1,HIF1A,PTK2B,RFLNB,SOX9,SRGN,TRPM4
GO:0046058	Unclassified	n/a	cAMP metabolic process	12	3	0.35	8.57143	0.0046	2.33724	ADCY1,ADCY3,ADCY4,ADCY7,ADCY9,EPHA2,PDE4A,PDE4B,PDE4D,PDE7A,PDE7B,PDE8A
GO:0033646	Unclassified	n/a	host intracellular part	14	3	0.41	7.31707	0.00735	2.13371	BICD1,CNOT7,FMR1,GBP2,GBP4,GBP6,GBP7,LMAN1,PF4,PI4KA,RAB29,SCO1,TOP2A,TOP2B
GO:0033762	Unclassified	n/a	response to glucagon	20	4	0.59	6.77966	0.00249	2.6038	ABCC2,ADCY1,ADCY3,ADCY4,ADCY7,ADCY9,CCNA2,CPS1,CREB1,CRY1,CYC1,PFKFB1,PRKACA,PRKACB,PRKAR1A,PRKAR1B,PRKAR2A,PRKAR2B,QDPR,SREBF1
GO:0016646	Unclassified	n/a	oxidoreductase activity, acting on the CH-NH group of donors, NAD or NADP as acceptor	15	3	0.45	6.66667	0.00904	2.04383	ALDH1L2,ALDH4A1,BLVRB,CRYM,DHFR,DHFR2,MTHFD1,MTHFD1L,MTHFD2,MTHFD2L,MTHFR,PYCR1,PYCR2,PYCR3,QDPR
GO:0031672	Unclassified	n/a	A band	21	4	0.62	6.45161	0.00303	2.51856	ALDOA,ANK1,ANK2,CMYA5,DST,ENO1,HDAC4,IGSF22,KAT2B,KCTD6,LRRC39,MYBPC2,MYBPC3,MYOM2,NBR1,OBSCN,PPP1R12A,PPP1R12B,PPP2R5A,SPTBN1,TTN
GO:0008307	Unclassified	n/a	structural constituent of muscle	24	4	0.71	5.6338	0.00506	2.29585	ASPH,CAPN3,CSRP1,DAG1,DMD,IGSF22,MYBPC2,MYBPC3,MYH11,MYL5,MYL6,MYL6B,MYL9,MYOM2,NEBL,NEXN,OBSCN,PLEC,SMTN,SYNM,TPM1,TPM2,TPM4,TTN
GO:0032350	Unclassified	n/a	regulation of hormone metabolic process	25	4	0.74	5.40541	0.00578	2.23807	ADM,AKR1C3,ARNT,ATP1A1,BMP6,CLCN2,CYP27B1,DGKQ,EGR1,GATA3,GFI1,GNB3,HIF1A,IFNG,IL1B,NFKB1,POR,RDH10,REST,STUB1,TCF7L2,TNF,TRERF1,VDR,ZMPSTE24
GO:0031091	Unclassified	n/a	platelet alpha granule	65	10	1.92	5.20833	1.9e-05	4.72125	A1BG,A2M,ACTN1,ACTN4,ALDOA,APLP2,APOOL,APP,CD109,CD36,CD9,CFD,CLU,CYB5R1,EGF,F13A1,F8,FAM49B,FERMT3,FN1,GAS6,GTPBP2,HGF,ITGA2B,ITGB3,LHFPL2,MAGED2,MMRN1,NHLRC2,OLA1,PCYOX1L,PDGFA,PECAM1,PF4,PHACTR2,PPBP,PROS1,QSOX1,SCCPDH,SELP,SERPINA1,SERPINE1,SERPINE2,SERPINF2,SNCA,SPARC,SRGN,STXBP1,STXBP3,SYTL4,TEX264,TGFB1,TGFB3,THBS1,TIMP1,TMSB4X,TMX3,TOR4A,TREML1,VAMP7,VEGFA,VEGFB,VPS33B,VTI1B,VWF
GO:0030212	Unclassified	n/a	hyaluronan metabolic process	26	4	0.77	5.19481	0.00668	2.17522	ABCC5,AKT1,AP2A1,CD44,CEMIP2,CHP1,CLTC,EGF,FGF2,GUSB,HAS3,HEXA,HEXB,HGF,HMMR,HYAL2,HYAL3,IL15,IL1B,ITIH1,ITIH4,NFKB1,PIM1,SLC9A1,SMPD3,TGFB1
GO:0001774	Unclassified	n/a	microglial cell activation	35	5	1.03	4.85437	0.00342	2.46597	AGER,AIF1,APP,ATM,C1QA,C5AR1,CCL3,CLU,CST7,CTSC,FPR2,GRN,IFNG,IFNGR1,IL6,ITGAM,ITGB2,JAK2,JUN,LDLR,LRRK2,NAMPT,NR1D1,PTPRC,SNCA,STAP1,TLR2,TLR3,TLR6,TLR7,TLR8,TNF,TREM2,TRPV1,TYROBP
GO:0002576	Unclassified	n/a	platelet degranulation	94	12	2.78	4.31655	2e-05	4.69897	A1BG,A2M,ABCC4,ACTN1,ACTN4,ALDOA,ANXA5,APLP2,APOOL,APP,BRPF3,CALM1,CD109,CD36,CD63,CD9,CDC37L1,CFD,CHID1,CLEC3B,CLU,CTSW,CYB5R1,DMTN,ECM1,EGF,ENDOD1,F13A1,F8,FAM3C,FAM49B,FCER1G,FERMT3,FLNA,FN1,GAS6,GTPBP2,HABP4,HGF,ITGA2B,ITGB3,ITIH4,LAMP2,LGALS3BP,LHFPL2,LYN,MAGED2,MANF,MMRN1,NHLRC2,OLA1,P2RX1,PCYOX1L,PDGFA,PECAM1,PF4,PHACTR2,PLEK,POTEKP,PPBP,PROS1,PSAP,QSOX1,RAB27B,SCCPDH,SELP,SERPINA1,SERPINE…
GO:0051290	Unclassified	n/a	protein heterotetramerization	47	6	1.39	4.31655	0.00245	2.61083	ANXA2,ANXA2P2,CBR4,CD74,CPSF6,CPSF7,FARSA,FARSB,GRIN2B,H3C1,H3C10,H3C11,H3C12,H3C2,H3C3,H3C4,H3C6,H3C7,H3C8,H4-16,H4C1,H4C11,H4C12,H4C13,H4C14,H4C15,H4C2,H4C3,H4C4,H4C5,H4C6,H4C8,H4C9,INSR,KRT10,NUDT21,NUP54,NUP58,PDSS1,PDSS2,PKD1,PKD2,RCC1,RRM1,RRM2,S100A10,XRCC6
GO:0048259	Unclassified	n/a	regulation of receptor-mediated endocytosis	64	8	1.89	4.2328	0.00056	3.25181	AAK1,AHI1,ANGPT1,ANKRD13A,ANKRD13B,ANKRD13D,ANXA2,ANXA2P2,AP2A1,ARF1,ARF6,ARRB1,ARRB2,ATAD1,ATXN2,B2M,BICD1,CBL,CD2AP,CD63,CLU,DAB2,DLG4,DNAJC6,DNM2,DRD4,EFNB2,EGF,FLOT1,FMR1,H1-1,HFE,HIP1,HIP1R,HNRNPK,ITGB3,LDLRAP1,LRPAP1,MKLN1,MTMR2,NUMB,OPHN1,PICALM,PICK1,PIK3CB,PLCG2,PPT1,RAB21,RABGEF1,RAC1,SCRIB,SCYL2,SDCBP,SERPINE1,SMAP1,SYK,SYT11,TBC1D5,TNK2,UBQLN2,UNC119,USP46,VEGFA,WASL
GO:0042398	Unclassified	n/a	cellular modified amino acid biosynthetic process	42	5	1.24	4.03226	0.00757	2.1209	ACADM,ALDH7A1,ALDH9A1,ATIC,CARNS1,CHAC1,CHAC2,CHDH,CKB,CKMT1A,CNDP2,DHFR,DHFR2,FPGS,GAMT,GART,GATM,GCH1,GCLC,GCLM,GGCT,GGT1,GGT7,GSS,HAGH,MGST2,MTHFD1,MTHFD1L,MTHFS,NFE2L2,OPLAH,PARK7,PLOD1,PLOD2,PLOD3,PLSCR1,PTDSS1,PTDSS2,SHMT1,SLC27A1,SLC7A11,TMLHE
GO:0051384	Unclassified	n/a	response to glucocorticoid	80	8	2.36	3.38983	0.00443	2.3536	ABCA3,ABCC2,ADAM9,ADM,AGL,AIF1,AKAP13,ALAD,ALPL,ANXA1,ANXA3,AREG,ATP2B1,BAD,BCL2,BCL2L11,BMP6,CAD,CALM3,CASP3,CASP9,CCND1,CDKN1A,CFLAR,CPS1,CREBRF,DDIT4,DNMT3B,DUSP1,EDN1,EIF4E,EIF4EBP1,ERRFI1,FBXO32,FLT3,FOSB,FOXO1,FOXO3,GBA,GLB1,GOT1,GPR83,GSTP1,HNMT,HNRNPU,ICAM1,IGFBP7,IL10,IL1RN,IL6,KLF9,KRAS,NR3C1,PAM,PCK2,PCNA,PDCD7,PFKFB1,PPARGC1B,PTAFR,PTGS2,PTPRU,REST,RHOA,S100B,SERPINF1,SMYD3,SPARC,SRD5…
GO:0030018	Unclassified	n/a	Z disc	70	7	2.07	3.38164	0.00455	2.34199	ACTN1,ACTN4,ANK1,ANK2,ANK3,ATP2B4,BAG3,BIN1,C10orf71,CACNA1D,CAPN3,CAVIN4,CFL2,CSRP1,CTNNB1,DMD,DNAJB6,DST,FBXO22,FBXO32,FHL3,FHOD3,FKBP1A,FKBP1B,FLNA,FLNB,FRG1,GLRX3,HDAC4,HOMER1,HSPB1,IGSF22,ITGB1BP2,JUP,KRT8,MYBPC2,MYBPC3,MYL9,MYOM2,MYZAP,NEBL,NEXN,OBSCN,PAK1,PARVB,PDE4B,PDLIM1,PDLIM2,PDLIM5,PDLIM7,PPP1R12A,PPP1R12B,PPP2R5A,PPP3CA,PPP3CB,PRICKLE4,PSEN2,RYR1,SCN5A,SCN8A,SLC2A1,SLC8A1,SMN1,SMN2,…
GO:0031099	Unclassified	n/a	regeneration	121	12	3.57	3.36134	0.00036	3.4437	ADAM15,ADM,AKIRIN1,ANXA1,ANXA3,APOD,ATIC,AURKA,AXL,BAK1,BCL2,BCL9,BIN3,C5AR1,CAD,CAPN3,CCNA2,CCNB1,CCND1,CD81,CD9,CDK1,CDK4,CDKN1A,CDKN1B,CEBPB,CERS2,CFLAR,CNTF,CPQ,CSNK2A2,CSNK2B,CTNNA1,DAG1,DHFR,DUSP10,DYSF,ENO3,EPHA4,EPPK1,EZH2,FKBP1B,FLT3,FPGS,FZD7,GAS6,GLI1,GPX1,GRN,GSN,GSTP1,HAMP,HFE,HGF,HMOX1,IFRD1,IGF2R,IHH,IL10,INPP5F,JAK2,JAM3,JUN,KLF4,KLF5,LAMB2,LARGE1,LCP1,LGR6,LPIN1,LRIG2,LRP1,MAG,MA…
GO:0044306	Unclassified	n/a	neuron projection terminus	73	7	2.16	3.24074	0.00573	2.24185	AAK1,ACTB,ACTG1,AP1S1,AP3D1,ATP6V0D1,BAIAP2,BLVRB,BSN,CABP4,CAD,CPLX3,CRHBP,CYFIP1,DLG4,DMD,ELK1,EPHA4,FMR1,GCH1,GIT1,GLUL,GNRH1,GOT1,GPER1,GRIK3,HCN3,HNRNPR,HSPA8,ILK,ITGA2,ITSN1,KCNA2,KCNA3,KCNA6,KCNAB2,KCNC4,KIAA1107,LRRK2,MACO1,MICAL1,MME,MOB2,NTRK2,OPHN1,P2RX4,PNOC,POLG,PRKCB,PRRT2,PTPN9,PTPRN2,RAB3A,RAB5A,RGS10,RNF40,ROR1,SEPTIN6,SLC9A6,SNCA,SRI,SYNJ1,SYP,SYT1,SYT11,TANC1,TBC1D24,TPRG1L,TSP…
GO:0042752	Unclassified	n/a	regulation of circadian rhythm	84	8	2.48	3.22581	0.0033	2.48149	ADA,ADCY1,ARNTL,ARNTL2,ATG7,BHLHE40,BTRC,CCAR2,CDK1,CIPC,CLOCK,CREB1,CREM,CRTC1,CRY1,CRY2,CSNK1D,CSNK1E,DDB1,DRD4,EZH2,FBXL3,FBXW11,FBXW7,GNA11,GNAQ,GSK3B,HDAC3,HNRNPD,ID2,KCNA2,KDM2A,KLF10,MAGED1,MAPK10,MAPK8,MAPK9,MTA1,MTOR,NOCT,NONO,NR1D1,NR1D2,NR1H3,NR2F6,OPN3,OPRL1,PER1,PER2,PER3,PHLPP1,PIWIL2,PML,PPARA,PPARG,PPP1CA,PPP1CB,PPP1CC,PRKAA1,PRKDC,PROX1,PSPC1,PTGDS,RBM4,RBM4B,ROCK2,RORA,SFPQ,SIAH…
GO:0006469	Unclassified	n/a	negative regulation of protein kinase activity	184	16	5.43	2.94659	0.00081	3.09151	ABL1,ADAR,ADARB1,AIDA,AKT1,AKT1S1,APC,BMP7,CAMK2N1,CASP3,CAV1,CBL,CBLB,CD300A,CDK5RAP1,CDK5RAP3,CDKN1A,CDKN1B,CDKN1C,CDKN2A,CDKN2B,CDKN2C,CDKN2D,CEACAM1,CEBPA,CEP85,CHMP6,CHORDC1,CHP1,CIB1,CORO1C,DAB2IP,DBNDD2,DEPTOR,DNAJA1,DNAJC3,DTNBP1,DUS2,DUSP1,DUSP10,DUSP14,DUSP16,DUSP18,DUSP19,DUSP2,DUSP22,DUSP3,DUSP4,DUSP5,DUSP6,DUSP7,DUSP8,DVL1,EPHB2,ERRFI1,FBXO7,FGFR1OP,GADD45A,GADD45B,GBA,GGNBP2,GMFB,GM…
GO:0042060	Unclassified	n/a	wound healing	370	32	10.92	2.9304	4.8e-08	7.31876	A2M,ABAT,ACTB,ACTG1,ADAM15,ADAM17,ADAMTS13,ADIPOR2,ADRA2B,AGER,AJUBA,AK3,AKAP1,AKAP10,AKIRIN1,ALOX12,ANO6,ANXA1,ANXA2,ANXA2P2,ANXA5,ANXA6,AP3B1,APOD,ARFGEF1,ARHGAP35,ARHGEF19,ARRB1,ARRB2,AXL,B4GALT1,BCL9,BIN3,BLOC1S3,BLOC1S4,C1GALT1C1,C1QBP,C6orf89,CADM4,CAPN3,CAPZA1,CAPZA2,CAPZB,CARMIL1,CARMIL2,CASK,CASP3,CAV1,CBX5,CCNB1,CD109,CD151,CD36,CD40,CD40LG,CD44,CD59,CD81,CD9,CDC42,CDH3,CDKN1A,CDKN1B,CE…
GO:0071236	Unclassified	n/a	cellular response to antibiotic	113	9	3.34	2.69461	0.00735	2.13371	ABL1,ACTR2,ADCY1,ADCY3,ADCY7,AHR,AIFM1,ANKZF1,ANXA1,APEX1,ATP7A,AXL,BECN1,BNIP3,CBX8,CDK1,CDKN1B,CLU,CRIP1,CYBB,CYP1B1,DAXX,DDX11,DNMT3A,ECT2,EGR1,ENDOG,ETS1,EZH2,FDX1,FOXO1,FOXO3,FXN,HDAC2,HDAC6,HGF,HNRNPA1,HSF1,HSPA5,ID3,IL10,IL18RAP,IL6,IMPACT,ITPR2,JAGN1,KDM6B,KLF2,KLF4,LARP1,LCN2,LRRK2,MAP1LC3A,MAP3K5,MAPK13,MAPK7,MDM2,MEF2C,MET,MYB,NET1,NFE2L2,NQO1,NR4A3,OSER1,PARK7,PAWR,PCGF2,PCNA,PDCD10,P…
GO:0071241	Unclassified	n/a	cellular response to inorganic substance	142	11	4.19	2.6253	0.00323	2.4908	ADCY1,ADCY7,ADD1,ADGRV1,AIFM1,AKR1C3,AKT1,ALAD,ALOX5AP,ANK3,ANXA5,APP,ATF4,ATP13A2,ATP7A,ATRX,B2M,BACE1,BAD,BECN1,BLM,BMP6,BNIP3,BRAF,CACYBP,CALR,CAMK2D,CAPN3,CARF,CCNA2,CCNB1,CDH1,CDK2,CDKN1B,CEBPA,CFLAR,CHUK,CLIC4,CPNE1,CPNE2,CPNE3,CPNE5,CPNE8,CREB1,CRHBP,CRK,CYBB,DAXX,DDI2,DDX11,DLG4,DMTN,DNM2,ECT2,EDN1,EEF2K,EIF2AK3,EIF2S1,EIF4A3,ENDOG,FBP1,FMR1,FOSB,FOXO1,FUS,GPLD1,GSN,GUCY1B1,HFE,HMOX1,HNRN…
GO:0050821	Unclassified	n/a	protein stabilization	147	11	4.34	2.53456	0.0042	2.37675	AAK1,ANK2,ATF7IP,ATP1B1,ATP1B3,BAG2,BAG3,BAG5,BAG6,CALR,CAMLG,CCNH,CCT2,CCT3,CCT4,CCT5,CCT6A,CCT7,CCT8,CDC37,CDC37L1,CDK7,CDKN1A,CHEK2,CHP1,CLU,COG3,COG7,CREB1,CREBL2,CRTAP,DNLZ,DVL1,DVL3,EP300,EPHA4,FBXW7,FLNA,FLOT1,FLOT2,GAPDH,GNAQ,GOLGA7,GRN,GTPBP4,GTSE1,H1-5,HCFC1,HIP1,HIP1R,HPS4,HSP90AA1,HSP90AB1,HSPA1A,HSPD1,HYPK,IFT46,LAMP1,LAMP2,MARCHF7,MCM8,MDM4,MORC3,MTMR9,MUL1,NAA15,NAA16,NAPG,NCLN,NLK…
GO:0009986	Unclassified	n/a	cell surface	475	35	14.06	2.48933	6.1e-07	6.21467	AAMP,ABCA1,ABCA7,ABCB1,ABCC2,ABCG1,ACE,ACKR2,ACKR3,ACKR4,ACVR1B,ACVR2A,ADA,ADAM10,ADAM15,ADAM17,ADAM8,ADAM9,ADAMTS13,ADGRA3,ADGRE1,ADGRV1,ADRA2B,AGER,AIMP1,ALCAM,AMOT,ANK3,ANO6,ANPEP,ANTXR2,ANXA1,ANXA2,ANXA4,ANXA5,AOC3,APMAP,APP,AREG,ARSB,ATP5F1B,ATP5IF1,ATP5PF,ATP6AP2,AXL,B2M,B4GALT1,BACE1,BMPR1A,BMPR2,BSN,BST2,BTN1A1,BTN2A1,BTN2A2,BTN2A3P,BTN3A1,BTN3A2,BTN3A3,BTNL9,C1QBP,C5AR1,CALR,CAPN2,CAPN5,…
GO:0019887	Unclassified	n/a	protein kinase regulator activity	149	11	4.42	2.48869	0.00483	2.31605	ABI1,AFAP1L2,ALKAL2,ALS2,ANKRD54,APC,ATG13,CAB39,CALM1,CALM2,CALM3,CAMK2N1,CASP3,CCL5,CCNA2,CCNB1,CCNB2,CCNB3,CCNC,CCND1,CCND2,CCND3,CCNE1,CCNE2,CCNF,CCNG1,CCNG2,CCNH,CCNI,CCNI2,CCNJ,CCNK,CCNL1,CCNL2,CCNQ,CCNT1,CCNT2,CCNY,CCNYL1,CD24,CDC37,CDK4,CDK5R1,CDKN1A,CDKN1B,CDKN1C,CDKN2A,CDKN2B,CDKN2C,CDKN2D,CHP1,CIB1,CKS1B,CKS2,CSNK2B,CXCL10,DAXX,DAZAP2,DBF4,DBF4B,DDX3X,DGKQ,DNAJC3,DUS2,DUSP19,EGF,ELP1,E…
GO:0032496	Unclassified	n/a	response to lipopolysaccharide	237	17	7	2.42857	0.00207	2.68403	ABCA1,ABCC2,ABL1,ABR,ACP5,ADAM17,ADAM9,ADAMTS13,ADH5,ADM,AICDA,AKAP12,AKAP8,AKIRIN2,AKT1,ALAD,ALPL,ATP2A2,AXL,BCL10,BCR,BMP6,C5AR1,CACTIN,CAPN2,CARD16,CARD8,CASP1,CASP3,CASP8,CASP9,CCL3,CCL5,CCR5,CCR7,CD14,CD180,CD274,CD36,CD55,CD6,CD68,CD80,CD86,CD96,CDC73,CDK19,CDK4,CEBPB,CEBPE,CHMP5,CHUK,CITED1,CNP,CNR1,CNR2,COMT,CPS1,CSF2RB,CTR9,CX3CR1,CXCL10,CXCL5,CXCL8,CXCL9,CYP27B1,DAB2IP,DEFA1B,DEFA3,DUSP…
GO:0005509	Unclassified	n/a	calcium ion binding	385	27	11.42	2.36427	3.1e-05	4.50864	ACER3,ACTN1,ACTN4,ADAM8,ADAMTS13,ADGRE1,ADGRE2,ADGRE3,ADGRE5,ADGRV1,AGRN,AIF1,AMY2A,ANKEF1,ANXA1,ANXA11,ANXA2,ANXA2P2,ANXA3,ANXA4,ANXA5,ANXA6,ANXA7,AOAH,AOC3,ARSA,ASAH2,ASPH,ASTN2,ATP2A1,ATP2A2,BAIAP3,BMP1,BNIP2,BRAF,C1R,C1S,C2CD5,CABP4,CABYR,CACNA1E,CALM1,CALM2,CALM3,CALML4,CALR,CALU,CAMKK2,CANT1,CANX,CAPN1,CAPN12,CAPN14,CAPN2,CAPN3,CAPNS1,CAPS,CAPS2,CBL,CBLB,CCDC47,CD248,CD320,CD69,CD93,CDH1,CD…
GO:0071396	Unclassified	n/a	cellular response to lipid	424	27	12.52	2.15655	0.00195	2.70997	AACS,ABCA1,ABCB4,ABCC2,ABHD2,ABL1,ABL2,ACACA,ADAM15,ADAM9,ADAMTS13,ADCY1,ADCY3,ADNP2,AHR,AICDA,AIFM1,AKAP13,AKAP8,AKR1C3,AKT1,ALOX12,ANXA1,ARID1A,ARNTL,ARRB2,ATM,ATP1A1,ATP1A3,ATP2B1,AXIN1,AXL,BAD,BCL10,BCL2L11,BCL2L2,BCR,BMP6,BMP7,BRCA1,CACTIN,CALCOCO1,CALR,CAPN2,CARD16,CARD8,CARM1,CASP1,CASP9,CBFB,CCDC62,CCL3,CCL5,CCNA2,CCNB1,CCNE1,CCR5,CD14,CD180,CD274,CD36,CD55,CD6,CD68,CD80,CD86,CDC73,CDK19,…
GO:0044297	Unclassified	n/a	cell body	359	20	10.63	1.88147	0.00825	2.08355	ABL1,ACSL4,ACTA2,ADA,ADAM10,ADAM21,ADNP,AGFG1,AIF1,AKAP12,AKAP9,ALCAM,ALS2,AMFR,AMIGO1,ANG,ANXA3,APBB1,APOD,APP,ARHGEF2,ARHGEF7,ASTN2,ATP13A2,ATP1A3,ATP2B1,ATP6AP2,ATP7A,ATXN10,AURKA,AZIN2,BACE1,BAIAP2,BMPR1A,BMPR2,BRD1,C9orf72,CACNA1A,CACNA1F,CACYBP,CAD,CAMK2N1,CANX,CAPN2,CASP3,CASP8,CBX6,CCR2,CCR4,CCT2,CCT3,CCT4,CCT5,CCT7,CCT8,CD200,CD22,CD3E,CDC42,CDK5,CDK5R1,CHRNA10,CIB1,CIT,CKB,CNKSR2,CNN3,C…
GO:0019900	Unclassified	n/a	kinase binding	609	32	18.07	1.77089	0.00293	2.53313	AATF,ABI2,ABL1,ACE,ACSL3,ACTA2,ACTB,ACVR1,ADAM10,ADAM9,ADCY4,ADD2,ADIPOR1,AKAP13,AKAP7,AKT1,ALKAL2,ANGPT1,ANK2,ANKRA2,ANXA5,AP1B1,AP2A1,AP2A2,APC,APPL1,ARHGAP33,ARHGEF7,ARRB1,ARRB2,ATF2,ATF4,ATF5,ATF7,ATG13,ATP1A1,ATP1B1,ATP2B4,AURKA,AURKB,AXIN1,BAD,BAG5,BANK1,BARD1,BCL10,BCL11A,BCL2L1,BCL2L11,BECN1,BICD1,BLNK,BMPR2,BORA,BRSK1,BTG1,C1QBP,CAB39,CACNB3,CACUL1,CADM4,CADPS,CALM1,CALM2,CALM3,CAMK2N1,C…
GO:0031226	Unclassified	n/a	intrinsic component of plasma membrane	875	43	25.9	1.66023	0.00054	3.26761	ABCA1,ABCB11,ABCB4,ABCC1,ABCC2,ABCC3,ABCC5,ABCC8,ABHD12,ABHD17A,ABHD17B,ABHD6,ACKR2,ACKR4,ACVR1,ACVR1B,ACVR1C,ACVR2A,ACVR2B,ADAM17,ADAM22,ADAM29,ADAM8,ADAM9,ADCY1,ADCY3,ADCY4,ADCY7,ADCY9,ADGRB1,ADGRB2,ADGRD1,ADGRE1,ADGRE2,ADGRE3,ADGRE5,ADGRG1,ADGRG5,ADGRL1,ADIPOR1,ADIPOR2,ADORA3,ADRA2B,ADRB2,AGER,AKAP9,ALCAM,AMIGO1,ANKH,APH1A,APH1B,APP,AQP9,ASAH2,ASGR1,ASIC3,ASIC4,ATP1A1,ATP1A3,ATP1B1,ATP1B3,ATP2…
GO:0046983	Unclassified	n/a	protein dimerization activity	950	42	28.19	1.48989	0.0058	2.23657	ABAT,ABCB10,ABCB9,ABCD1,ABCD2,ABCD3,ABCG1,ABCG2,ABTB2,ACAT1,ACCS,ACOT7,ACSL6,ACTN1,ACTN4,ACVR1,ADA2,ADAM10,ADD1,ADD2,ADH5,ADIPOR1,ADIPOR2,ADRB2,AHR,AHRR,AIFM1,AIMP1,AKT1,ALDH3A2,ALDH5A1,ALG2,ALS2,ANG,ANO5,ANO6,ANO7,ANXA1,ANXA6,AOC3,APOBEC3G,APPL1,APPL2,ARF1,ARID3A,ARNT,ARNTL,ARNTL2,ASGR1,ASMT,ASNS,ATF1,ATF2,ATF3,ATF4,ATF6,ATG7,ATIC,ATM,ATP2A1,ATP5IF1,AURKA,AXIN1,AXL,B2M,BAD,BAK1,BANF1,BARD1,BAX,B…
GO:0005615	Unclassified	n/a	extracellular space	1953	86	57.82	1.48737	6.3e-05	4.20066	A1BG,A2M,AARS1,AASDHPPT,ABCA3,ABCB1,ABCB11,ABCB4,ABCB6,ABCC1,ABHD14B,ABHD8,ABI1,ACAT1,ACAT2,ACE,ACLY,ACO1,ACOT7,ACP1,ACP2,ACSL4,ACSM1,ACTA2,ACTB,ACTG1,ACTN1,ACTN4,ACTR1A,ACTR1B,ACTR2,ACTR3,ACTR3B,ACTR3C,ACY1,ACY3,ADA,ADA2,ADAM10,ADAM15,ADAM9,ADAMTS13,ADCY1,ADGRB1,ADGRE5,ADGRG1,ADGRV1,ADH5,ADM,ADNP,ADPRH,ADSS2,AEBP1,AGA,AGAP2,AGO2,AGRN,AHCTF1,AHCY,AHCYL1,AHNAK,AHSA1,AIFM2,AIMP1,AK1,AK2,AKR1A1,AKR1…
GO:0030554	Unclassified	n/a	adenyl nucleotide binding	1273	55	37.77	1.45618	0.00263	2.58004	AACS,AAK1,AARS1,AARS2,AARSD1,AASDH,ABCA1,ABCA10,ABCA11P,ABCA13,ABCA2,ABCA3,ABCA5,ABCA7,ABCA9,ABCB1,ABCB10,ABCB11,ABCB4,ABCB6,ABCB7,ABCB8,ABCB9,ABCC1,ABCC10,ABCC2,ABCC3,ABCC4,ABCC5,ABCC6,ABCC8,ABCD1,ABCD2,ABCD3,ABCD4,ABCE1,ABCF2,ABCF3,ABCG1,ABCG2,ABL1,ABL2,ACACA,ACACB,ACAD9,ACADVL,ACBD3,ACBD4,ACBD5,ACBD6,ACLY,ACOT7,ACSF2,ACSF3,ACSL1,ACSL3,ACSL4,ACSL5,ACSL6,ACSM1,ACSM3,ACSS1,ACSS2,ACTA2,ACTB,ACTG1,…
GO:0008144	Unclassified	n/a	drug binding	1362	57	40.41	1.41054	0.00479	2.31966	AACS,AAK1,AARS1,AARS2,AARSD1,AASDH,ABAT,ABCA1,ABCA10,ABCA11P,ABCA13,ABCA2,ABCA3,ABCA5,ABCA7,ABCA9,ABCB1,ABCB10,ABCB11,ABCB4,ABCB6,ABCB7,ABCB8,ABCB9,ABCC1,ABCC10,ABCC2,ABCC3,ABCC4,ABCC5,ABCC6,ABCC8,ABCD1,ABCD2,ABCD3,ABCD4,ABCE1,ABCF2,ABCF3,ABCG1,ABCG2,ABL1,ABL2,ACACA,ACACB,ACCS,ACE,ACLY,ACSF2,ACSF3,ACSL1,ACSL3,ACSL4,ACSL5,ACSL6,ACSM1,ACSM3,ACSS1,ACSS2,ACTA2,ACTB,ACTG1,ACTR1A,ACTR1B,ACTR2,ACTR3,ACT…
Significant GO terms from downregulated DEGs
GO.ID	Category	Subcategory	GO Term	Annotated	Significant	Expected	Enrichment	weightFisher	NegLog.Pval	Annotated Genes
GO:0090189	Cellular morphogenesis	n/a	regulation of branching involved in ureteric bud morphogenesis	10	2	0.13	15.3846	0.00759	2.11976	HNF1B,HOXB7,LGR4,MAGED1,SIX1,SMO,SOX9,TGFB1,VEGFA,WNT2B
GO:0060042	Cellular morphogenesis	n/a	retina morphogenesis in camera-type eye	29	3	0.39	7.69231	0.00682	2.16622	AHI1,ARL6,ATP8A2,BBS4,CABP4,CCDC66,CDON,DLL1,HIPK1,HIPK2,IHH,LRP5,LRP6,MAN2A1,NAGLU,NECTIN3,NRL,NTRK2,PROX1,PTPRM,RDH13,ROM1,SDK2,SOX9,TFAP2A,THRB,TOPORS,TRPM1,ZHX2
GO:0061213	Development/Differentiation	n/a	positive regulation of mesonephros development	11	2	0.15	13.3333	0.00919	2.03668	BASP1,GATA3,HOXB7,LGR4,MAGED1,SIX1,SMO,SOX9,TGFB1,VEGFA,WNT2B
GO:0098632	Structural	Adhesion	cell-cell adhesion mediator activity	31	3	0.43	6.97674	0.00898	2.04672	ANXA1,ANXA2,BAIAP2,BAIAP2L1,BSG,CD200,CD47,CNN3,DSC2,DSCAML1,DSG2,DSP,EMB,IGSF9,JUP,KRT18,NEXN,NPTN,NRCAM,NTNG1,PAK4,PDLIM1,PDLIM5,PKP2,PPP1CA,RAB10,ROBO3,S100A11,SIRPA,STXBP6,TMOD3
GO:0098609	Structural	Adhesion	cell-cell adhesion	551	17	7.44	2.28495	0.0068	2.16749	ABAT,ABL1,ACTB,ACTG1,ACVR1,ADA,ADAM19,ADAM8,ADAM9,ADD2,ADGRL1,ADGRV1,AFDN,AGER,AIF1,AJUBA,AKNA,AKT1,ALCAM,ALOX12,AMIGO1,AMIGO2,AMIGO3,ANK3,ANXA1,ANXA2,ANXA3,AP3B1,AP3D1,ARG2,ARVCF,ATP2C1,BAD,BAIAP2,BAIAP2L1,BCL10,BCL2,BCL6,BLOC1S4,BMP6,BMP7,BSG,BTLA,BTN2A2,CADM1,CADM3,CAMSAP3,CARD11,CASP3,CAV1,CBFB,CBLL1,CCDC88B,CCL28,CCL5,CCR2,CCR7,CD160,CD164,CD1D,CD2,CD200,CD200R1,CD24,CD27,CD274,CD28,CD2AP,CD…
GO:0010092	Unclassified	n/a	specification of animal organ identity	11	3	0.15	20	0.00037	3.4318	AXIN2,CTNNB1,FGFR1,FRS2,MEF2C,RBPJ,ROBO1,SIX1,SMARCD3,SPRY1,WNT2B
GO:0005251	Unclassified	n/a	delayed rectifier potassium channel activity	12	3	0.17	17.6471	0.00053	3.27572	KCNA2,KCNA3,KCNA6,KCNC3,KCNC4,KCNE3,KCNG1,KCNH2,KCNQ1,KCNQ2,KCNQ5,KCNS3
GO:0016018	Unclassified	n/a	cyclosporin A binding	18	4	0.25	16	9.6e-05	4.01773	NKTR,PPIA,PPIAL4A,PPIAL4D,PPIAL4E,PPIAL4F,PPIAL4G,PPIB,PPID,PPIE,PPIF,PPIG,PPIH,PPIL1,PPIL6,PPP3CA,PPP3R1,PPWD1
GO:0008525	Unclassified	n/a	phosphatidylcholine transporter activity	10	2	0.14	14.2857	0.00808	2.09259	ABCA1,ABCA7,ABCB1,ABCB4,PCTP,PITPNA,PITPNB,PITPNM1,PITPNM2,PLTP
GO:0008146	Unclassified	n/a	sulfotransferase activity	23	3	0.32	9.375	0.00384	2.41567	CHST10,CHST11,CHST12,CHST14,CHST15,CHST2,CHST6,CHST7,DSEL,GAL3ST1,HS2ST1,HS3ST1,HS3ST3B1,HS6ST1,NDST1,NDST2,SULT1A1,SULT1A3,SULT1A4,SULT1B1,TPST1,TPST2,UST
GO:0042026	Unclassified	n/a	protein refolding	34	4	0.46	8.69565	0.00108	2.96658	B2M,BAG5,DNAJA2,DNAJB2,FKBP1A,FKBP1B,HSP90AA1,HSPA13,HSPA14,HSPA1A,HSPA2,HSPA5,HSPA6,HSPA7,HSPA8,HSPA9,HSPD1,NKTR,PDCL,PPIA,PPIAL4A,PPIAL4D,PPIAL4E,PPIAL4F,PPIAL4G,PPIB,PPID,PPIE,PPIF,PPIG,PPIH,PPIL6,SNRNP70,ST13
GO:0000413	Unclassified	n/a	protein peptidyl-prolyl isomerization	37	4	0.5	8	0.00149	2.82681	AIP,CWC27,FKBP11,FKBP14,FKBP15,FKBP1A,FKBP1B,FKBP2,FKBP3,FKBP4,FKBP5,FKBP7,FKBP8,FKBP9,NKTR,PIN1,PIN4,PPIA,PPIAL4A,PPIAL4D,PPIAL4E,PPIAL4F,PPIAL4G,PPIB,PPID,PPIE,PPIF,PPIG,PPIH,PPIL1,PPIL2,PPIL3,PPIL4,PPIL6,PPWD1,PTPA,RANBP2
GO:0003755	Unclassified	n/a	peptidyl-prolyl cis-trans isomerase activity	36	4	0.5	8	0.00152	2.81816	AIP,CWC27,FKBP11,FKBP14,FKBP15,FKBP1A,FKBP1B,FKBP2,FKBP3,FKBP4,FKBP5,FKBP7,FKBP8,FKBP9,NKTR,PIN1,PIN4,PPIA,PPIAL4A,PPIAL4D,PPIAL4E,PPIAL4F,PPIAL4G,PPIB,PPID,PPIE,PPIF,PPIG,PPIH,PPIL1,PPIL2,PPIL3,PPIL4,PPIL6,PPWD1,PTPA
GO:1901016	Unclassified	n/a	regulation of potassium ion transmembrane transporter activity	32	3	0.43	6.97674	0.00898	2.04672	AKAP6,AKAP9,ALG10B,AMIGO1,ANK2,ANK3,ATP1B1,ATP1B3,CAB39,CACNA1D,CAV1,DLG1,DNM2,FHL1,KCNE3,KCNG1,KCNIP2,KCNRG,KLHL24,NEDD4,NEDD4L,NETO1,NETO2,OXSR1,PTEN,RNF207,STK39,SUMO1,TREM2,VAMP2,WWP2,YWHAE
GO:0030282	Unclassified	n/a	bone mineralization	65	5	0.88	5.68182	0.00181	2.74232	ACVR1,ACVR2A,ACVR2B,ADGRV1,ADRB2,ANKH,ANO6,ASGR2,ATP2B1,ATRAID,AXIN2,BCOR,BMP2K,BMP6,BMP7,BMPR1A,BMPR2,CCDC154,CCL3,CCR1,CLEC3B,COL1A2,CYP27B1,DDR2,ECM1,EIF2AK3,ENPP1,ERCC2,FAM20C,FBN2,FBXL15,FGR,HIF1A,ISG15,KLF10,LGR4,LTF,MATN1,MEF2C,MINPP1,NBR1,P2RX7,PHEX,PTGS2,PTK2B,RFLNB,ROR2,S1PR1,SBDS,SBNO2,SLC8A1,SMAD3,SMPD3,SNX10,SOX9,SRGN,TFAP2A,TGFB1,TGFB3,TMEM38B,TRPM4,TUFT1,TXLNG,ZBTB40,ZMPSTE24
GO:0031226	Unclassified	n/a	intrinsic component of plasma membrane	875	24	12.42	1.93237	0.0045	2.34679	ABCA1,ABCB11,ABCB4,ABCC1,ABCC2,ABCC3,ABCC5,ABCC8,ABHD12,ABHD17A,ABHD17B,ABHD6,ACKR2,ACKR4,ACVR1,ACVR1B,ACVR1C,ACVR2A,ACVR2B,ADAM17,ADAM22,ADAM29,ADAM8,ADAM9,ADCY1,ADCY3,ADCY4,ADCY7,ADCY9,ADGRB1,ADGRB2,ADGRD1,ADGRE1,ADGRE2,ADGRE3,ADGRE5,ADGRG1,ADGRG5,ADGRL1,ADIPOR1,ADIPOR2,ADORA3,ADRA2B,ADRB2,AGER,AKAP9,ALCAM,AMIGO1,ANKH,APH1A,APH1B,APP,AQP9,ASAH2,ASGR1,ASIC3,ASIC4,ATP1A1,ATP1A3,ATP1B1,ATP1B3,ATP2…
GO:0000981	Unclassified	n/a	DNA-binding transcription factor activity, RNA polymerase II-specific	1118	26	15.59	1.66774	0.00636	2.19654	ADNP,ADNP2,AEBP1,AEBP2,AHCTF1,AHR,AHRR,AIRE,AKNA,ARHGAP35,ARID1A,ARID1B,ARID2,ARID3A,ARID3B,ARID4A,ARID4B,ARID5A,ARID5B,ARNT,ARNTL,ARNTL2,ASH1L,ATF1,ATF2,ATF3,ATF4,ATF5,ATF6,ATF6B,ATF7,ATRX,BACH1,BACH2,BATF,BATF2,BATF3,BBX,BCL11A,BCL11B,BCL6,BHLHA15,BHLHE40,BHLHE41,BMPR1A,BORCS8-MEF2B,BRD8,BTG2,C9orf40,CAMTA1,CAMTA2,CARF,CARHSP1,CASZ1,CBFB,CC2D1A,CC2D1B,CDC5L,CEBPA,CEBPB,CEBPD,CEBPE,CEBPG,CEBPZ,C…

## Sheet: BNHL-HCV vs BNHL
Table S2f: GO Analysis for DEGs in BNHL/HCV vs BNHL
GO Analysis performed using "topGO" package in R
GO terms with adjusted p-value (weightFisher column) <0.01 considered significant
Significant GO terms from upregulated DEGs
GO.ID	Category	Subcategory	GO Term	Annotated	Significant	Expected	Enrichment	weightFisher	NegLog.Pval	Annotated Genes
GO:2000241	Cell cycle	General	regulation of reproductive process	110	6	1.09	5.50459	0.00079	3.10237	ACVR1B,ACVR1C,ADA,AGO2,AMH,ANKRD31,ANXA5,AR,ARHGDIB,ASPM,ASTL,AURKA,B4GALT1,BMP7,C1QBP,CACNA1H,CALR,CCDC87,CCR6,CDC20,CDC25A,CDC25B,CDC25C,CDKN1B,CFAP69,CIB1,CITED2,CNR1,CTNNB1,DAZL,DUSP1,EAF2,EDNRB,ESR1,FAM170B,FBXO43,FBXO5,FZR1,GCM1,GDF9,GNRH1,GPR3,HDAC2,HDAC4,HORMAD1,HPGDS,HYAL3,INHBA,INSR,INTS13,LFNG,LHFPL2,MEIOC,METTL3,MSX1,NKX3-1,NOTCH1,NPM2,NPR2,OVGP1,OVOL1,OXT,OXTR,P2RY1,PDE3A,PDE5A,PGAM4…
GO:0042127	Cell cycle	General	regulation of cell population proliferation	1207	25	11.99	2.08507	0.00374	2.42713	A4GNT,ABCC4,ABI1,ABL1,ABL2,ACE,ACE2,ACER2,ACER3,ACVR1C,ACVRL1,ADA,ADAM10,ADAM17,ADAMTS1,ADARB1,ADGRB1,ADGRG1,ADM,ADORA2A,ADORA3,ADRA1A,AGER,AGGF1,AGO3,AHR,AIF1,AIMP1,AIMP2,AKIRIN1,AKIRIN2,AKR1B1,AKR1C3,AKT1,AKT2,AKT3,ALDH3A1,ALK,ALOX12,ALOX15B,AMBRA1,ANG,ANGPT1,ANXA1,ANXA2,ANXA2P2,APC,APLN,APOD,APOE,APP,APPL2,AR,AREG,ARG2,ARHGEF2,ARID2,ARNT,ARRB1,ASH2L,ASPH,ASPM,ATAD5,ATF2,ATF3,ATF5,ATM,ATOH8,ATP…
GO:0060767	Cell cycle	General	epithelial cell proliferation involved in prostate gland development	10	2	0.1	20	0.00418	2.37882	AR,CDKN1B,CTNNB1,EAF2,NKX3-1,NOTCH1,SERPINF1,SOX9,STK11,WDR77
GO:0017145	Cell cycle	General	stem cell division	33	3	0.33	9.09091	0.0042	2.37675	AKNA,ARHGEF2,ASPM,CDK2AP2,CUL3,DCT,DOCK7,ETV5,EVI2B,FGF13,FGFR1,FGFR2,FZD7,GNL3,HOXB4,ING2,KIT,LBH,LEF1,NAP1L2,NCOA3,NOTCH1,NUMB,NUMBL,PAFAH1B1,PRDM15,RAB10,SFRP2,SOX5,TIAL1,WWTR1,ZBTB16,ZFP36L2
GO:0072111	Cell cycle	General	cell proliferation involved in kidney development	13	2	0.13	15.3846	0.00711	2.14813	BMP2,BMP7,CFLAR,EGR1,FLCN,GATA3,IL6R,MYC,PDGFB,PDGFD,PDGFRB,PTCH1,STAT1
GO:0002052	Cell cycle	General	positive regulation of neuroblast proliferation	14	2	0.14	14.2857	0.00824	2.08407	ASPM,CTNNB1,CX3CL1,CX3CR1,DCT,DISC1,FZD3,HIF1A,KDM1A,NOTCH1,SMARCD3,SMO,VEGFA,ZNF335
GO:0008356	Cell cycle	General	asymmetric cell division	15	2	0.15	13.3333	0.00944	2.02503	ACTR2,ACTR3,ARHGEF2,ASPM,DOCK7,ETV5,FGF13,GOLGA2,ING2,PARD3,POU5F1,RAB10,RGS14,SOX5,ZBTB16
GO:0000819	Cell cycle	Structural	sister chromatid segregation	180	7	1.79	3.91061	0.00103	2.98716	AKAP8,AKAP8L,ANAPC1,ANAPC11,ANAPC15,ANAPC4,ANAPC5,ANKRD53,APC,ATM,ATRX,AURKB,AURKC,AXIN2,BECN1,BOD1,BUB1,BUB1B,BUB3,CCNB1,CDC20,CDC23,CDC26,CDC27,CDC6,CDCA5,CDCA8,CDK5RAP2,CDT1,CENPC,CENPE,CENPF,CENPK,CHAMP1,CHMP1A,CHMP1B,CHMP2A,CHMP2B,CHMP4A,CHMP4B,CHMP4C,CHMP5,CHMP6,CHMP7,CHTF8,CTCF,CTNNB1,CUL3,DDX11,DDX12P,DIS3L2,DLGAP5,DSCC1,DSN1,DUSP1,DYNC1LI1,ESCO1,ESCO2,ESPL1,FBXO5,FBXW7,FEN1,GEN1,HASPIN,H…
GO:0072686	Cell cycle	Structural	mitotic spindle	103	5	0.99	5.05051	0.0031	2.50864	AAAS,AGBL5,ASPM,ATAT1,AURKA,AURKB,BCCIP,CAPG,CCSAP,CDC14A,CDC14B,CDC14C,CDC42,CDC7,CDK1,CDK5RAP2,CENPE,CEP295,CKAP2L,CLASP2,CLTC,CTTN,DCDC1,DIAPH1,DYNLL1,DYNLT3,ECT2,EFHC1,EML1,EML2,EML3,EML4,ESPL1,FAM161A,FAM83D,GEM,GOLGA2,GPSM2,HAUS3,HDAC3,HECW2,HNRNPU,HSF1,IK,IKBKG,IQCB1,KAT2A,KATNA1,KATNBL1,KDF1,KIF11,KIF18A,KIF18B,KIF20B,KIF22,KIF23,KIFC1,KLHL22,KNSTRN,MAD1L1,MAD2L1,MAK,MAP10,MAP11,MAP4,MAP9…
GO:0051225	Cell cycle	Structural	spindle assembly	100	5	0.99	5.05051	0.00317	2.49894	AAAS,ABRAXAS2,ARHGEF10,ASPM,AURKA,AURKB,AURKC,BCCIP,BIRC5,CCDC155,CCDC69,CCSAP,CDC20,CENPW,CEP192,CEP63,CEP97,CHEK2,CHMP1A,CHMP1B,CHMP2A,CHMP2B,CHMP4B,CHMP4C,CHMP5,CLASP1,CSNK1D,DRG1,DYNC1H1,FBXO5,FLNA,GOLGA2,GOLGA6B,GOLGA8N,GPSM2,HAUS1,HAUS2,HAUS3,HAUS4,HAUS5,HAUS6,HAUS7,HAUS8,HDAC3,HNRNPU,HSPA1A,INO80,KIF11,KIF23,KIF2A,KIF3B,KIF4A,KIFC1,KPNB1,LZTS2,MAP10,MAP9,MAPRE1,MAPRE2,MAPRE3,MLH1,MSTO1,MYB…
GO:0051303	Cell cycle	Structural	establishment of chromosome localization	71	4	0.71	5.6338	0.0054	2.26761	ACTR2,ACTR3,ANKRD53,ATM,BECN1,BOD1,CCDC155,CCNB1,CDC23,CDCA5,CDCA8,CDT1,CENPC,CENPE,CENPF,CENPQ,CHAMP1,CHMP1A,CHMP1B,CHMP2A,CHMP2B,CHMP4A,CHMP4B,CHMP4C,CHMP5,CHMP6,CHMP7,CUL3,DLGAP5,DYNC1H1,FAM83D,GEM,HNRNPU,KATNB1,KIF14,KIF18A,KIF22,KIF2C,KIFC1,KPNB1,MAD1L1,MAJIN,MEI1,MEIOC,MIS12,MLH1,NDC80,NDE1,NDEL1,NUF2,NUMA1,NUP62,PIBF1,PINX1,PSRC1,RAB11A,RAD21L1,RRS1,SEH1L,SPAG5,SPDL1,SPICE1,SUN1,TERB1,TERF…
GO:0030261	Cell cycle	Structural	chromosome condensation	39	3	0.39	7.69231	0.00674	2.17134	ACIN1,AIFM1,AKAP8,AKAP8L,BANF1,CCNB1,CDCA5,CDK1,CHMP1A,DFFB,GPER1,H1-0,H1-1,H1-10,H1-2,H1-3,H1-4,H1-5,H1-6,H1-7,H3-3A,H3-3B,MCPH1,NCAPD2,NCAPD3,NCAPG,NCAPG2,NCAPH,NCAPH2,NIPBL,NUSAP1,PHF13,PHF23,SMC2,SMC4,TENT4A,TOP2A,TTN,WAPL
GO:0090189	Cellular morphogenesis	n/a	regulation of branching involved in ureteric bud morphogenesis	13	3	0.13	23.0769	0.00025	3.60206	HNF1B,HOXB7,LGR4,MAGED1,NOG,PAX8,SIX1,SIX4,SMO,SOX9,TGFB1,VEGFA,WNT2B
GO:0110111	Cellular morphogenesis	n/a	negative regulation of animal organ morphogenesis	21	3	0.21	14.2857	0.00112	2.95078	BCL2,BCOR,BMP7,BMPR2,CEACAM1,CHAD,CITED1,CTNNB1,FBXW7,FOXC1,GATA3,HNF1B,LIMS2,NOG,NOTCH1,PAX8,STAT1,TBX2,THRB,TNF,WNT5A
GO:0072028	Cellular morphogenesis	n/a	nephron morphogenesis	48	5	0.48	10.4167	0.00488	2.31158	AHI1,BCL2,BMP2,BMP7,CITED1,CTNNB1,CTNNBIP1,DCHS1,DLG1,FAT4,FGF2,FGF8,FMN1,FOXD1,GATA3,GZF1,HES1,HNF1B,HOXA11,HOXB7,ILK,KIF26B,KLHL3,LAMA5,LGR4,LZTS2,MAGED1,MYC,NOG,PAX8,PBX1,PDGFRB,PGF,PKD1,PKD2,PTCH1,SIX1,SIX4,SMAD4,SMO,SOX9,STAT1,TGFB1,VEGFA,WNK4,WNT11,WNT2B,WNT6
GO:1905331	Cellular morphogenesis	n/a	negative regulation of morphogenesis of an epithelium	13	2	0.13	15.3846	0.00711	2.14813	BMP7,CITED1,CLASP1,CLASP2,CTNNB1,GATA3,NKD1,PHLDB2,PTEN,STAT1,TBX2,TNF,WNT5A
GO:0060740	Cellular morphogenesis	n/a	prostate gland epithelium morphogenesis	15	2	0.15	13.3333	0.00944	2.02503	AR,BMP7,CYP7B1,ESR1,FEM1B,FGFR2,FRS2,NKX3-1,NOG,NOTCH1,RARG,RXRA,SOX9,TP63,WNT5A
GO:0000788	Chromatin	n/a	nuclear nucleosome	33	3	0.32	9.375	0.0038	2.42022	CENPA,H1-4,H2AB1,H2AB3,H2AW,H3-3A,H3-3B,H3C1,H3C10,H3C11,H3C12,H3C2,H3C3,H3C4,H3C6,H3C7,H3C8,H4-16,H4C1,H4C11,H4C12,H4C13,H4C14,H4C15,H4C2,H4C3,H4C4,H4C5,H4C6,H4C8,H4C9,IRF4,MPHOSPH8
GO:0006335	Chromatin	n/a	DNA replication-dependent nucleosome assembly	32	3	0.32	9.375	0.00385	2.41454	ASF1A,ASF1B,CHAF1A,CHAF1B,H3C1,H3C10,H3C11,H3C12,H3C2,H3C3,H3C4,H3C6,H3C7,H3C8,H4-16,H4C1,H4C11,H4C12,H4C13,H4C14,H4C15,H4C2,H4C3,H4C4,H4C5,H4C6,H4C8,H4C9,HAT1,IPO4,NASP,RBBP4
GO:0031507	Chromatin	n/a	heterochromatin assembly	67	4	0.67	5.97015	0.0044	2.35655	AICDA,ATF7IP,BAHD1,BAZ2A,BEND3,CDKN2A,CENPV,DNMT1,DNMT3A,FAM172A,FAM172BP,H3-3A,H3-3B,H3C1,H3C10,H3C11,H3C12,H3C13,H3C15,H3C2,H3C3,H3C4,H3C6,H3C7,H3C8,H4-16,H4C1,H4C11,H4C12,H4C13,H4C14,H4C15,H4C2,H4C3,H4C4,H4C5,H4C6,H4C8,H4C9,HDAC1,HELLS,HMGA1,MBD1,MBD2,MBD3,MORC2,MPHOSPH8,NAA40,NRDE2,PHF2,PHF8,PPHLN1,RESF1,RRP8,SETDB1,SIRT1,SIRT2,SIRT6,SMARCA5,SMCHD1,SUV39H1,TASOR,TET1,TPR,TRIM28,ZNF304,ZNFX1
GO:0045120	Chromatin	n/a	pronucleus	13	2	0.12	16.6667	0.00663	2.17849	AKAP8,AURKA,CBX1,CCNA2,CENPF,EED,EZH2,HSF1,RIF1,SLC2A1,STPG4,TBP,TET3
GO:0003682	Chromatin	n/a	chromatin binding	461	13	4.57	2.84464	0.0068	2.16749	ACTB,ACTL6A,ACTN4,ACTR6,ADNP,AIRE,AJUBA,ANKRD17,APBB1,APEX1,APTX,AR,ARID1A,ARID3A,ARID3C,ASF1A,ASH1L,ASH2L,ASXL1,ASXL2,ASXL3,ATAD2,ATAD2B,ATF2,ATF5,ATRX,AUTS2,BAHCC1,BAHD1,BAP1,BCAS3,BCL6,BEND6,BMI1,BRD2,BRD3,BRD4,BRIP1,CABIN1,CALCOCO1,CAMTA2,CBX1,CBX2,CBX4,CBX5,CCNT1,CCNT2,CDC45,CDCA5,CDK1,CDK9,CDT1,CDYL,CEBPB,CENPA,CENPB,CENPF,CENPS,CGAS,CHAF1A,CHAF1B,CHD4,CHD7,CHD8,CIC,CITED1,CITED2,CKS2,CLOCK…
GO:0045814	Chromatin	n/a	negative regulation of gene expression, epigenetic	97	5	0.96	5.20833	0.00951	2.02182	AEBP2,ASF1A,ATAD2,ATAD2B,BMI1,CDC45,CDKN2B-AS1,CHRAC1,CREBZF,CTBP1,DNMT1,DNMT3A,DNMT3B,DOT1L,EED,EPC1,EZH1,EZH2,H1-0,H1-1,H1-10,H1-2,H1-3,H1-4,H1-5,H1-6,H1-7,H3-3A,H3-3B,H3C1,H3C10,H3C11,H3C12,H3C13,H3C15,H3C2,H3C3,H3C4,H3C6,H3C7,H3C8,H4-16,H4C1,H4C11,H4C12,H4C13,H4C14,H4C15,H4C2,H4C3,H4C4,H4C5,H4C6,H4C8,H4C9,HAT1,HDAC5,HIRA,HMGA1,HMGB1,JARID2,KCNQ1OT1,KMT2D,LHX2,MACROH2A1,MACROH2A2,MECP2,MIER1,M…
GO:2000738	Development/differentiation	n/a	positive regulation of stem cell differentiation	12	3	0.12	25	0.0002	3.69897	BMP7,DHX36,FOXC1,GATA4,HOXB4,NUDT21,PWP1,SEMA3C,SOX5,SOX6,SOX9,SP7
GO:0030857	Development/differentiation	n/a	negative regulation of epithelial cell differentiation	26	3	0.26	11.5385	0.00211	2.67572	ACVRL1,CAV1,CCND1,CITED1,CTNNB1,DLL1,EZH2,FOXJ2,FRZB,GSK3A,GSK3B,HES1,HOXA7,ID1,IFNG,JAG1,MMP9,NOTCH1,S1PR3,SMO,SOX9,SRSF6,STAT1,TP63,VEGFA,ZEB1
GO:0003197	Development/differentiation	n/a	endocardial cushion development	30	3	0.3	10	0.0032	2.49485	ACVR1,ACVRL1,BMP2,BMP7,BMPR1A,BMPR2,CRELD1,DCHS1,ENG,ERBB3,FGF8,GATA4,HEY1,HEY2,JAG1,MDM2,MDM4,MSX1,NOG,NOS3,NOTCH1,RBPJ,ROBO1,SMAD4,SNAI1,SOX9,TBX2,TBX20,TGFBR1,TGFBR2
GO:0072074	Development/differentiation	n/a	kidney mesenchyme development	11	2	0.11	18.1818	0.00508	2.29414	AMER1,BASP1,BMP7,FOXD1,MYC,PDGFRB,PKD2,SIX1,SIX4,SMAD4,STAT1
GO:0072234	Development/differentiation	n/a	metanephric nephron tubule development	12	2	0.12	16.6667	0.00605	2.21824	ACAT1,FAT4,HES1,LGR4,PAX8,PKD1,PKD2,POU3F3,SOX9,STAT1,WNT7B,WWTR1
GO:0072520	Development/differentiation	n/a	seminiferous tubule development	12	2	0.12	16.6667	0.00605	2.21824	ADGRG1,AR,ATRX,BRIP1,ING2,KIF18A,RAD21L1,REC8,SMAD4,TBC1D20,UBB,WDR48
GO:0072215	Development/differentiation	n/a	regulation of metanephros development	14	2	0.14	14.2857	0.00824	2.08407	BASP1,CITED1,CTNNB1,EGR1,FAT4,HNF1B,MYC,PAX8,PDGFA,PDGFB,PDGFRB,RET,STAT1,WWTR1
GO:0060537	Development/differentiation	n/a	muscle tissue development	270	9	2.68	3.35821	0.00934	2.02965	ACTN3,ACVR1,ADRA1A,AKAP13,AKAP6,AKIRIN1,ALPK2,ALPK3,ARID1A,ARID2,ARNTL,ARRB2,ASB2,ATF3,ATG5,BCL2,BCL9,BCL9L,BIN3,BMP2,BMP7,BMPR1A,BTG2,BVES,CACYBP,CALR,CASQ1,CAV1,CAV2,CBY1,CCNB1,CCNT2,CDK1,CDK5,CDON,CENPF,CFL2,CFLAR,CHD7,CHRNA1,COL19A1,COPS2,CREB1,CSRP1,CTDP1,CTNNB1,CXADR,DCN,DDX17,DDX39B,DDX5,DIPK2A,DKK1,DLG1,DLL1,DLL4,DNER,DSG2,DSP,EDN1,EEF2,EFNB2,EGR1,EGR2,EMD,ENG,EOMES,EP300,EPHB1,ERBB3,ERBB…
GO:0038111	Immune response	Cytokine	interleukin-7-mediated signaling pathway	27	3	0.27	11.1111	0.00235	2.62893	BRWD1,CISH,H3C1,H3C10,H3C11,H3C12,H3C13,H3C15,H3C2,H3C3,H3C4,H3C6,H3C7,H3C8,IL2RG,IL7,IL7R,IRS1,IRS2,JAK1,JAK3,SMARCA4,SOCS1,SOCS2,STAT3,STAT5A,STAT5B
GO:0060333	Immune response	Cytokine	interferon-gamma-mediated signaling pathway	79	6	0.78	7.69231	0.00013	3.88606	B2M,CAMK2B,CAMK2D,CAMK2G,CD44,CDC37,CIITA,FCGR1A,FCGR1B,GBP1,GBP2,HCK,HLA-A,HLA-DPA1,HLA-DQA1,HLA-DQA2,HLA-DQB1,HLA-DQB2,HLA-DRA,HLA-DRB1,HLA-DRB5,HLA-G,HLA-H,HPX,HSP90AB1,ICAM1,IFI30,IFNG,IFNGR1,IFNGR2,IRF1,IRF2,IRF3,IRF4,IRF5,IRF6,IRF7,IRF8,IRF9,IRGM,JAK1,JAK2,MED1,MID1,MT2A,NCAM1,NLRC5,NMI,NR1H2,NR1H3,OAS1,OAS2,OAS3,OASL,PARP14,PARP9,PIAS1,PML,PPARG,PRKCD,PTAFR,PTPN2,SOCS1,SOCS3,SP100,STAT1,SU…
GO:0035458	Immune response	Cytokine	cellular response to interferon-beta	17	3	0.17	17.6471	0.00059	3.22915	AIM2,CAPN2,CDC34,HTRA2,IFI16,IRF1,IRGM,MNDA,NDUFA13,PNPT1,PYHIN1,STAT1,TLR3,TREX1,TRIM6,UBE2G2,UBE2K
GO:0002230	Immune response	Virus	positive regulation of defense response to virus by host	25	3	0.25	12	0.00188	2.72584	AIM2,APOBEC3F,APOBEC3G,CGAS,DDX58,DTX3L,EIF2AK4,ERCC6,IL12B,IL12RB1,IL23A,IL23R,LILRB1,MAVS,PARP9,PQBP1,PYCARD,SELENOK,SIN3A,STAT1,STING1,TRAF3IP2,TRIM44,TRIM6,ZC3H12A
GO:0050858	Immune response	Leukocyte activity	negative regulation of antigen receptor-mediated signaling pathway	26	3	0.26	11.5385	0.00211	2.67572	BTN2A2,CD160,CD22,CD300A,CEACAM1,DUSP22,DUSP3,ELF1,EZR,FCGR2B,FCRL3,GBP1,GPS2,LGALS3,LILRB4,LPXN,PAWR,PHPT1,PLCL2,PRNP,PTPN2,PTPN22,PTPN6,PTPRJ,PVRIG,UBASH3A
GO:0010640	Signaling	Other	regulation of platelet-derived growth factor receptor signaling pathway	19	4	0.19	21.0526	3.2e-05	4.49485	APOD,CBL,CBLB,HGS,HIP1,HIP1R,IFT20,LRIG2,LRP1,MYOCD,NDRG4,PHF14,PTGIR,PTPN12,PTPN2,PTPRJ,SLC9A3R1,SNCA,SRC
GO:0035235	Signaling	Other	ionotropic glutamate receptor signaling pathway	12	2	0.12	16.6667	0.00605	2.21824	APP,CDK5R1,CLN3,CPEB4,GRIK3,GRIK4,GRIK5,GRIN2B,GRIN2D,PTK2B,SULT1A3,TIAM1
GO:0004725	Signaling	Other	protein tyrosine phosphatase activity	83	4	0.82	4.87805	0.0093	2.03152	ACP1,CDC14A,CDC14B,CDC14C,CDC25A,CDC25B,CDC25C,CDKN3,DNAJC6,DUSP1,DUSP10,DUSP11,DUSP12,DUSP14,DUSP15,DUSP16,DUSP18,DUSP19,DUSP2,DUSP22,DUSP23,DUSP26,DUSP28,DUSP3,DUSP4,DUSP5,DUSP6,DUSP7,DUSP8,EYA3,EYA4,MDP1,MTM1,MTMR1,MTMR14,MTMR2,MTMR3,MTMR4,MTMR6,MTMR8,PALD1,PGP,PTEN,PTP4A1,PTP4A2,PTP4A3,PTPDC1,PTPMT1,PTPN1,PTPN11,PTPN12,PTPN13,PTPN18,PTPN2,PTPN22,PTPN23,PTPN4,PTPN6,PTPN7,PTPN9,PTPRA,PTPRB,PTPR…
GO:1901185	Signaling	Other	negative regulation of ERBB signaling pathway	44	3	0.44	6.81818	0.00942	2.02595	AREG,ARHGEF7,CBL,CBLB,CDC42,CHMP6,DAB2IP,DUSP3,EGF,EGFR,EPN1,EPS15,EPS15L1,ERBB2,EREG,ERRFI1,GRB2,HBEGF,HGS,ITGA1,LGMN,NUP62,PSEN1,PTPN12,PTPN18,PTPN2,PTPRJ,RAB7A,RNF115,RNF126,SH3KBP1,SNX5,SNX6,SOCS4,SOCS5,SPRY1,SPRY2,STAM,STAM2,TGFA,TSG101,VPS25,ZFYVE28,ZGPAT
GO:0035335	Signaling	Other	peptidyl-tyrosine dephosphorylation	84	4	0.83	4.81928	0.00973	2.01189	ACP1,CDC14A,CDC14B,CDC14C,CDC25A,CDC25B,CDC25C,CDKN3,DNAJC6,DUSP1,DUSP10,DUSP11,DUSP12,DUSP14,DUSP15,DUSP16,DUSP18,DUSP19,DUSP2,DUSP22,DUSP23,DUSP26,DUSP28,DUSP3,DUSP4,DUSP5,DUSP6,DUSP7,DUSP8,EYA3,EYA4,HACD2,MDP1,MTM1,MTMR1,MTMR14,MTMR2,MTMR3,MTMR4,MTMR6,MTMR8,PALD1,PGP,PTEN,PTP4A1,PTP4A2,PTP4A3,PTPDC1,PTPMT1,PTPN1,PTPN11,PTPN12,PTPN13,PTPN18,PTPN2,PTPN22,PTPN23,PTPN4,PTPN6,PTPN7,PTPN9,PTPRA,PTPR…
GO:0001838	Unclassified	n/a	embryonic epithelial tube formation	98	6	0.97	6.18557	0.00043	3.36653	ABL1,ADM,APAF1,ARHGAP35,ARID1A,BBS4,BCL10,BMP7,CASP3,CC2D2A,CELSR1,CFL1,COBL,CTNNB1,DEAF1,DLC1,DVL1,DVL2,DVL3,FUZ,FZD1,FZD2,FZD3,FZD6,GATA3,GDF7,GLMN,HIF1A,HNF1B,IFT122,IFT172,IFT52,IFT57,KAT2A,KDM2B,KDM6A,KIF20B,LHX2,LIAS,LMO4,LRP6,LUZP1,MED12,MIB1,MKS1,MTHFD1,MTHFD1L,MTHFR,NOG,NPHP3,PAX8,PFN1,PHACTR4,PLXNB2,PRICKLE1,PRKACA,PRKACB,PTCH1,PTK7,RALA,RARA,RARG,RET,RPS7,SALL4,SCRIB,SDC4,SEC24B,SEMA4C…
GO:0042327	Unclassified	n/a	positive regulation of phosphorylation	804	20	7.98	2.50627	0.00053	3.27572	ABCA7,ABI1,ABL1,ACE,ACKR3,ACSL1,ACVR1,ACVR1B,ACVR2A,ACVR2B,ACVRL1,ADAM17,ADAM8,ADAM9,ADCY1,ADCY3,ADCY4,ADCY6,ADCY7,ADCY9,ADNP,ADORA2B,ADRA1A,ADRA1B,ADRA2B,ADRB2,ADTRP,AFAP1L2,AGAP2,AGER,AIF1,AJUBA,AKAP12,AKAP13,AKAP9,AKT1,AKT2,AKTIP,ALK,ALKAL2,ALOX12B,ALOX15,ALS2,AMBRA1,ANG,ANGPT1,ANKRD6,ANXA2,ANXA2P2,APLN,APOE,APP,AR,ARAF,AREG,ARHGAP8,ARHGEF2,ARHGEF5,ARL2BP,ARL6IP5,ARNT,ARRB1,ARRB2,ATG13,ATG14,A…
GO:0032587	Unclassified	n/a	ruffle membrane	79	5	0.76	6.57895	0.00096	3.01773	ABCA7,ADAM17,ADGRE2,AIF1,AKT2,APC,APPL2,ARF4,ARHGAP45,ARHGEF2,C2CD5,CDKL5,CFL1,CIB1,CLASP2,CORO1C,DDX58,DIAPH1,DLC1,DNM2,EEF1A1,EPB41L5,EPHA2,EPS8,EPS8L1,EPS8L2,EZR,FGD2,FGR,HIP1R,IFIT5,INPP5K,ITGA5,ITGAV,ITGB1,ITGB3,JCAD,KANK1,KSR1,LCP1,MACF1,MTMR6,MTMR9,MTSS2,MYO1C,MYO6,NF2,NME1,PACSIN2,PAK1,PDE4A,PDXP,PIP5K1A,PIP5K1C,PLEK,PLEKHA1,PLEKHO1,PPP1R9B,PSD2,PSD3,PSD4,PTPRJ,RAC1,RASGRP2,RHOA,RPS3,SH3Y…
GO:0051290	Unclassified	n/a	protein heterotetramerization	48	4	0.48	8.33333	0.00129	2.88941	ANXA2,ANXA2P2,CBR4,CD74,CPSF6,CPSF7,FARSA,FARSB,GRIN2B,H3C1,H3C10,H3C11,H3C12,H3C2,H3C3,H3C4,H3C6,H3C7,H3C8,H4-16,H4C1,H4C11,H4C12,H4C13,H4C14,H4C15,H4C2,H4C3,H4C4,H4C5,H4C6,H4C8,H4C9,INSR,KRT10,LRP4,NUDT21,NUP54,NUP58,PDSS1,PDSS2,PKD1,PKD2,RCC1,RRM1,RRM2,S100A10,XRCC6
GO:0042802	Unclassified	n/a	identical protein binding	1412	26	14	1.85714	0.0013	2.88606	ABAT,ABCB10,ABCB9,ABCD1,ABCD2,ABCD3,ABCG1,ABCG2,ABI3,ACACA,ACACB,ACADM,ACAT1,ACCS,ACHE,ACOT7,ACSL6,ACTB,ACTG1,ACTN1,ACTN3,ACTN4,ACVR1,ACY1,ACY3,ACYP2,ADA2,ADAM10,ADD1,ADD2,ADH5,ADIPOR1,ADIPOR2,ADORA2A,ADRB2,ADSS1,AGER,AHCY,AHCYL1,AHI1,AHR,AICDA,AIM2,AIMP1,AIRE,AKT1,ALAD,ALAS1,ALB,ALCAM,ALDH18A1,ALDH3A2,ALDH4A1,ALDH5A1,ALDOA,ALDOB,ALK,ALS2,ALS2CL,AMFR,AMOTL1,ANG,ANO2,ANO6,ANXA1,ANXA2,ANXA2P2,ANXA4…
GO:0048471	Unclassified	n/a	perinuclear region of cytoplasm	598	14	5.73	2.44328	0.00177	2.75203	AANAT,AATK,ABCA1,ABCD1,ABL1,ACHE,ACKR3,ACSL3,ACTN4,ADAM10,ADCY10,ADGRB1,AGGF1,AIF1,AIFM1,AKAP13,AKAP6,AKR1B1,ALG2,AMBRA1,AMFR,ANGEL1,ANKRD13A,ANKRD13B,ANKRD13C,ANKRD13D,ANP32A,ANP32C,ANXA2,ANXA4,ANXA6,APBA1,APBA3,APBB1,APC,APC2,APEX1,APLN,APLP1,APOD,APP,ARF1,ARF3,ARF5,ARFGEF1,ARFGEF2,ARHGAP1,ARHGAP10,ASGR2,ASIC3,ASPSCR1,ATN1,ATP2A2,ATP6V0A1,ATP6V0A2,ATP7A,ATP7B,ATP9A,ATP9B,ATRAID,ATXN10,ATXN2,AUR…
GO:0031100	Unclassified	n/a	animal organ regeneration	59	4	0.59	6.77966	0.00277	2.55752	ADM,ANGPT2,ANXA3,ATIC,AURKA,AXL,BAAT,BAK1,C5AR1,CAD,CCNA2,CCND1,CDK1,CDK4,CDKN1A,CEBPB,CSNK2A2,CSNK2B,EGFR,EZH2,FLT3,FPGS,GAS6,GLI1,GSTP1,HAMP,HFE,HGF,HMOX1,IGF2R,IHH,IL10,LCP1,LPIN1,MED1,NOTCH1,NR4A3,PCNA,PFKFB1,PGF,PKM,PNPT1,PPARG,PPAT,PRMT5,PTCH1,PTPRU,RAP1A,REG1A,RGN,SRSF5,SULF2,TGFB1,TGFBR2,TGFBR3,TYMS,UPF2,VTN,WDR35
GO:0015949	Unclassified	n/a	nucleobase-containing small molecule interconversion	29	3	0.29	10.3448	0.0029	2.5376	AK1,AK2,AK4,AK5,AK6,AK7,AK8,AK9,CMPK1,CTPS1,CTPS2,DCTD,DTYMK,DUT,GLRX,GMPR,GMPR2,GSR,GUK1,NME1,NME2,NME3,NME4,NUDT13,RRM1,RRM2,RRM2B,TXNRD1,TYMS
GO:0007623	Unclassified	n/a	circadian rhythm	159	7	1.58	4.43038	0.00313	2.50446	AANAT,ADA,ADCY1,ADORA2A,AHCY,AHR,ARNTL,ARNTL2,ATF4,ATF5,ATG7,BHLHE40,BHLHE41,BTBD9,BTRC,CCAR2,CDK1,CDK4,CIART,CIPC,CLOCK,CPT1A,CREB1,CREM,CRTC1,CRY1,CRY2,CSF2,CSNK1D,CSNK1E,DBP,DDB1,DRD4,DYRK1A,EGFR,EGR1,EGR3,EP300,EZH2,FBXL3,FBXW11,FBXW7,GFPT1,GHRL,GNA11,GNAQ,GPR157,GSK3B,HDAC1,HDAC2,HDAC3,HEBP1,HNF1B,HNRNPD,HNRNPR,HNRNPU,HTR7,HUWE1,ID1,ID2,ID3,IMPDH2,JUN,JUND,KCNA2,KDM2A,KDM5A,KDM8,KLF10,KLF9,K…
GO:0046983	Unclassified	n/a	protein dimerization activity	1047	20	10.38	1.92678	0.0033	2.48149	ABAT,ABCB10,ABCB9,ABCD1,ABCD2,ABCD3,ABCG1,ABCG2,ABTB2,ACAT1,ACCS,ACHE,ACOT7,ACSL6,ACTN1,ACTN3,ACTN4,ACVR1,ADA2,ADAM10,ADD1,ADD2,ADH5,ADIPOR1,ADIPOR2,ADORA2A,ADRA1A,ADRA1B,ADRB2,ADSS1,AHR,AHRR,AIFM1,AIMP1,AKT1,ALDH3A2,ALDH5A1,ALG2,ALS2,ANG,ANO2,ANO5,ANO6,ANO7,ANXA1,ANXA6,AOC3,AOX1,APLN,APOBEC3G,APOE,APPL1,APPL2,AR,ARF1,ARID3A,ARNT,ARNTL,ARNTL2,ASGR1,ASMT,ASNS,ATF1,ATF2,ATF3,ATF4,ATF6,ATG7,ATIC,ATM…
GO:0035999	Unclassified	n/a	tetrahydrofolate interconversion	10	2	0.1	20	0.00418	2.37882	FTCD,MTHFD1,MTHFD1L,MTHFD2,MTHFD2L,MTHFR,MTHFS,SHMT1,SHMT2,TYMS
GO:0035690	Unclassified	n/a	cellular response to drug	319	9	3.17	2.83912	0.00454	2.34294	ABCC2,ABL1,ACER2,ACTB,ADAM15,ADCY1,ADCY3,ADCY6,ADCY7,ADSS1,AGRN,AHR,AIF1,AIFM1,AIM2,ALK,AMIGO1,ANKZF1,ANXA1,APEX1,ARHGEF2,ARRB2,ATF4,ATG7,ATP2B4,ATRX,AXL,B2M,BAD,BAIAP2,BCL11A,BECN1,BLM,BNIP3,BRCA1,CACNA1S,CAD,CASP9,CASTOR1,CASTOR2,CASTOR3,CAV2,CBX8,CCNA2,CD69,CDH1,CDK1,CDK2,CDK4,CDK5R1,CFLAR,CHEK2,CHMP5,CHRM4,CIB2,CRHBP,CRK,CRKL,CTNNA1,CTNNB1,CXCR4,CYBA,CYBB,CYP1B1,DAXX,DCPS,DDI2,DDIT4,DDX11,DNM…
GO:1904668	Unclassified	n/a	positive regulation of ubiquitin protein ligase activity	11	2	0.11	18.1818	0.00508	2.29414	CDC14B,CDC20,FZR1,GOLGA2,GORASP1,MASTL,PLK1,PTEN,RAB1A,UBE2C,UBE2S
GO:0030027	Unclassified	n/a	lamellipodium	166	6	1.59	3.77358	0.00526	2.27901	ABI1,ABI2,ABI3,ABITRAM,ABLIM1,ABLIM3,ACTA2,ACTR2,ACTR3,AIF1,AJUBA,ALS2,AMOT,AMOTL1,APBB1,APBB1IP,APC,APC2,APP,ARAP3,ARHGAP31,ARHGEF6,ARHGEF7,ARPC2,ARPC3,ARPC5,BCAR1,BRK1,CAPG,CARMIL1,CARMIL2,CCDC88A,CD44,CDC42BPA,CDC42BPB,CDH1,CDH2,CDK5,CFL1,CIB1,CORO1A,CORO1B,CORO1C,CSPG4,CTNNA1,CTNNA3,CTNNB1,CTNND1,CTTN,CYFIP1,DAG1,DBN1,DBNL,DGKZ,DNM2,DOCK8,DPP4,DUSP22,DYNLT1,DYSF,ENAH,EPHA2,EVL,FAM89B,FAT1,FER…
GO:0071637	Unclassified	n/a	regulation of monocyte chemotactic protein-1 production	12	2	0.12	16.6667	0.00605	2.21824	AGER,APOD,C1QTNF3,CLEC7A,ERBIN,GSTP1,IL1B,LGALS9,MCOLN2,SELENOK,SOCS5,SYK
GO:0000900	Unclassified	n/a	translation repressor activity, mRNA regulatory element binding	13	2	0.13	15.3846	0.0071	2.14874	CELF1,CPEB1,CPEB2,CPEB3,CPEB4,DHFR,PAIP2,PAIP2B,PURA,RARA,SHMT1,TYMS,ZNF540
GO:0060602	Unclassified	n/a	branch elongation of an epithelium	13	2	0.13	15.3846	0.00711	2.14813	AREG,ESR1,FGFR2,HNF1B,MED1,RDH10,SIX1,SIX4,SOX9,SPRY1,SPRY2,TGFB1,WNT5A
GO:0009263	Unclassified	n/a	deoxyribonucleotide biosynthetic process	13	2	0.13	15.3846	0.00711	2.14813	ADK,AK5,CDADC1,DCTD,DTYMK,DUT,GUK1,RRM1,RRM2,RRM2B,SHMT1,TBPL1,TYMS
GO:0009880	Unclassified	n/a	embryonic pattern specification	40	3	0.4	7.5	0.00724	2.14026	BASP1,BMP7,C2CD3,CITED1,COBL,CTNNB1,CXXC4,DISP1,DLL1,EFNB1,EPB41L5,ERBB4,FGFR2,FRS2,FZD5,IHH,KDM6A,LRP6,NRARP,NRP1,NRP2,PCSK6,PGAP1,PLD6,PTCH1,SATB2,SEMA3A,SEMA3F,SMAD1,SMAD2,SMAD3,SMAD4,SMAD5,STIL,TBX6,TBXT,TIFAB,TMED2,WNT5A,ZBTB16
GO:0033646	Unclassified	n/a	host intracellular part	14	2	0.13	15.3846	0.00769	2.11407	BICD1,CNOT7,FMR1,GBP2,GBP4,GBP6,GBP7,LMAN1,PF4,PI4KA,RAB29,SCO1,TOP2A,TOP2B
GO:0044389	Unclassified	n/a	ubiquitin-like protein ligase binding	287	8	2.84	2.8169	0.0078	2.10791	ABI2,ACTG1,ACVR1B,AICDA,AMBRA1,ANAPC2,ANKRA2,APBB1,APC,ARIH1,ARRB1,ARRB2,ARRDC1,ATF6,ATP6V0C,ATXN3,AURKA,AXIN1,AXIN2,BAG1,BAG2,BAG4,BAG5,BAG6,BCL10,BCL2,BECN1,BID,BLZF1,BOK,BRCA1,CACUL1,CACYBP,CALR,CAMLG,CASC3,CASP10,CASP8,CBS,CCDC50,CCNB1,CCT2,CD40,CDK5RAP3,CDKN1A,CEBPB,CHEK2,CKB,CLU,CUL1,CUL2,CUL3,CUL4A,CUL4B,CUL5,CUL7,CUL9,CXCR4,DAXX,DBT,DDRGK1,DDX58,DERL1,DET1,DLG3,DNAJA1,DNM1L,DTX1,DTX3L,EGF…
Significant GO terms from downregulated DEGs
GO.ID	Category	Subcategory	GO Term	Annotated	Significant	Expected	Enrichment	weightFisher		Annotated Genes
GO:0035137	Cellular morphogenesis	n/a	hindlimb morphogenesis	18	2	0.14	14.2857	0.00824		AFF3,BMPR1A,CHD7,CTNNB1,FGF8,FMN1,GNAS,MED1,MSX1,NOTCH1,OSR2,PITX1,PTCH1,RARG,RPGRIP1L,TP63,WNT3,ZBTB16
GO:0030878	Development/Differentiation	n/a	thyroid gland development	16	2	0.12	16.6667	0.00652		FGF8,FOXE1,HOXA3,HOXA5,HOXB3,MAP2K1,MAPK1,MAPK3,PAX8,RAF1,SIX1,SMAD3,SRF,TG,THRA,THRB
GO:0032332	Development/Differentiation	n/a	positive regulation of chondrocyte differentiation	16	2	0.12	16.6667	0.00652		ACVRL1,ANXA2,ANXA2P2,BMP6,HOXA11,LOXL2,PKDCC,POR,RELA,RUNX2,SMAD3,SOX5,SOX6,SOX9,ZBTB16,ZNF219
GO:0051132	Immune response	Leukocyte activity	NK T cell activation	12	2	0.09	22.2222	0.00366		CD300A,ELF4,HSPH1,IL12A,IL12B,IL15,IL18,IL23A,IL23R,IL6R,RASAL3,ZBTB7B
GO:0032816	Immune response	Leukocyte activity	positive regulation of natural killer cell activation	18	2	0.14	14.2857	0.00824		AP1G1,AXL,BLOC1S3,FLT3LG,GAS6,IL12A,IL12B,IL15,IL18,IL23A,IL23R,IL6R,LAMP1,RASGRP1,TICAM1,TOX,TYROBP,ZBTB1
GO:0007216	Signaling	Other	G protein-coupled glutamate receptor signaling pathway	11	2	0.08	25	0.00307		DAGLA,DAGLB,GRIK3,GRM1,GRM2,GRM4,GRM8,HOMER1,HOMER2,HOMER3,TRPM1
GO:0070884	Signaling	Other	regulation of calcineurin-NFAT signaling cascade	30	3	0.23	13.0435	0.00153		ACTN3,AKAP6,ATP2B4,C10orf71,CAMTA1,CHERP,CHP1,CIB1,DYRK2,EFHB,ERBB3,FHL2,GSK3B,HOMER2,HOMER3,LMCD1,MAPK7,MTOR,MYOZ2,NFAT5,NRG1,PRNP,PTBP1,RCAN1,RCAN2,RCAN3,SLC9A1,SPPL3,STIMATE,TNF
GO:0043235	Signaling	Other	receptor complex	280	9	2.16	4.16667	0.00087		ABHD12,ABHD6,ACVR1,ACVR1B,ACVR1C,ACVR2A,ACVR2B,ACVRL1,ADGRV1,ADRB2,AHR,AIP,ALCAM,ALK,APBB1IP,APP,AXL,B2M,BIRC2,BMP2,BMPR1A,BMPR2,CACNG3,CALCRL,CAPRIN2,CD14,CD200R1,CD247,CD36,CD3D,CD3E,CD3G,CD4,CD40,CD44,CD6,CD74,CD79A,CD79B,CD8A,CD8B,CEACAM1,CHRFAM7A,CHRNA1,CHRNA2,CHRNA5,CHRNA6,CHRNA9,CHRNB1,CHRNE,CHUK,CNIH2,CNIH3,CPT1C,CR1L,CR2,CSF1R,CSF2RA,CSF2RB,CSF3R,DDR2,DIABLO,DLG1,DLG3,DLG4,EBI3,EGF,EGFR,…
GO:0005102	Signaling	Other	signaling receptor binding	1055	16	8.28	1.93237	0.0069		A2M,AAK1,ABCA1,ABL1,ACE,ACTN1,ACTN3,ACTN4,ACVR2A,ACVR2B,ADA2,ADAM10,ADAM11,ADAM15,ADAM17,ADAM22,ADAM9,ADAMTS13,ADAMTS5,ADM,ADM2,ADORA2A,AIMP1,AIP,AKAP5,AKAP9,ALCAM,ALKAL2,ALKBH1,AMH,AMN,ANG,ANGPT1,ANGPT2,ANKRA2,ANKRD13C,ANKS1A,ANKS1B,ANXA1,ANXA5,ANXA7,AP2A1,AP2M1,APLN,APLP1,APOE,APOL2,APP,AR,ARAP1,AREG,ARF4,ARFGEF2,ARHGEF1,ARHGEF11,ARHGEF12,ARID1A,ARID5A,ARNT,ARNTL,ARPP19,ARRB1,ARRB2,ARRDC3,ASIP,…
GO:0048041	Structural	Adhesion	focal adhesion assembly	67	5	0.51	9.80392	0.00016		ABL1,ACTN1,ACTN3,ACVRL1,AJUBA,APOD,ARHGAP6,ARHGEF7,BCAS3,BCL2,BCR,CAMSAP3,CLASP1,CLASP2,CORO1C,CTTN,DAPK3,DLC1,DMTN,DUSP22,DUSP3,EFNA5,EPB41L5,FERMT2,FMN1,GPM6B,IQGAP1,ITGA2,ITGB1BP1,LAMA5,LDB1,LIMS1,LRP1,MACF1,MAP4K4,MMP14,NRP1,PDPK1,PEAK1,PHLDB2,PIP5K1A,PPM1F,PTEN,PTK2,PTK2B,PTPRJ,PTPRK,RAC1,RCC2,RHOA,ROCK1,ROCK2,S100A10,SDC4,SLC9A1,SLK,SMAD3,SORBS1,SRC,TAOK2,TESK2,THBS1,TRIP6,TSC1,VEGFA,WDPCP,…
GO:1901203	Structural	General	positive regulation of extracellular matrix assembly	10	2	0.08	25	0.00252		CLASP1,CLASP2,DAG1,EMILIN1,PHLDB1,PHLDB2,RGCC,SMAD3,SOX9,TGFB1
GO:0051497	Structural	General	negative regulation of stress fiber assembly	14	2	0.11	18.1818	0.005		ARAP1,ARHGAP6,CLASP1,CLASP2,DLC1,INPP5K,MET,PFN1,PHLDB2,PPFIA1,S1PR1,STMN1,WAS,WASF2
GO:0005911	Structural	General	cell-cell junction	324	9	2.5	3.6	0.00888		ABCB11,ABCB4,ABCC2,ABI2,ACTN1,ACTN4,ACTR3,ADAM15,ADAM17,ADD3,ADGRB1,ADGRL3,AFDN,AHI1,AHNAK,AJAP1,AJM1,AJUBA,AKAP6,AKR1B1,AKT1,AMOT,AMOTL1,ANK2,ANK3,ANKRD23,APC,APP,AQP3,ARHGAP17,ARHGEF2,ARVCF,ASH1L,ATP1A1,ATP1A2,ATP1B1,ATP2A2,B4GALT1,BAIAP2L2,BVES,CADM1,CADM3,CADM4,CAMSAP3,CASK,CCDC85C,CCND1,CD2,CD2AP,CD3E,CD53,CD96,CDC42BPA,CDC42BPB,CDH1,CDH2,CDH24,CDH5,CDK4,CEACAM1,CFL1,CGN,CGNL1,CLDN11,CLDN12,…
GO:0021535	Structural	Movement	cell migration in hindbrain	11	2	0.08	25	0.00307		ARL13B,CEND1,DAB1,FLNA,ITGB1,LEF1,PLXNA2,RBFOX2,RERE,SEMA4C,TTBK2
GO:0004115	Unclassified	n/a	3',5'-cyclic-AMP phosphodiesterase activity	10	2	0.08	25	0.0026		PDE2A,PDE3A,PDE3B,PDE4A,PDE4B,PDE4D,PDE7A,PDE7B,PDE8A,PDE8B
GO:1902259	Unclassified	n/a	regulation of delayed rectifier potassium channel activity	12	2	0.09	22.2222	0.00366		AKAP6,ANK3,KCNAB1,KCNE2,KCNE3,KCNE5,KCNG1,KCNRG,NOS1AP,RNF207,SUMO1,VAMP2
GO:0042738	Unclassified	n/a	exogenous drug catabolic process	12	2	0.09	22.2222	0.00366		CYP2C18,CYP2C8,CYP2D6,CYP2D7,CYP2E1,CYP2F1,CYP2J2,CYP2R1,CYP2S1,CYP2U1,NR1I2,NUDT15
GO:0016712	Unclassified	n/a	oxidoreductase activity, acting on paired donors, with incorporation or reduction of molecular oxygen, reduced flavin or flavoprotein as one donor, and incorporation of one atom of oxygen	14	2	0.11	18.1818	0.0052		COQ6,CYP1A1,CYP1B1,CYP2C18,CYP2C8,CYP2D6,CYP2D7,CYP2E1,CYP2F1,CYP2J2,CYP2R1,CYP2S1,CYP2U1,CYP3A43
GO:2000811	Unclassified	n/a	negative regulation of anoikis	15	2	0.12	16.6667	0.00574		BCL2,CAV1,CEACAM6,ITGA5,ITGB1,MCL1,NOTCH1,NTRK2,PDK4,PIK3CA,PTK2,PTRH2,SRC,TLE1,ZNF304
GO:0008395	Unclassified	n/a	steroid hydroxylase activity	17	2	0.13	15.3846	0.0077		CH25H,CYP1A1,CYP1B1,CYP27A1,CYP2C18,CYP2C8,CYP2D6,CYP2D7,CYP2E1,CYP2F1,CYP2J2,CYP2R1,CYP2S1,CYP2U1,CYP39A1,CYP3A43,CYP7B1
GO:0043949	Unclassified	n/a	regulation of cAMP-mediated signaling	26	3	0.2	15	0.001		APLP1,ARRDC3,ATP2B4,CDC34,CGAS,CRTC3,GIPR,GNAI1,GNAI2,GSK3A,LPAR1,MGRN1,MRAP2,OPRL1,PDE2A,PDE3A,PDE3B,PDE4A,PDE4D,PRKCA,RAPGEF2,RASD2,RGS2,SCT,UBE2B,UCN
GO:0016018	Unclassified	n/a	cyclosporin A binding	19	2	0.15	13.3333	0.0096		NKTR,PPIA,PPIAL4A,PPIAL4D,PPIAL4E,PPIAL4F,PPIAL4G,PPIB,PPIC,PPID,PPIE,PPIF,PPIG,PPIH,PPIL1,PPIL6,PPP3CA,PPP3R1,PPWD1
GO:0008146	Unclassified	n/a	sulfotransferase activity	31	3	0.24	12.5	0.0018		CHST10,CHST11,CHST12,CHST13,CHST14,CHST15,CHST2,CHST3,CHST5,CHST6,CHST7,DSEL,GAL3ST1,GAL3ST2,GAL3ST4,HS2ST1,HS3ST1,HS3ST3B1,HS6ST1,HS6ST2,NDST1,NDST2,SULT1A1,SULT1A2,SULT1A3,SULT1A4,SULT1B1,SULT1C4,TPST1,TPST2,UST
GO:0005249	Unclassified	n/a	voltage-gated potassium channel activity	43	3	0.34	8.82353	0.0046		HCN2,HCN3,KCNA2,KCNA3,KCNA6,KCNAB1,KCNAB2,KCNAB3,KCNC3,KCNC4,KCND1,KCND3,KCNE2,KCNE3,KCNE5,KCNG1,KCNG2,KCNH2,KCNH3,KCNH4,KCNH8,KCNIP2,KCNJ1,KCNJ10,KCNJ11,KCNJ14,KCNJ15,KCNJ16,KCNJ18,KCNJ2,KCNJ3,KCNK1,KCNK6,KCNK9,KCNMA1,KCNQ1,KCNQ2,KCNQ3,KCNQ4,KCNQ5,KCNS3,PKD2,SNAP25
GO:1903035	Unclassified	n/a	negative regulation of response to wounding	61	4	0.47	8.51064	0.00122		ABAT,ADTRP,AGER,AJAP1,ALOX12,ANXA2,ANXA2P2,ANXA5,APOE,CASK,CD109,CD34,CD9,CDKN1A,CDKN1B,CEACAM1,CERS2,CLASP1,CLASP2,CRK,DUSP10,EDN1,EPHA4,EPPK1,F12,FGF2,GJA1,GP1BA,HMGCR,INPP5F,KLKB1,LRIG2,MDK,NOS3,PDGFA,PDGFB,PHLDB2,PLAU,PLAUR,PRKCD,PROC,PROS1,PTEN,PTPRS,RGMA,RTN4R,RTN4RL1,SERPINB2,SERPINE1,SERPINE2,SERPINF2,SIGLEC10,SMAD3,TFPI,THBD,THBS1,TMPRSS6,TNR,UBASH3B,USF1,VTN
GO:0098936	Unclassified	n/a	intrinsic component of postsynaptic membrane	64	4	0.49	8.16327	0.00168		ABHD17A,ABHD17B,ABHD6,ADAM22,ADCY1,ADORA2A,ADRA1A,CACNG3,CANX,CDH2,CHRNA1,CHRNA10,CHRNA6,CHRNA9,CHRNB1,CHRNE,CLSTN1,CLSTN2,CLSTN3,CNIH2,CSPG5,DAGLA,EFNB2,EPHA4,EPHB2,ERBB4,FLRT3,FXYD6,GABRA4,GABRB2,GRIK4,GRIK5,GRM2,GSG1L,HTR3A,KCNA3,KCND3,LRFN1,LRFN3,LRFN4,LRRC4,LRRC4C,LRRTM2,NECTIN3,NETO1,NLGN2,NLGN3,NPTN,NRCAM,NRP1,NRP2,P2RX1,P2RX6,PLPPR4,PTPRO,PTPRS,SLC16A3,SLC30A1,SLC6A3,SLC6A4,SLC6A9,SLC8A1,…
GO:0030166	Unclassified	n/a	proteoglycan biosynthetic process	50	3	0.38	7.89474	0.00662		ACAN,B3GALT6,B3GAT1,B3GAT3,BMPR2,CANT1,CHPF,CHPF2,CHST10,CHST11,CHST12,CHST13,CHST14,CHST15,CHST3,CHST7,CHSY1,CHSY3,CSGALNACT1,CSGALNACT2,CSPG4,CSPG5,CTNNB1,CYTL1,DCN,DSE,DSEL,EXT1,EXT2,EXTL2,EXTL3,FAM20B,FOXL1,GAL3ST4,GLCE,HS2ST1,HS3ST1,HS3ST3B1,HS6ST1,HS6ST2,NDST1,NDST2,PXYLP1,SLC35D1,TCF7L2,UGDH,UST,VCAN,XYLT1,XYLT2
GO:0099699	Unclassified	n/a	integral component of synaptic membrane	83	5	0.64	7.8125	0.00136		ABHD6,ADAM22,ADCY1,ADORA2A,ADRA1A,APH1A,ATP2B1,ATP2B4,CACNA1D,CACNG3,CADM3,CANX,CDH2,CHRNA1,CHRNA10,CHRNA6,CHRNA9,CHRNB1,CHRNE,CLSTN1,CLSTN2,CLSTN3,CNIH2,CNR1,CSPG5,DAGLA,EFNB2,EPHA4,EPHB2,ERBB4,FLRT3,FXYD6,GABRA4,GABRB2,GPM6A,GRIK4,GRIK5,GRM2,GSG1L,HTR3A,ITGB1,KCNA2,KCNA3,KCND3,KCNJ3,LRFN1,LRFN3,LRFN4,LRRC4,LRRC4C,LRRTM2,NCSTN,NECTIN1,NECTIN3,NETO1,NLGN2,NLGN3,NPTN,NRCAM,NRP1,NRP2,P2RX1,P2RX6,P2…
GO:1903779	Unclassified	n/a	regulation of cardiac conduction	52	3	0.4	7.5	0.00739		ACE2,AHCYL1,ANK2,ASPH,ATP1A1,ATP1A2,ATP1A3,ATP1A4,ATP1B1,ATP1B3,ATP2A1,ATP2A2,ATP2A3,ATP2B1,ATP2B2,ATP2B4,CALM1,CALM2,CALM3,CAMK2D,CASQ1,CAV1,CORIN,CXADR,DMPK,EHD3,FKBP1B,FLNA,FXYD1,FXYD2,FXYD6,FXYD7,ITPR1,ITPR2,ITPR3,KCNJ11,NPR2,PDE4D,PRKACA,RANGRF,RNF207,RYR1,RYR2,RYR3,SLC8A1,SLC8A3,SRI,STIM1,TMEM65,TNNI3K,TRPC1,TRPM4
GO:0034703	Unclassified	n/a	cation channel complex	137	6	1.06	5.66038	0.00702		ABCC8,ABHD12,ABHD6,AKAP6,AKAP9,AMIGO1,ATP2A1,CACHD1,CACNA1A,CACNA1B,CACNA1D,CACNA1E,CACNA1F,CACNA1G,CACNA1H,CACNA1I,CACNA1S,CACNA2D1,CACNA2D2,CACNA2D3,CACNA2D4,CACNB1,CACNB3,CACNB4,CACNG3,CALM1,CALM2,CALM3,CATSPER1,CATSPER2,CATSPER3,CATSPERB,CATSPERE,CATSPERG,CATSPERZ,CNIH2,CNIH3,CNTNAP2,CPT1C,CTTN,DLG3,DLG4,EPS8,FKBP1A,FKBP1B,GRIK3,GRIK4,GRIK5,GRIN2B,GRIN2D,HCN2,HERPUD1,HSPA2,HTR3A,HTR3B,KCNA2,K…
GO:0098978	Unclassified	n/a	glutamatergic synapse	260	8	2	4	0.0009		ABHD17A,ABHD17B,ABHD17C,ABHD6,ABLIM3,ABR,ACAN,ACTB,ACTN1,ADAM10,ADAM22,ADCY1,ADGRL3,ADORA2A,ADORA2B,ADRA1A,AKAP9,AP2B1,AP3D1,APBA1,APOE,ARC,ARF1,ARF4,ARF6,ARHGAP22,ARHGAP44,ARHGEF2,ARPC2,ARPC5L,ATP2B1,ATP2B2,ATP2B4,BAIAP2,BCR,BSN,C1QBP,CACNG3,CADPS,CAMK1,CAMK4,CANX,CBLN2,CDH1,CDK5,CDKL5,CHMP2B,CLSTN1,CLSTN2,CLSTN3,CNIH2,CNKSR2,CNR1,CORO1A,CPT1C,CRTC1,CSPG5,CTBP1,CTBP2,CTNND1,CTTNBP2,DAG1,DBN1,DGK…

## Sheet: Overlap 1
Table S2g: WebGestalt GO Analysis on Overlap 1 Genes (upregulated DEGs between BNHL/HCV, BNHL, and HCV vs HD)
- Overlap 1 includes n=65 genes
Ontology	Manually Currated Category	geneSet	description	link	size	overlap	expect	enrichmentRatio	pValue	FDR	NegLog10(FDR)	overlapId	userId
BP	Development/Differentiation	GO:0070168	negative regulation of biomineral tissue development	http://amigo.geneontology.org/amigo/term/GO:0070168	14	3	0.0718343	41.7628	4.475e-05	0.0371505	1.43004	4851;9475;54880	BCOR;NOTCH1;ROCK2
BP	Development/Differentiation	GO:0045652	regulation of megakaryocyte differentiation	http://amigo.geneontology.org/amigo/term/GO:0045652	45	4	0.230896	17.3238	7.92113e-05	0.0469296	1.32855	4297;8085;23112;27327	KMT2A;KMT2D;TNRC6A;TNRC6B
BP	Development/Differentiation	GO:0009790	embryo development	http://amigo.geneontology.org/amigo/term/GO:0009790	610	12	3.12992	3.83396	4.82349e-05	0.0371505	1.43004	675;3054;4041;4297;4849;4851;7798;8289;10194;54880;57178;65125	ARID1A;BCOR;BRCA2;CNOT3;HCFC1;KMT2A;LRP5;LUZP1;NOTCH1;TSHZ1;WNK1;ZMIZ1
MF	Epigenetic	GO:0042800	histone methyltransferase activity (H3-K4 specific)	http://amigo.geneontology.org/amigo/term/GO:0042800	14	3	0.0684845	43.8056	3.87731e-05	0.0293839	1.53189	4297;8085;23067	KMT2A;KMT2D;SETD1B
BP	Epigenetic	GO:0051568	histone H3-K4 methylation	http://amigo.geneontology.org/amigo/term/GO:0051568	44	4	0.225765	17.7175	7.24456e-05	0.046498	1.33257	4297;8085;23067;54880	BCOR;KMT2A;KMT2D;SETD1B
BP	Reg biosynthetic/metabolic process	GO:2000113	negative regulation of cellular macromolecule biosynthetic process	http://amigo.geneontology.org/amigo/term/GO:2000113	1009	17	5.1772	3.28363	6.96385e-06	0.0178785	1.74767	675;1822;3054;4773;4849;4851;8085;8289;10194;23112;23367;27327;54880;56252;57507;83860;162979	ARID1A;ATN1;BCOR;BRCA2;CNOT3;HCFC1;KMT2D;LARP1;NFATC2;NOTCH1;TAF3;TNRC6A;TNRC6B;TSHZ1;YLPM1;ZNF296;ZNF608
BP	Reg biosynthetic/metabolic process	GO:0010558	negative regulation of macromolecule biosynthetic process	http://amigo.geneontology.org/amigo/term/GO:0010558	1062	17	5.44915	3.11975	1.37899e-05	0.0254584	1.59417	675;1822;3054;4773;4849;4851;8085;8289;10194;23112;23367;27327;54880;56252;57507;83860;162979	ARID1A;ATN1;BCOR;BRCA2;CNOT3;HCFC1;KMT2D;LARP1;NFATC2;NOTCH1;TAF3;TNRC6A;TNRC6B;TSHZ1;YLPM1;ZNF296;ZNF608
BP	Reg biosynthetic/metabolic process	GO:0031327	negative regulation of cellular biosynthetic process	http://amigo.geneontology.org/amigo/term/GO:0031327	1098	17	5.63386	3.01747	2.13865e-05	0.0254584	1.59417	675;1822;3054;4773;4849;4851;8085;8289;10194;23112;23367;27327;54880;56252;57507;83860;162979	ARID1A;ATN1;BCOR;BRCA2;CNOT3;HCFC1;KMT2D;LARP1;NFATC2;NOTCH1;TAF3;TNRC6A;TNRC6B;TSHZ1;YLPM1;ZNF296;ZNF608
BP	Reg biosynthetic/metabolic process	GO:0009890	negative regulation of biosynthetic process	http://amigo.geneontology.org/amigo/term/GO:0009890	1116	17	5.72622	2.9688	2.64434e-05	0.0254584	1.59417	675;1822;3054;4773;4849;4851;8085;8289;10194;23112;23367;27327;54880;56252;57507;83860;162979	ARID1A;ATN1;BCOR;BRCA2;CNOT3;HCFC1;KMT2D;LARP1;NFATC2;NOTCH1;TAF3;TNRC6A;TNRC6B;TSHZ1;YLPM1;ZNF296;ZNF608
BP	Reg biosynthetic/metabolic process	GO:0051254	positive regulation of RNA metabolic process	http://amigo.geneontology.org/amigo/term/GO:0051254	1198	17	6.14697	2.76559	6.57645e-05	0.0460471	1.3368	81;675;3054;4041;4297;4773;4851;6942;8085;8289;23112;27327;29998;57178;59269;162979;283149	ACTN4;ARID1A;BCL9L;BICRA;BRCA2;HCFC1;HIVEP3;KMT2A;KMT2D;LRP5;NFATC2;NOTCH1;TCF20;TNRC6A;TNRC6B;ZMIZ1;ZNF296
BP	Reg biosynthetic/metabolic process	GO:0051172	negative regulation of nitrogen compound metabolic process	http://amigo.geneontology.org/amigo/term/GO:0051172	1645	23	8.44054	2.72495	2.2089e-06	0.017013	1.76922	675;831;1822;3054;4041;4297;4773;4849;4851;8085;8289;9475;10194;23112;23367;27327;54880;56252;57507;65125;83860;84687;162979	ARID1A;ATN1;BCOR;BRCA2;CAST;CNOT3;HCFC1;KMT2A;KMT2D;LARP1;LRP5;NFATC2;NOTCH1;PPP1R9B;ROCK2;TAF3;TNRC6A;TNRC6B;TSHZ1;WNK1;YLPM1;ZNF296;ZNF608
BP	Reg biosynthetic/metabolic process	GO:0031324	negative regulation of cellular metabolic process	http://amigo.geneontology.org/amigo/term/GO:0031324	1755	23	9.00495	2.55415	6.82717e-06	0.0178785	1.74767	675;831;1822;3054;4041;4297;4773;4849;4851;8085;8289;9475;10194;23112;23367;27327;54880;56252;57507;65125;83860;84687;162979	ARID1A;ATN1;BCOR;BRCA2;CAST;CNOT3;HCFC1;KMT2A;KMT2D;LARP1;LRP5;NFATC2;NOTCH1;PPP1R9B;ROCK2;TAF3;TNRC6A;TNRC6B;TSHZ1;WNK1;YLPM1;ZNF296;ZNF608
BP	Reg biosynthetic/metabolic process	GO:0010605	negative regulation of macromolecule metabolic process	http://amigo.geneontology.org/amigo/term/GO:0010605	1889	23	9.69251	2.37297	2.37541e-05	0.0254584	1.59417	675;831;1822;3054;4041;4297;4773;4849;4851;8085;8289;9475;10194;23112;23367;27327;54880;56252;57507;65125;83860;84687;162979	ARID1A;ATN1;BCOR;BRCA2;CAST;CNOT3;HCFC1;KMT2A;KMT2D;LARP1;LRP5;NFATC2;NOTCH1;PPP1R9B;ROCK2;TAF3;TNRC6A;TNRC6B;TSHZ1;WNK1;YLPM1;ZNF296;ZNF608
BP	Reg of transcription/translation	GO:0010628	positive regulation of gene expression	http://amigo.geneontology.org/amigo/term/GO:0010628	1340	19	6.87557	2.76341	2.07448e-05	0.0254584	1.59417	675;3054;4041;4297;4773;4851;6942;7273;8085;8289;9475;23112;23367;27327;29998;57178;59269;162979;283149	ARID1A;BCL9L;BICRA;BRCA2;HCFC1;HIVEP3;KMT2A;KMT2D;LARP1;LRP5;NFATC2;NOTCH1;ROCK2;TCF20;TNRC6A;TNRC6B;TTN;ZMIZ1;ZNF296
MF	Reg of transcription/translation	GO:0140110	transcription regulator activity	http://amigo.geneontology.org/amigo/term/GO:0140110	1476	19	7.22022	2.6315	3.88418e-05	0.0293839	1.53189	81;1822;3054;4297;4773;4851;6942;8085;8289;9726;10194;29998;54880;56252;59269;89887;116113;162979;283149	ACTN4;ARID1A;ATN1;BCL9L;BCOR;BICRA;FOXP4;HCFC1;HIVEP3;KMT2A;KMT2D;NFATC2;NOTCH1;TCF20;TSHZ1;YLPM1;ZNF296;ZNF628;ZNF646
CC	Structural	GO:0015629	actin cytoskeleton	http://amigo.geneontology.org/amigo/term/GO:0015629	346	9	1.39859	6.43503	8.15719e-06	0.0087282	2.05908	81;6709;7273;11214;11346;23094;23384;79834;84687	ACTN4;AKAP13;PEAK1;PPP1R9B;SIPA1L3;SPECC1L;SPTAN1;SYNPO;TTN

## Sheet: Overlap 2
Table S2h: WebGestalt GO Analysis on Overlap 2 Genes (upregulated DEGs between BNHL/HCV and BNHL vs HD)
- Overlap 2 includes n=209 genes (144 overlapping genes between BNHL/HCV and BNHL vs HD + 65 Overlap 1 genes)
Ontology	Manually Currated Category	geneSet	description	link	size	overlap	expect	enrichmentRatio	pValue	FDR	NegLog(FDR)	overlapId	userId
BP	Development/Differentiation	GO:0048534	hematopoietic or lymphoid organ development	http://amigo.geneontology.org/amigo/term/GO:0048534	642	27	10.7647	2.5082	8.51958e-06	0.00160043	2.79576	613;675;678;864;1387;2033;2120;4041;4297;4627;4773;4779;4851;7040;8085;9739;9846;23054;23094;23112;23215;27327;54790;57178;57580;58508;79705	BRCA2;KMT2A;KMT2D;LRP5;NFATC2;NOTCH1;SIPA1L3;TNRC6A;TNRC6B;ZMIZ1;BCR;CREBBP;EP300;ETV6;GAB2;KMT2C;LRRK1;MYH9;NCOA6;NFE2L1;PREX1;PRRC2C;RUNX3;SETD1A;TET2;TGFB1;ZFP36L2
BP	Development/Differentiation	GO:0045652	regulation of megakaryocyte differentiation	http://amigo.geneontology.org/amigo/term/GO:0045652	45	7	0.754535	9.27723	8.80089e-06	0.00161392	2.79212	2033;4297;8085;9739;23112;27327;58508	KMT2A;KMT2D;TNRC6A;TNRC6B;EP300;KMT2C;SETD1A
BP	Development/Differentiation	GO:0030097	hemopoiesis	http://amigo.geneontology.org/amigo/term/GO:0030097	618	26	10.3623	2.5091	1.26779e-05	0.00216989	2.66356	613;675;678;864;1387;2033;2120;4297;4627;4773;4779;4851;7040;8085;9739;9846;23054;23094;23112;23215;27327;54790;57178;57580;58508;79705	BRCA2;KMT2A;KMT2D;NFATC2;NOTCH1;SIPA1L3;TNRC6A;TNRC6B;ZMIZ1;BCR;CREBBP;EP300;ETV6;GAB2;KMT2C;LRRK1;MYH9;NCOA6;NFE2L1;PREX1;PRRC2C;RUNX3;SETD1A;TET2;TGFB1;ZFP36L2
BP	Development/Differentiation	GO:0002520	immune system development	http://amigo.geneontology.org/amigo/term/GO:0002520	684	27	11.4689	2.35418	2.65625e-05	0.00386009	2.4134	613;675;678;864;1387;2033;2120;4041;4297;4627;4773;4779;4851;7040;8085;9739;9846;23054;23094;23112;23215;27327;54790;57178;57580;58508;79705	BRCA2;KMT2A;KMT2D;LRP5;NFATC2;NOTCH1;SIPA1L3;TNRC6A;TNRC6B;ZMIZ1;BCR;CREBBP;EP300;ETV6;GAB2;KMT2C;LRRK1;MYH9;NCOA6;NFE2L1;PREX1;PRRC2C;RUNX3;SETD1A;TET2;TGFB1;ZFP36L2
BP	Development/Differentiation	GO:0009790	embryo development	http://amigo.geneontology.org/amigo/term/GO:0009790	610	25	10.2281	2.44424	2.93996e-05	0.00412568	2.3845	613;675;1387;2033;3054;3911;4041;4297;4627;4849;4851;5310;6497;7040;7798;8289;8648;9904;10194;23168;54880;57178;63925;65125;200424	ARID1A;BCOR;BRCA2;CNOT3;HCFC1;KMT2A;LRP5;LUZP1;NOTCH1;TSHZ1;WNK1;ZMIZ1;BCR;CREBBP;EP300;LAMA5;MYH9;NCOA1;PKD1;RBM19;RTF1;SKI;TET3;TGFB1;ZNF335
BP	Development/Differentiation	GO:0030219	megakaryocyte differentiation	http://amigo.geneontology.org/amigo/term/GO:0030219	59	7	0.98928	7.07585	5.42967e-05	0.00685563	2.16395	2033;4297;8085;9739;23112;27327;58508	KMT2A;KMT2D;TNRC6A;TNRC6B;EP300;KMT2C;SETD1A
BP	Development/Differentiation	GO:0070168	negative regulation of biomineral tissue development	http://amigo.geneontology.org/amigo/term/GO:0070168	14	4	0.234744	17.0398	6.71359e-05	0.00820763	2.08578	4851;7040;9475;54880	BCOR;NOTCH1;ROCK2;TGFB1
BP	Development/Differentiation	GO:0048468	cell development	http://amigo.geneontology.org/amigo/term/GO:0048468	1259	39	21.1102	1.84745	9.68818e-05	0.0109733	1.95966	81;675;864;2033;2316;2889;3897;3911;4041;4134;4627;4773;4851;4957;6497;6709;7040;7273;8085;8175;8648;9475;9846;11214;22906;23094;25981;50488;50807;51199;57082;57580;63925;65125;79705;79834;84687;85377;253725	ACTN4;AKAP13;BRCA2;KMT2D;LRP5;NFATC2;NOTCH1;ODF2;PEAK1;PPP1R9B;ROCK2;SF3A2;SIPA1L3;SPTAN1;TTN;WNK1;ASAP1;DNAH1;EP300;FLNA;GAB2;KNL1;L1CAM;LAMA5;LRRK1;MAP4;MICALL1;MINK1;MYH9;NCOA1;NIN;PREX1;RAPGEF1;RUNX3;SKI;TGFB1;TRAK1;WASHC2C;ZNF335
BP	Development/Differentiation	GO:0030099	myeloid cell differentiation	http://amigo.geneontology.org/amigo/term/GO:0030099	301	15	5.047	2.97206	0.000162438	0.0173764	1.76004	1387;2033;4297;4627;4779;7040;8085;9739;9846;23054;23112;27327;54790;58508;79705	KMT2A;KMT2D;TNRC6A;TNRC6B;CREBBP;EP300;GAB2;KMT2C;LRRK1;MYH9;NCOA6;NFE2L1;SETD1A;TET2;TGFB1
BP	Development/Differentiation	GO:0050793	regulation of developmental process	http://amigo.geneontology.org/amigo/term/GO:0050793	1581	45	26.5093	1.69751	0.000186179	0.0193777	1.7127	81;324;613;675;678;752;864;1387;2033;2316;2889;3897;3911;4041;4297;4627;4772;4773;4849;4851;6497;7040;8085;8175;8648;9475;9739;9904;10743;11214;22906;23112;27327;50807;51199;51755;54880;55777;57178;57580;58508;63925;65125;253725;283149	ACTN4;AKAP13;BCL9L;BCOR;BRCA2;CNOT3;KMT2A;KMT2D;LRP5;NFATC2;NOTCH1;ROCK2;SF3A2;TNRC6A;TNRC6B;WNK1;ZMIZ1;APC;ASAP1;BCR;CDK12;CREBBP;EP300;FLNA;FMNL1;KMT2C;L1CAM;LAMA5;MBD5;MYH9;NCOA1;NFATC1;NIN;PREX1;RAI1;RAPGEF1;RBM19;RUNX3;SETD1A;SKI;TGFB1;TRAK1;WASHC2C;ZFP36L2;ZNF335
BP	Development/Differentiation	GO:0045595	regulation of cell differentiation	http://amigo.geneontology.org/amigo/term/GO:0045595	1101	34	18.461	1.84172	0.000314814	0.0299345	1.52383	81;324;678;864;1387;2033;2316;2889;3897;4041;4297;4772;4773;4851;6497;7040;8085;8175;8648;9475;9739;11214;22906;23112;27327;50807;51199;51755;57178;57580;58508;63925;253725;283149	ACTN4;AKAP13;BCL9L;KMT2A;KMT2D;LRP5;NFATC2;NOTCH1;ROCK2;SF3A2;TNRC6A;TNRC6B;ZMIZ1;APC;ASAP1;CDK12;CREBBP;EP300;FLNA;KMT2C;L1CAM;NCOA1;NFATC1;NIN;PREX1;RAPGEF1;RUNX3;SETD1A;SKI;TGFB1;TRAK1;WASHC2C;ZFP36L2;ZNF335
BP	Epigenetic	GO:0016570	histone modification	http://amigo.geneontology.org/amigo/term/GO:0016570	396	30	6.63991	4.51813	2.94875e-12	1.77599e-08	7.75056	675;1107;1108;1387;2033;3054;4297;5253;6497;7040;7799;8085;8295;8648;9739;10075;10847;11176;23067;23168;23476;23522;51317;54790;54880;57634;58508;63925;64324;200424	BCOR;BRCA2;HCFC1;KMT2A;KMT2D;SETD1B;BAZ2A;BRD4;CHD3;CHD4;CREBBP;EP300;EP400;HUWE1;KAT6B;KMT2C;NCOA1;NSD1;PHF2;PHF21A;PRDM2;RTF1;SETD1A;SKI;SRCAP;TET2;TET3;TGFB1;TRRAP;ZNF335
BP	Epigenetic	GO:0016569	covalent chromatin modification	http://amigo.geneontology.org/amigo/term/GO:0016569	403	30	6.75728	4.43965	4.61176e-12	1.77599e-08	7.75056	675;1107;1108;1387;2033;3054;4297;5253;6497;7040;7799;8085;8295;8648;9739;10075;10847;11176;23067;23168;23476;23522;51317;54790;54880;57634;58508;63925;64324;200424	BCOR;BRCA2;HCFC1;KMT2A;KMT2D;SETD1B;BAZ2A;BRD4;CHD3;CHD4;CREBBP;EP300;EP400;HUWE1;KAT6B;KMT2C;NCOA1;NSD1;PHF2;PHF21A;PRDM2;RTF1;SETD1A;SKI;SRCAP;TET2;TET3;TGFB1;TRRAP;ZNF335
BP	Epigenetic	GO:0006325	chromatin organization	http://amigo.geneontology.org/amigo/term/GO:0006325	595	35	9.97664	3.5082	5.13253e-11	7.90615e-08	7.10204	675;1107;1108;1387;2033;3054;4297;5253;6497;7040;7799;8085;8289;8295;8648;9611;9739;10075;10847;11176;23067;23168;23476;23522;29855;51317;54790;54880;57082;57634;58508;63035;63925;64324;200424	ARID1A;BCOR;BCORL1;BRCA2;HCFC1;KMT2A;KMT2D;SETD1B;BAZ2A;BRD4;CHD3;CHD4;CREBBP;EP300;EP400;HUWE1;KAT6B;KMT2C;KNL1;NCOA1;NCOR1;NSD1;PHF2;PHF21A;PRDM2;RTF1;SETD1A;SKI;SRCAP;TET2;TET3;TGFB1;TRRAP;UBN1;ZNF335
BP	Epigenetic	GO:0051568	histone H3-K4 methylation	http://amigo.geneontology.org/amigo/term/GO:0051568	44	10	0.737768	13.5544	2.08e-09	2.00252e-06	5.69842	4297;8085;9739;23067;23168;54790;54880;58508;63925;200424	BCOR;KMT2A;KMT2D;SETD1B;KMT2C;RTF1;SETD1A;TET2;TET3;ZNF335
BP	Epigenetic	GO:0034968	histone lysine methylation	http://amigo.geneontology.org/amigo/term/GO:0034968	92	13	1.54261	8.4273	3.8016e-09	2.66181e-06	5.57482	4297;7799;8085;9739;23067;23168;23476;54790;54880;58508;63925;64324;200424	BCOR;KMT2A;KMT2D;SETD1B;BRD4;KMT2C;NSD1;PRDM2;RTF1;SETD1A;TET2;TET3;ZNF335
BP	Epigenetic	GO:0016571	histone methylation	http://amigo.geneontology.org/amigo/term/GO:0016571	111	13	1.86119	6.98479	3.87537e-08	1.65823e-05	4.78036	4297;7799;8085;9739;23067;23168;23476;54790;54880;58508;63925;64324;200424	BCOR;KMT2A;KMT2D;SETD1B;BRD4;KMT2C;NSD1;PRDM2;RTF1;SETD1A;TET2;TET3;ZNF335
CC	Epigenetic	GO:0000790	nuclear chromatin	http://amigo.geneontology.org/amigo/term/GO:0000790	271	17	3.76257	4.51819	2.08875e-07	4.46993e-05	4.3497	864;1107;1108;1387;4772;4773;8289;8295;8648;9611;9739;10847;23522;29998;51755;54815;57634	ARID1A;BICRA;NFATC2;CDK12;CHD3;CHD4;CREBBP;EP400;GATAD2A;KAT6B;NCOA1;NCOR1;NFATC1;RUNX3;SETD1A;SRCAP;TRRAP
MF	Epigenetic	GO:0003682	chromatin binding	http://amigo.geneontology.org/amigo/term/GO:0003682	396	22	6.38536	3.44538	3.87207e-07	7.55712e-05	4.12164	81;1108;1387;2033;3054;4772;4773;4851;5430;7799;8289;8648;9611;10194;23054;23152;23476;51317;55777;57634;64324;114785	ACTN4;ARID1A;HCFC1;MBD6;NFATC2;NOTCH1;TSHZ1;BRD4;CHD4;CIC;CREBBP;EP300;EP400;MBD5;NCOA1;NCOA6;NCOR1;NFATC1;NSD1;PHF21A;POLR2A;PRDM2
BP	Epigenetic	GO:0051276	chromosome organization	http://amigo.geneontology.org/amigo/term/GO:0051276	957	38	16.0465	2.36812	3.79163e-07	0.00012697	3.8963	324;675;1107;1108;1387;2033;3054;4297;5253;6497;7040;7273;7799;8085;8289;8295;8648;9611;9739;10075;10847;11176;23067;23168;23293;23476;23522;29855;51317;54790;54880;57082;57634;58508;63035;63925;64324;200424	ARID1A;BCOR;BCORL1;BRCA2;HCFC1;KMT2A;KMT2D;SETD1B;TTN;APC;BAZ2A;BRD4;CHD3;CHD4;CREBBP;EP300;EP400;HUWE1;KAT6B;KMT2C;KNL1;NCOA1;NCOR1;NSD1;PHF2;PHF21A;PRDM2;RTF1;SETD1A;SKI;SMG6;SRCAP;TET2;TET3;TGFB1;TRRAP;UBN1;ZNF335
MF	Epigenetic	GO:0042800	histone methyltransferase activity (H3-K4 specific)	http://amigo.geneontology.org/amigo/term/GO:0042800	14	5	0.225745	22.1489	1.83383e-06	0.000231215	3.63598	4297;8085;9739;23067;58508	KMT2A;KMT2D;SETD1B;KMT2C;SETD1A
MF	Epigenetic	GO:0018024	histone-lysine N-methyltransferase activity	http://amigo.geneontology.org/amigo/term/GO:0018024	39	7	0.628861	11.1312	2.50621e-06	0.000291684	3.53509	4297;7799;8085;9739;23067;58508;64324	KMT2A;KMT2D;SETD1B;KMT2C;NSD1;PRDM2;SETD1A
BP	Epigenetic	GO:0080182	histone H3-K4 trimethylation	http://amigo.geneontology.org/amigo/term/GO:0080182	13	5	0.217977	22.9382	1.44834e-06	0.000384659	3.41492	4297;23168;54790;63925;200424	KMT2A;RTF1;TET2;TET3;ZNF335
CC	Epigenetic	GO:0000785	chromatin	http://amigo.geneontology.org/amigo/term/GO:0000785	406	19	5.63691	3.37064	3.40497e-06	0.000455415	3.34159	864;1107;1108;1387;4772;4773;8289;8295;8648;9611;9739;10847;11176;23379;23522;29998;51755;54815;57634	ARID1A;BICRA;NFATC2;BAZ2A;CDK12;CHD3;CHD4;CREBBP;EP400;GATAD2A;ICE1;KAT6B;NCOA1;NCOR1;NFATC1;RUNX3;SETD1A;SRCAP;TRRAP
CC	Epigenetic	GO:0070603	SWI/SNF superfamily-type complex	http://amigo.geneontology.org/amigo/term/GO:0070603	73	8	1.01353	7.89319	7.2332e-06	0.000713023	3.1469	1107;1108;8289;8295;10847;29998;54815;57634	ARID1A;BICRA;CHD3;CHD4;EP400;GATAD2A;SRCAP;TRRAP
MF	Epigenetic	GO:0042054	histone methyltransferase activity	http://amigo.geneontology.org/amigo/term/GO:0042054	49	7	0.790108	8.85955	1.22194e-05	0.000880377	3.05533	4297;7799;8085;9739;23067;58508;64324	KMT2A;KMT2D;SETD1B;KMT2C;NSD1;PRDM2;SETD1A
CC	Epigenetic	GO:0035097	histone methyltransferase complex	http://amigo.geneontology.org/amigo/term/GO:0035097	82	8	1.13849	7.02686	1.72576e-05	0.00131897	2.87977	3054;4297;8085;9739;23054;23067;58508;63925	HCFC1;KMT2A;KMT2D;SETD1B;KMT2C;NCOA6;SETD1A;ZNF335
BP	Epigenetic	GO:0043967	histone H4 acetylation	http://amigo.geneontology.org/amigo/term/GO:0043967	64	8	1.07312	7.45492	1.06452e-05	0.0018784	2.72621	675;2033;3054;4297;8295;8648;23522;57634	BRCA2;HCFC1;KMT2A;EP300;EP400;KAT6B;NCOA1;TRRAP
MF	Epigenetic	GO:0004402	histone acetyltransferase activity	http://amigo.geneontology.org/amigo/term/GO:0004402	59	7	0.951354	7.35793	4.23754e-05	0.00256456	2.59099	675;1387;2033;3054;8648;10847;23522	BRCA2;HCFC1;CREBBP;EP300;KAT6B;NCOA1;SRCAP
BP	Epigenetic	GO:0016573	histone acetylation	http://amigo.geneontology.org/amigo/term/GO:0016573	138	11	2.31391	4.75386	1.97756e-05	0.00304624	2.51624	675;1387;2033;3054;4297;7040;8295;8648;10847;23522;57634	BRCA2;HCFC1;KMT2A;CREBBP;EP300;EP400;KAT6B;NCOA1;SRCAP;TGFB1;TRRAP
CC	Epigenetic	GO:0000118	histone deacetylase complex	http://amigo.geneontology.org/amigo/term/GO:0000118	55	6	0.76362	7.85731	0.000107659	0.0050085	2.30029	1107;1108;9611;51317;54815;55809	CHD3;CHD4;GATAD2A;NCOR1;PHF21A;TRERF1
BP	Epigenetic	GO:0000414	regulation of histone H3-K36 methylation	http://amigo.geneontology.org/amigo/term/GO:0000414	6	3	0.100605	29.8197	8.93697e-05	0.0103642	1.98446	23476;54880;64324	BCOR;BRD4;NSD1
CC	Epigenetic	GO:0048188	Set1C/COMPASS complex	http://amigo.geneontology.org/amigo/term/GO:0048188	11	3	0.152724	19.6433	0.000399252	0.0128832	1.88998	3054;9739;23067	HCFC1;SETD1B;SETD1A
CC	Epigenetic	GO:0000812	Swr1 complex	http://amigo.geneontology.org/amigo/term/GO:0000812	11	3	0.152724	19.6433	0.000399252	0.0128832	1.88998	8295;10847;57634	EP400;SRCAP;TRRAP
BP	Epigenetic	GO:1902275	regulation of chromatin organization	http://amigo.geneontology.org/amigo/term/GO:1902275	147	10	2.46482	4.0571	0.000179457	0.0189339	1.72276	4297;5253;6497;7040;9739;23168;23476;54880;63925;64324	BCOR;KMT2A;BRD4;NSD1;PHF2;RTF1;SETD1A;SKI;TGFB1;ZNF335
CC	Epigenetic	GO:0000123	histone acetyltransferase complex	http://amigo.geneontology.org/amigo/term/GO:0000123	80	6	1.11072	5.4019	0.000839419	0.0219068	1.65942	1387;2033;3054;8295;23522;57634	HCFC1;CREBBP;EP300;EP400;KAT6B;TRRAP
BP	Epigenetic	GO:0031060	regulation of histone methylation	http://amigo.geneontology.org/amigo/term/GO:0031060	56	6	0.938977	6.38993	0.000331493	0.030761	1.512	4297;23168;23476;54880;63925;64324	BCOR;KMT2A;BRD4;NSD1;RTF1;ZNF335
CC	Epigenetic	GO:0016581	NuRD complex	http://amigo.geneontology.org/amigo/term/GO:0016581	17	3	0.236028	12.7103	0.0015477	0.0331208	1.4799	1107;1108;54815	CHD3;CHD4;GATAD2A
CC	Epigenetic	GO:0090545	CHD-type complex	http://amigo.geneontology.org/amigo/term/GO:0090545	17	3	0.236028	12.7103	0.0015477	0.0331208	1.4799	1107;1108;54815	CHD3;CHD4;GATAD2A
BP	Epigenetic	GO:0051569	regulation of histone H3-K4 methylation	http://amigo.geneontology.org/amigo/term/GO:0051569	23	4	0.385651	10.3721	0.000527744	0.0457807	1.33932	4297;23168;54880;63925	BCOR;KMT2A;RTF1;ZNF335
CC	Protein modification	GO:0034708	methyltransferase complex	http://amigo.geneontology.org/amigo/term/GO:0034708	110	8	1.52724	5.2382	0.000142938	0.00588246	2.23044	3054;4297;8085;9739;23054;23067;58508;63925	HCFC1;KMT2A;KMT2D;SETD1B;KMT2C;NCOA6;SETD1A;ZNF335
CC	Protein modification	GO:0031248	protein acetyltransferase complex	http://amigo.geneontology.org/amigo/term/GO:0031248	89	6	1.23568	4.85564	0.00146564	0.0326717	1.48583	1387;2033;3054;8295;23522;57634	HCFC1;CREBBP;EP300;EP400;KAT6B;TRRAP
CC	Protein modification	GO:1902493	acetyltransferase complex	http://amigo.geneontology.org/amigo/term/GO:1902493	89	6	1.23568	4.85564	0.00146564	0.0326717	1.48583	1387;2033;3054;8295;23522;57634	HCFC1;CREBBP;EP300;EP400;KAT6B;TRRAP
BP	Protein modification	GO:0018205	peptidyl-lysine modification	http://amigo.geneontology.org/amigo/term/GO:0018205	309	23	5.18114	4.43917	1.8269e-09	2.00252e-06	5.69842	675;1387;2033;3054;4297;7040;7799;8085;8295;8648;9739;10847;23067;23168;23476;23522;54790;54880;57634;58508;63925;64324;200424	BCOR;BRCA2;HCFC1;KMT2A;KMT2D;SETD1B;BRD4;CREBBP;EP300;EP400;KAT6B;KMT2C;NCOA1;NSD1;PRDM2;RTF1;SETD1A;SRCAP;TET2;TET3;TGFB1;TRRAP;ZNF335
BP	Protein modification	GO:0018022	peptidyl-lysine methylation	http://amigo.geneontology.org/amigo/term/GO:0018022	106	13	1.77735	7.31426	2.20885e-08	1.06329e-05	4.97335	4297;7799;8085;9739;23067;23168;23476;54790;54880;58508;63925;64324;200424	BCOR;KMT2A;KMT2D;SETD1B;BRD4;KMT2C;NSD1;PRDM2;RTF1;SETD1A;TET2;TET3;ZNF335
BP	Protein modification	GO:0006479	protein methylation	http://amigo.geneontology.org/amigo/term/GO:0006479	147	13	2.46482	5.27423	1.06225e-06	0.000292194	3.53433	4297;7799;8085;9739;23067;23168;23476;54790;54880;58508;63925;64324;200424	BCOR;KMT2A;KMT2D;SETD1B;BRD4;KMT2C;NSD1;PRDM2;RTF1;SETD1A;TET2;TET3;ZNF335
BP	Protein modification	GO:0008213	protein alkylation	http://amigo.geneontology.org/amigo/term/GO:0008213	147	13	2.46482	5.27423	1.06225e-06	0.000292194	3.53433	4297;7799;8085;9739;23067;23168;23476;54790;54880;58508;63925;64324;200424	BCOR;KMT2A;KMT2D;SETD1B;BRD4;KMT2C;NSD1;PRDM2;RTF1;SETD1A;TET2;TET3;ZNF335
BP	Protein modification	GO:0043414	macromolecule methylation	http://amigo.geneontology.org/amigo/term/GO:0043414	249	15	4.1751	3.59273	1.87132e-05	0.00294141	2.53144	4297;7799;8085;9739;11176;23067;23168;23476;54790;54815;54880;58508;63925;64324;200424	BCOR;KMT2A;KMT2D;SETD1B;BAZ2A;BRD4;GATAD2A;KMT2C;NSD1;PRDM2;RTF1;SETD1A;TET2;TET3;ZNF335
BP	Protein modification	GO:0018393	internal peptidyl-lysine acetylation	http://amigo.geneontology.org/amigo/term/GO:0018393	141	11	2.36421	4.65271	2.42022e-05	0.00358472	2.44554	675;1387;2033;3054;4297;7040;8295;8648;10847;23522;57634	BRCA2;HCFC1;KMT2A;CREBBP;EP300;EP400;KAT6B;NCOA1;SRCAP;TGFB1;TRRAP
BP	Protein modification	GO:0006475	internal protein amino acid acetylation	http://amigo.geneontology.org/amigo/term/GO:0006475	144	11	2.41451	4.55578	2.94615e-05	0.00412568	2.3845	675;1387;2033;3054;4297;7040;8295;8648;10847;23522;57634	BRCA2;HCFC1;KMT2A;CREBBP;EP300;EP400;KAT6B;NCOA1;SRCAP;TGFB1;TRRAP
BP	Protein modification	GO:0018394	peptidyl-lysine acetylation	http://amigo.geneontology.org/amigo/term/GO:0018394	147	11	2.46482	4.46281	3.56802e-05	0.00473809	2.3244	675;1387;2033;3054;4297;7040;8295;8648;10847;23522;57634	BRCA2;HCFC1;KMT2A;CREBBP;EP300;EP400;KAT6B;NCOA1;SRCAP;TGFB1;TRRAP
BP	Protein modification	GO:0018023	peptidyl-lysine trimethylation	http://amigo.geneontology.org/amigo/term/GO:0018023	40	6	0.670698	8.9459	4.89261e-05	0.00628048	2.20201	4297;23168;23476;54790;63925;200424	KMT2A;BRD4;RTF1;TET2;TET3;ZNF335
BP	Protein modification	GO:0018193	peptidyl-amino acid modification	http://amigo.geneontology.org/amigo/term/GO:0018193	921	32	15.4428	2.07216	5.57244e-05	0.00692241	2.15974	613;675;1387;2033;3054;4297;5310;7040;7273;7799;8085;8295;8648;9475;9739;10142;10847;23067;23139;23168;23476;23522;54790;54880;57634;58508;63925;64324;65125;79705;79834;200424	BCOR;BRCA2;HCFC1;KMT2A;KMT2D;PEAK1;ROCK2;SETD1B;TTN;WNK1;AKAP9;BCR;BRD4;CREBBP;EP300;EP400;KAT6B;KMT2C;LRRK1;MAST2;NCOA1;NSD1;PKD1;PRDM2;RTF1;SETD1A;SRCAP;TET2;TET3;TGFB1;TRRAP;ZNF335
BP	Protein modification	GO:0032259	methylation	http://amigo.geneontology.org/amigo/term/GO:0032259	290	15	4.86256	3.08479	0.000107638	0.0120149	1.92028	4297;7799;8085;9739;11176;23067;23168;23476;54790;54815;54880;58508;63925;64324;200424	BCOR;KMT2A;KMT2D;SETD1B;BAZ2A;BRD4;GATAD2A;KMT2C;NSD1;PRDM2;RTF1;SETD1A;TET2;TET3;ZNF335
BP	Protein modification	GO:0006473	protein acetylation	http://amigo.geneontology.org/amigo/term/GO:0006473	168	11	2.81693	3.90496	0.000120084	0.0132126	1.87901	675;1387;2033;3054;4297;7040;8295;8648;10847;23522;57634	BRCA2;HCFC1;KMT2A;CREBBP;EP300;EP400;KAT6B;NCOA1;SRCAP;TGFB1;TRRAP
MF	Protein modification	GO:0016279	protein-lysine N-methyltransferase activity	http://amigo.geneontology.org/amigo/term/GO:0016279	54	7	0.870731	8.03922	2.35407e-05	0.00161895	2.79077	4297;7799;8085;9739;23067;58508;64324	KMT2A;KMT2D;SETD1B;KMT2C;NSD1;PRDM2;SETD1A
MF	Protein modification	GO:0016278	lysine N-methyltransferase activity	http://amigo.geneontology.org/amigo/term/GO:0016278	55	7	0.886856	7.89305	2.66104e-05	0.0017505	2.75684	4297;7799;8085;9739;23067;58508;64324	KMT2A;KMT2D;SETD1B;KMT2C;NSD1;PRDM2;SETD1A
MF	Protein modification	GO:0061733	peptide-lysine-N-acetyltransferase activity	http://amigo.geneontology.org/amigo/term/GO:0061733	61	7	0.983604	7.11669	5.27425e-05	0.00285107	2.54499	675;1387;2033;3054;8648;10847;23522	BRCA2;HCFC1;CREBBP;EP300;KAT6B;NCOA1;SRCAP
MF	Protein modification	GO:0034212	peptide N-acetyltransferase activity	http://amigo.geneontology.org/amigo/term/GO:0034212	69	7	1.1126	6.29156	0.000117049	0.00610673	2.21419	675;1387;2033;3054;8648;10847;23522	BRCA2;HCFC1;CREBBP;EP300;KAT6B;NCOA1;SRCAP
MF	Protein modification	GO:0008080	N-acetyltransferase activity	http://amigo.geneontology.org/amigo/term/GO:0008080	78	7	1.25772	5.56562	0.0002538	0.0123871	1.90703	675;1387;2033;3054;8648;10847;23522	BRCA2;HCFC1;CREBBP;EP300;KAT6B;NCOA1;SRCAP
MF	Protein modification	GO:0008276	protein methyltransferase activity	http://amigo.geneontology.org/amigo/term/GO:0008276	79	7	1.27385	5.49516	0.000274741	0.0129901	1.88639	4297;7799;8085;9739;23067;58508;64324	KMT2A;KMT2D;SETD1B;KMT2C;NSD1;PRDM2;SETD1A
MF	Protein modification	GO:0008170	N-methyltransferase activity	http://amigo.geneontology.org/amigo/term/GO:0008170	84	7	1.35447	5.16807	0.000401284	0.0178572	1.74819	4297;7799;8085;9739;23067;58508;64324	KMT2A;KMT2D;SETD1B;KMT2C;NSD1;PRDM2;SETD1A
MF	Protein modification	GO:0016410	N-acyltransferase activity	http://amigo.geneontology.org/amigo/term/GO:0016410	86	7	1.38672	5.04788	0.00046338	0.0200312	1.69829	675;1387;2033;3054;8648;10847;23522	BRCA2;HCFC1;CREBBP;EP300;KAT6B;NCOA1;SRCAP
MF	Protein modification	GO:0016407	acetyltransferase activity	http://amigo.geneontology.org/amigo/term/GO:0016407	94	7	1.51572	4.61828	0.000792557	0.0333094	1.47743	675;1387;2033;3054;8648;10847;23522	BRCA2;HCFC1;CREBBP;EP300;KAT6B;NCOA1;SRCAP
BP	Reg biosynthetic/metabolic process	GO:0051254	positive regulation of RNA metabolic process	http://amigo.geneontology.org/amigo/term/GO:0051254	1198	50	20.0874	2.48912	5.21826e-10	6.69851e-07	6.17402	81;675;678;864;1387;2033;2120;3054;4041;4297;4772;4773;4779;4782;4851;5253;5310;5430;6497;6942;7040;7799;8085;8289;8648;10743;10847;22877;23054;23112;23168;23379;23476;23522;27327;29998;51755;54790;54897;55809;57178;58508;59269;64324;64784;80709;162979;200424;221937;283149	ACTN4;ARID1A;BCL9L;BICRA;BRCA2;HCFC1;HIVEP3;KMT2A;KMT2D;LRP5;NFATC2;NOTCH1;TCF20;TNRC6A;TNRC6B;ZMIZ1;ZNF296;AKNA;BRD4;CASZ1;CDK12;CREBBP;CRTC3;EP300;ETV6;FOXK1;ICE1;KAT6B;KMT2C;MLXIP;NCOA1;NCOA6;NFATC1;NFE2L1;NFIC;NSD1;PHF2;PKD1;POLR2A;PRDM2;RAI1;RTF1;RUNX3;SKI;SRCAP;TET2;TET3;TGFB1;TRERF1;ZFP36L2
BP	Reg biosynthetic/metabolic process	GO:1902680	positive regulation of RNA biosynthetic process	http://amigo.geneontology.org/amigo/term/GO:1902680	1129	46	18.9305	2.42995	6.90043e-09	4.03408e-06	5.39426	81;675;864;1387;2033;2120;3054;4041;4297;4772;4773;4779;4782;4851;5253;5310;6497;6942;7040;7799;8085;8289;8648;10743;10847;22877;23054;23168;23379;23476;23522;29998;51755;54790;54897;55809;57178;58508;59269;64324;64784;80709;162979;200424;221937;283149	ACTN4;ARID1A;BCL9L;BICRA;BRCA2;HCFC1;HIVEP3;KMT2A;KMT2D;LRP5;NFATC2;NOTCH1;TCF20;ZMIZ1;ZNF296;AKNA;BRD4;CASZ1;CDK12;CREBBP;CRTC3;EP300;ETV6;FOXK1;ICE1;KAT6B;KMT2C;MLXIP;NCOA1;NCOA6;NFATC1;NFE2L1;NFIC;NSD1;PHF2;PKD1;PRDM2;RAI1;RTF1;RUNX3;SKI;SRCAP;TET2;TET3;TGFB1;TRERF1
BP	Reg biosynthetic/metabolic process	GO:2000113	negative regulation of cellular macromolecule biosynthetic process	http://amigo.geneontology.org/amigo/term/GO:2000113	1009	39	16.9184	2.30519	5.13971e-07	0.000164942	3.78267	675;678;864;1387;1822;2033;2120;2316;3054;3096;4773;4782;4849;4851;5253;6497;6668;7040;8085;8289;9208;9611;10194;11176;23112;23152;23168;23367;23522;27327;51317;54815;54880;56252;57507;64324;83860;162979;221937	ARID1A;ATN1;BCOR;BRCA2;CNOT3;HCFC1;KMT2D;LARP1;NFATC2;NOTCH1;TAF3;TNRC6A;TNRC6B;TSHZ1;YLPM1;ZNF296;ZNF608;BAZ2A;CIC;CREBBP;EP300;ETV6;FLNA;FOXK1;GATAD2A;HIVEP1;KAT6B;LRRFIP1;NCOR1;NFIC;NSD1;PHF2;PHF21A;RTF1;RUNX3;SKI;SP2;TGFB1;ZFP36L2
BP	Reg biosynthetic/metabolic process	GO:0045935	positive regulation of nucleobase-containing compound metabolic process	http://amigo.geneontology.org/amigo/term/GO:0045935	1346	51	22.569	2.25974	9.57056e-09	4.91416e-06	5.30855	81;675;678;864;1387;2033;2120;3054;4041;4297;4772;4773;4779;4782;4851;5253;5310;5430;6497;6942;7040;7799;8085;8289;8648;10743;10847;22877;23054;23112;23168;23379;23476;23522;27327;29998;51755;54790;54897;55809;57178;58508;58525;59269;64324;64784;80709;162979;200424;221937;283149	ACTN4;ARID1A;BCL9L;BICRA;BRCA2;HCFC1;HIVEP3;KMT2A;KMT2D;LRP5;NFATC2;NOTCH1;TCF20;TNRC6A;TNRC6B;ZMIZ1;ZNF296;AKNA;BRD4;CASZ1;CDK12;CREBBP;CRTC3;EP300;ETV6;FOXK1;ICE1;KAT6B;KMT2C;MLXIP;NCOA1;NCOA6;NFATC1;NFE2L1;NFIC;NSD1;PHF2;PKD1;POLR2A;PRDM2;RAI1;RTF1;RUNX3;SKI;SRCAP;TET2;TET3;TGFB1;TRERF1;WIZ;ZFP36L2
BP	Reg biosynthetic/metabolic process	GO:1902679	negative regulation of RNA biosynthetic process	http://amigo.geneontology.org/amigo/term/GO:1902679	876	33	14.6883	2.24669	7.96781e-06	0.00157354	2.80312	864;1387;1822;2033;2120;2316;3054;3096;4773;4782;4851;5253;6497;6668;7040;8085;8289;9208;9611;10194;11176;23152;23168;23522;51317;54815;54880;56252;57507;64324;83860;162979;221937	ARID1A;ATN1;BCOR;HCFC1;KMT2D;NFATC2;NOTCH1;TAF3;TSHZ1;YLPM1;ZNF296;ZNF608;BAZ2A;CIC;CREBBP;EP300;ETV6;FLNA;FOXK1;GATAD2A;HIVEP1;KAT6B;LRRFIP1;NCOR1;NFIC;NSD1;PHF2;PHF21A;RTF1;RUNX3;SKI;SP2;TGFB1
BP	Reg biosynthetic/metabolic process	GO:0051253	negative regulation of RNA metabolic process	http://amigo.geneontology.org/amigo/term/GO:0051253	943	35	15.8117	2.21355	5.58135e-06	0.00123095	2.90976	864;1387;1822;2033;2120;2316;3054;3096;4773;4782;4851;5253;6433;6497;6668;7040;8085;8289;9208;9611;10194;11176;23152;23168;23367;23522;51317;54815;54880;56252;57507;64324;83860;162979;221937	ARID1A;ATN1;BCOR;HCFC1;KMT2D;LARP1;NFATC2;NOTCH1;TAF3;TSHZ1;YLPM1;ZNF296;ZNF608;BAZ2A;CIC;CREBBP;EP300;ETV6;FLNA;FOXK1;GATAD2A;HIVEP1;KAT6B;LRRFIP1;NCOR1;NFIC;NSD1;PHF2;PHF21A;RTF1;RUNX3;SFSWAP;SKI;SP2;TGFB1
BP	Reg biosynthetic/metabolic process	GO:0010557	positive regulation of macromolecule biosynthetic process	http://amigo.geneontology.org/amigo/term/GO:0010557	1332	49	22.3342	2.19394	5.36508e-08	2.17483e-05	4.66257	81;675;864;1387;2033;2120;2801;3054;4041;4297;4772;4773;4779;4782;4851;5253;5310;6497;6942;7040;7799;8085;8289;8648;10743;10847;22877;23054;23168;23367;23379;23476;23522;29998;51755;54790;54897;55809;57178;58508;58525;59269;64324;64784;80709;162979;200424;221937;283149	ACTN4;ARID1A;BCL9L;BICRA;BRCA2;HCFC1;HIVEP3;KMT2A;KMT2D;LARP1;LRP5;NFATC2;NOTCH1;TCF20;ZMIZ1;ZNF296;AKNA;BRD4;CASZ1;CDK12;CREBBP;CRTC3;EP300;ETV6;FOXK1;GOLGA2;ICE1;KAT6B;KMT2C;MLXIP;NCOA1;NCOA6;NFATC1;NFE2L1;NFIC;NSD1;PHF2;PKD1;PRDM2;RAI1;RTF1;RUNX3;SKI;SRCAP;TET2;TET3;TGFB1;TRERF1;WIZ
BP	Reg biosynthetic/metabolic process	GO:0010558	negative regulation of macromolecule biosynthetic process	http://amigo.geneontology.org/amigo/term/GO:0010558	1062	39	17.807	2.19015	1.8641e-06	0.000478577	3.32005	675;678;864;1387;1822;2033;2120;2316;3054;3096;4773;4782;4849;4851;5253;6497;6668;7040;8085;8289;9208;9611;10194;11176;23112;23152;23168;23367;23522;27327;51317;54815;54880;56252;57507;64324;83860;162979;221937	ARID1A;ATN1;BCOR;BRCA2;CNOT3;HCFC1;KMT2D;LARP1;NFATC2;NOTCH1;TAF3;TNRC6A;TNRC6B;TSHZ1;YLPM1;ZNF296;ZNF608;BAZ2A;CIC;CREBBP;EP300;ETV6;FLNA;FOXK1;GATAD2A;HIVEP1;KAT6B;LRRFIP1;NCOR1;NFIC;NSD1;PHF2;PHF21A;RTF1;RUNX3;SKI;SP2;TGFB1;ZFP36L2
BP	Reg biosynthetic/metabolic process	GO:0045934	negative regulation of nucleobase-containing compound metabolic process	http://amigo.geneontology.org/amigo/term/GO:0045934	1051	38	17.6226	2.15632	3.78655e-06	0.000911375	3.0403	675;864;1387;1822;2033;2120;2316;3054;3096;4297;4773;4782;4851;5253;6433;6497;6668;7040;8085;8289;9208;9611;10194;11176;23152;23168;23293;23367;23522;51317;54815;54880;56252;57507;64324;83860;162979;221937	ARID1A;ATN1;BCOR;BRCA2;HCFC1;KMT2A;KMT2D;LARP1;NFATC2;NOTCH1;TAF3;TSHZ1;YLPM1;ZNF296;ZNF608;BAZ2A;CIC;CREBBP;EP300;ETV6;FLNA;FOXK1;GATAD2A;HIVEP1;KAT6B;LRRFIP1;NCOR1;NFIC;NSD1;PHF2;PHF21A;RTF1;RUNX3;SFSWAP;SKI;SMG6;SP2;TGFB1
BP	Reg biosynthetic/metabolic process	GO:0031327	negative regulation of cellular biosynthetic process	http://amigo.geneontology.org/amigo/term/GO:0031327	1098	39	18.4107	2.11834	4.21265e-06	0.000983207	3.00735	675;678;864;1387;1822;2033;2120;2316;3054;3096;4773;4782;4849;4851;5253;6497;6668;7040;8085;8289;9208;9611;10194;11176;23112;23152;23168;23367;23522;27327;51317;54815;54880;56252;57507;64324;83860;162979;221937	ARID1A;ATN1;BCOR;BRCA2;CNOT3;HCFC1;KMT2D;LARP1;NFATC2;NOTCH1;TAF3;TNRC6A;TNRC6B;TSHZ1;YLPM1;ZNF296;ZNF608;BAZ2A;CIC;CREBBP;EP300;ETV6;FLNA;FOXK1;GATAD2A;HIVEP1;KAT6B;LRRFIP1;NCOR1;NFIC;NSD1;PHF2;PHF21A;RTF1;RUNX3;SKI;SP2;TGFB1;ZFP36L2
BP	Reg biosynthetic/metabolic process	GO:0031328	positive regulation of cellular biosynthetic process	http://amigo.geneontology.org/amigo/term/GO:0031328	1385	49	23.2229	2.10998	1.82482e-07	7.02738e-05	4.15321	81;675;864;1387;2033;2120;2801;3054;4041;4297;4772;4773;4779;4782;4851;5253;5310;6497;6942;7040;7799;8085;8289;8648;10743;10847;22877;23054;23168;23367;23379;23476;23522;29998;51755;54790;54897;55809;57178;58508;58525;59269;64324;64784;80709;162979;200424;221937;283149	ACTN4;ARID1A;BCL9L;BICRA;BRCA2;HCFC1;HIVEP3;KMT2A;KMT2D;LARP1;LRP5;NFATC2;NOTCH1;TCF20;ZMIZ1;ZNF296;AKNA;BRD4;CASZ1;CDK12;CREBBP;CRTC3;EP300;ETV6;FOXK1;GOLGA2;ICE1;KAT6B;KMT2C;MLXIP;NCOA1;NCOA6;NFATC1;NFE2L1;NFIC;NSD1;PHF2;PKD1;PRDM2;RAI1;RTF1;RUNX3;SKI;SRCAP;TET2;TET3;TGFB1;TRERF1;WIZ
BP	Reg biosynthetic/metabolic process	GO:0009890	negative regulation of biosynthetic process	http://amigo.geneontology.org/amigo/term/GO:0009890	1116	39	18.7125	2.08417	6.22624e-06	0.00129607	2.88737	675;678;864;1387;1822;2033;2120;2316;3054;3096;4773;4782;4849;4851;5253;6497;6668;7040;8085;8289;9208;9611;10194;11176;23112;23152;23168;23367;23522;27327;51317;54815;54880;56252;57507;64324;83860;162979;221937	ARID1A;ATN1;BCOR;BRCA2;CNOT3;HCFC1;KMT2D;LARP1;NFATC2;NOTCH1;TAF3;TNRC6A;TNRC6B;TSHZ1;YLPM1;ZNF296;ZNF608;BAZ2A;CIC;CREBBP;EP300;ETV6;FLNA;FOXK1;GATAD2A;HIVEP1;KAT6B;LRRFIP1;NCOR1;NFIC;NSD1;PHF2;PHF21A;RTF1;RUNX3;SKI;SP2;TGFB1;ZFP36L2
BP	Reg biosynthetic/metabolic process	GO:0009891	positive regulation of biosynthetic process	http://amigo.geneontology.org/amigo/term/GO:0009891	1404	49	23.5415	2.08143	2.77629e-07	9.71955e-05	4.01235	81;675;864;1387;2033;2120;2801;3054;4041;4297;4772;4773;4779;4782;4851;5253;5310;6497;6942;7040;7799;8085;8289;8648;10743;10847;22877;23054;23168;23367;23379;23476;23522;29998;51755;54790;54897;55809;57178;58508;58525;59269;64324;64784;80709;162979;200424;221937;283149	ACTN4;ARID1A;BCL9L;BICRA;BRCA2;HCFC1;HIVEP3;KMT2A;KMT2D;LARP1;LRP5;NFATC2;NOTCH1;TCF20;ZMIZ1;ZNF296;AKNA;BRD4;CASZ1;CDK12;CREBBP;CRTC3;EP300;ETV6;FOXK1;GOLGA2;ICE1;KAT6B;KMT2C;MLXIP;NCOA1;NCOA6;NFATC1;NFE2L1;NFIC;NSD1;PHF2;PKD1;PRDM2;RAI1;RTF1;RUNX3;SKI;SRCAP;TET2;TET3;TGFB1;TRERF1;WIZ
BP	Reg biosynthetic/metabolic process	GO:0031324	negative regulation of cellular metabolic process	http://amigo.geneontology.org/amigo/term/GO:0031324	1755	59	29.4269	2.00497	3.78267e-08	1.65823e-05	4.78036	324;613;675;678;831;864;1387;1822;2033;2120;2316;2801;2889;3054;3096;4041;4297;4298;4773;4782;4849;4851;5253;6433;6497;6668;7040;8085;8289;9208;9475;9611;9749;10194;11176;23112;23152;23168;23293;23367;23522;27327;51317;51347;54815;54880;56252;57082;57507;64324;65125;79705;80772;83860;84687;90007;124997;162979;221937	ARID1A;ATN1;BCOR;BRCA2;CAST;CNOT3;HCFC1;KMT2A;KMT2D;LARP1;LRP5;NFATC2;NOTCH1;PPP1R9B;ROCK2;TAF3;TNRC6A;TNRC6B;TSHZ1;WNK1;YLPM1;ZNF296;ZNF608;APC;BAZ2A;BCR;CIC;CPTP;CREBBP;EP300;ETV6;FLNA;FOXK1;GATAD2A;GOLGA2;HIVEP1;KAT6B;KNL1;LRRFIP1;LRRK1;MIDN;MLLT1;NCOR1;NFIC;NSD1;PHACTR2;PHF2;PHF21A;RAPGEF1;RTF1;RUNX3;SFSWAP;SKI;SMG6;SP2;TAOK3;TGFB1;WDR81;ZFP36L2
BP	Reg biosynthetic/metabolic process	GO:0051172	negative regulation of nitrogen compound metabolic process	http://amigo.geneontology.org/amigo/term/GO:0051172	1645	53	27.5825	1.92151	9.90988e-07	0.000292194	3.53433	324;675;678;831;864;1387;1822;2033;2120;2316;2889;3054;3096;4041;4297;4298;4773;4782;4849;4851;5253;6433;6497;6668;7040;8085;8289;9208;9475;9611;9749;10194;11176;23112;23152;23168;23293;23367;23522;27327;51317;51347;54815;54880;56252;57507;64324;65125;79705;83860;84687;162979;221937	ARID1A;ATN1;BCOR;BRCA2;CAST;CNOT3;HCFC1;KMT2A;KMT2D;LARP1;LRP5;NFATC2;NOTCH1;PPP1R9B;ROCK2;TAF3;TNRC6A;TNRC6B;TSHZ1;WNK1;YLPM1;ZNF296;ZNF608;APC;BAZ2A;CIC;CREBBP;EP300;ETV6;FLNA;FOXK1;GATAD2A;HIVEP1;KAT6B;LRRFIP1;LRRK1;MLLT1;NCOR1;NFIC;NSD1;PHACTR2;PHF2;PHF21A;RAPGEF1;RTF1;RUNX3;SFSWAP;SKI;SMG6;SP2;TAOK3;TGFB1;ZFP36L2
BP	Reg biosynthetic/metabolic process	GO:0010605	negative regulation of macromolecule metabolic process	http://amigo.geneontology.org/amigo/term/GO:0010605	1889	55	31.6737	1.73646	1.3477e-05	0.00225651	2.64656	324;675;678;831;864;1387;1822;2033;2120;2316;2889;3054;3096;4041;4297;4298;4773;4782;4849;4851;5253;5430;6433;6497;6668;7040;8085;8289;9208;9475;9611;9749;10194;10847;11176;23112;23152;23168;23293;23367;23522;27327;51317;51347;54815;54880;56252;57507;64324;65125;79705;83860;84687;162979;221937	ARID1A;ATN1;BCOR;BRCA2;CAST;CNOT3;HCFC1;KMT2A;KMT2D;LARP1;LRP5;NFATC2;NOTCH1;PPP1R9B;ROCK2;TAF3;TNRC6A;TNRC6B;TSHZ1;WNK1;YLPM1;ZNF296;ZNF608;APC;BAZ2A;CIC;CREBBP;EP300;ETV6;FLNA;FOXK1;GATAD2A;HIVEP1;KAT6B;LRRFIP1;LRRK1;MLLT1;NCOR1;NFIC;NSD1;PHACTR2;PHF2;PHF21A;POLR2A;RAPGEF1;RTF1;RUNX3;SFSWAP;SKI;SMG6;SP2;SRCAP;TAOK3;TGFB1;ZFP36L2
CC	Transcriptional regulation	GO:0090568	nuclear transcriptional repressor complex	http://amigo.geneontology.org/amigo/term/GO:0090568	29	4	0.402636	9.93453	0.000648172	0.0182512	1.73871	1107;1108;11176;54815	BAZ2A;CHD3;CHD4;GATAD2A
CC	Transcriptional regulation	GO:0017053	transcriptional repressor complex	http://amigo.geneontology.org/amigo/term/GO:0017053	73	6	1.01353	5.91989	0.000514915	0.0148908	1.82708	1107;1108;6497;9611;11176;54815	BAZ2A;CHD3;CHD4;GATAD2A;NCOR1;SKI
BP	Transcriptional regulation	GO:0016458	gene silencing	http://amigo.geneontology.org/amigo/term/GO:0016458	160	11	2.68279	4.1002	7.74972e-05	0.0093263	2.03029	4849;5253;5430;7040;8085;8289;9611;10847;11176;23112;27327	ARID1A;CNOT3;KMT2D;TNRC6A;TNRC6B;BAZ2A;NCOR1;PHF2;POLR2A;SRCAP;TGFB1
MF	Transcriptional regulation	GO:0003713	transcription coactivator activity	http://amigo.geneontology.org/amigo/term/GO:0003713	271	15	4.36978	3.43267	3.18892e-05	0.00201035	2.69673	81;1387;2033;3054;5253;6942;8085;8289;8648;10847;23054;29998;55809;58508;283149	ACTN4;ARID1A;BCL9L;BICRA;HCFC1;KMT2D;TCF20;CREBBP;EP300;KMT2C;NCOA1;NCOA6;PHF2;SRCAP;TRERF1
MF	Transcriptional regulation	GO:0001228	DNA-binding transcription activator activity, RNA polymerase II-specific	http://amigo.geneontology.org/amigo/term/GO:0001228	251	13	4.04729	3.21203	0.000210595	0.010621	1.97383	2033;2120;3054;4772;4773;4779;4782;4851;7799;22877;80709;162979;221937	HCFC1;NFATC2;NOTCH1;ZNF296;AKNA;EP300;ETV6;FOXK1;MLXIP;NFATC1;NFE2L1;NFIC;PRDM2
CC	Transcriptional regulation	GO:0005667	transcription factor complex	http://amigo.geneontology.org/amigo/term/GO:0005667	253	11	3.51265	3.13154	0.000798066	0.0213483	1.67064	864;2033;4772;4773;6497;8295;23054;55809;55814;83860;283149	BCL9L;NFATC2;TAF3;BDP1;EP300;NCOA6;NFATC1;RUNX3;SKI;TRERF1;TRRAP
MF	Transcriptional regulation	GO:0044212	transcription regulatory region DNA binding	http://amigo.geneontology.org/amigo/term/GO:0044212	584	29	9.41679	3.0796	5.24996e-08	1.71104e-05	4.76674	81;864;1108;1387;2033;2120;3096;4297;4772;4773;4779;4782;4851;6668;6942;7799;8085;9208;9611;10743;11176;22877;51755;54880;55809;63925;64324;80709;221937	ACTN4;BCOR;KMT2A;KMT2D;NFATC2;NOTCH1;TCF20;AKNA;BAZ2A;CDK12;CHD4;CREBBP;EP300;ETV6;FOXK1;HIVEP1;LRRFIP1;MLXIP;NCOR1;NFATC1;NFE2L1;NFIC;NSD1;PRDM2;RAI1;RUNX3;SP2;TRERF1;ZNF335
MF	Transcriptional regulation	GO:0001067	regulatory region nucleic acid binding	http://amigo.geneontology.org/amigo/term/GO:0001067	586	29	9.44904	3.06909	5.65447e-08	1.71104e-05	4.76674	81;864;1108;1387;2033;2120;3096;4297;4772;4773;4779;4782;4851;6668;6942;7799;8085;9208;9611;10743;11176;22877;51755;54880;55809;63925;64324;80709;221937	ACTN4;BCOR;KMT2A;KMT2D;NFATC2;NOTCH1;TCF20;AKNA;BAZ2A;CDK12;CHD4;CREBBP;EP300;ETV6;FOXK1;HIVEP1;LRRFIP1;MLXIP;NCOR1;NFATC1;NFE2L1;NFIC;NSD1;PRDM2;RAI1;RUNX3;SP2;TRERF1;ZNF335
MF	Transcriptional regulation	GO:0003712	transcription coregulator activity	http://amigo.geneontology.org/amigo/term/GO:0003712	452	22	7.28834	3.01852	3.51039e-06	0.000379372	3.42093	81;1387;1822;2033;3054;4779;5253;6497;6942;8085;8289;8295;8648;9611;10847;23054;29998;54880;55809;58508;64324;283149	ACTN4;ARID1A;ATN1;BCL9L;BCOR;BICRA;HCFC1;KMT2D;TCF20;CREBBP;EP300;KMT2C;NCOA1;NCOA6;NCOR1;NFE2L1;NSD1;PHF2;SKI;SRCAP;TRERF1;TRRAP
MF	Transcriptional regulation	GO:0001012	RNA polymerase II regulatory region DNA binding	http://amigo.geneontology.org/amigo/term/GO:0001012	457	22	7.36896	2.98549	4.19452e-06	0.000392243	3.40645	81;864;1108;2033;2120;3096;4297;4772;4773;4779;4782;4851;6668;7799;9208;9611;22877;54880;63925;64324;80709;221937	ACTN4;BCOR;KMT2A;NFATC2;NOTCH1;AKNA;CHD4;EP300;ETV6;FOXK1;HIVEP1;LRRFIP1;MLXIP;NCOR1;NFATC1;NFE2L1;NFIC;NSD1;PRDM2;RUNX3;SP2;ZNF335
MF	Transcriptional regulation	GO:0000976	transcription regulatory region sequence-specific DNA binding	http://amigo.geneontology.org/amigo/term/GO:0000976	491	23	7.9172	2.90507	3.93387e-06	0.000392243	3.40645	81;864;1108;1387;2033;2120;3096;4297;4772;4773;4779;4782;4851;6668;7799;9208;11176;22877;54880;63925;64324;80709;221937	ACTN4;BCOR;KMT2A;NFATC2;NOTCH1;AKNA;BAZ2A;CHD4;CREBBP;EP300;ETV6;FOXK1;HIVEP1;LRRFIP1;MLXIP;NFATC1;NFE2L1;NFIC;NSD1;PRDM2;RUNX3;SP2;ZNF335
MF	Transcriptional regulation	GO:0000977	RNA polymerase II regulatory region sequence-specific DNA binding	http://amigo.geneontology.org/amigo/term/GO:0000977	451	21	7.27222	2.8877	1.17458e-05	0.000880377	3.05533	81;864;1108;2033;2120;3096;4297;4772;4773;4779;4782;4851;6668;7799;9208;22877;54880;63925;64324;80709;221937	ACTN4;BCOR;KMT2A;NFATC2;NOTCH1;AKNA;CHD4;EP300;ETV6;FOXK1;HIVEP1;LRRFIP1;MLXIP;NFATC1;NFE2L1;NFIC;NSD1;PRDM2;RUNX3;SP2;ZNF335
MF	Transcriptional regulation	GO:1990837	sequence-specific double-stranded DNA binding	http://amigo.geneontology.org/amigo/term/GO:1990837	531	24	8.56219	2.80302	4.40722e-06	0.000392243	3.40645	81;864;1108;1387;2033;2120;3054;3096;4297;4772;4773;4779;4782;4851;6668;7799;9208;11176;22877;54880;63925;64324;80709;221937	ACTN4;BCOR;HCFC1;KMT2A;NFATC2;NOTCH1;AKNA;BAZ2A;CHD4;CREBBP;EP300;ETV6;FOXK1;HIVEP1;LRRFIP1;MLXIP;NFATC1;NFE2L1;NFIC;NSD1;PRDM2;RUNX3;SP2;ZNF335
MF	Transcriptional regulation	GO:0008134	transcription factor binding	http://amigo.geneontology.org/amigo/term/GO:0008134	510	23	8.22357	2.79684	7.37307e-06	0.000590772	3.22858	81;1108;1387;1822;2033;2316;3054;4772;4773;6497;8289;8648;9611;9739;11176;23054;23522;51755;54880;55809;55814;64324;64784	ACTN4;ARID1A;ATN1;BCOR;HCFC1;NFATC2;BAZ2A;BDP1;CDK12;CHD4;CREBBP;CRTC3;EP300;FLNA;KAT6B;NCOA1;NCOA6;NCOR1;NFATC1;NSD1;SETD1A;SKI;TRERF1
BP	Transcriptional regulation	GO:0000122	negative regulation of transcription by RNA polymerase II	http://amigo.geneontology.org/amigo/term/GO:0000122	606	28	10.1611	2.75561	9.10466e-07	0.000280496	3.55207	864;1387;1822;2033;2120;3054;3096;4773;4782;4851;6497;6668;7040;8289;9208;9611;10194;23152;23168;51317;54815;54880;56252;57507;64324;83860;162979;221937	ARID1A;ATN1;BCOR;HCFC1;NFATC2;NOTCH1;TAF3;TSHZ1;YLPM1;ZNF296;ZNF608;CIC;CREBBP;EP300;ETV6;FOXK1;GATAD2A;HIVEP1;LRRFIP1;NCOR1;NFIC;NSD1;PHF21A;RTF1;RUNX3;SKI;SP2;TGFB1
MF	Transcriptional regulation	GO:0043565	sequence-specific DNA binding	http://amigo.geneontology.org/amigo/term/GO:0043565	680	30	10.9648	2.73604	3.99583e-07	7.55712e-05	4.12164	81;864;1108;1387;2033;2120;2804;3054;3096;4297;4772;4773;4779;4782;4851;6668;7799;9208;9611;11176;22877;23293;54815;54880;63925;64324;80709;116113;162979;221937	ACTN4;BCOR;FOXP4;HCFC1;KMT2A;NFATC2;NOTCH1;ZNF296;AKNA;BAZ2A;CHD4;CREBBP;EP300;ETV6;FOXK1;GATAD2A;GOLGB1;HIVEP1;LRRFIP1;MLXIP;NCOR1;NFATC1;NFE2L1;NFIC;NSD1;PRDM2;RUNX3;SMG6;SP2;ZNF335
BP	Transcriptional regulation	GO:0045944	positive regulation of transcription by RNA polymerase II	http://amigo.geneontology.org/amigo/term/GO:0045944	781	34	13.0954	2.59634	2.11152e-07	7.74426e-05	4.11102	1387;2033;2120;3054;4041;4297;4772;4773;4779;4782;4851;5310;6497;6942;7040;7799;8085;8648;10743;22877;23054;23168;23476;23522;51755;54790;57178;58508;64784;80709;162979;200424;221937;283149	BCL9L;HCFC1;KMT2A;KMT2D;LRP5;NFATC2;NOTCH1;TCF20;ZMIZ1;ZNF296;AKNA;BRD4;CDK12;CREBBP;CRTC3;EP300;ETV6;FOXK1;KAT6B;KMT2C;MLXIP;NCOA1;NCOA6;NFATC1;NFE2L1;NFIC;PKD1;PRDM2;RAI1;RTF1;SKI;TET2;TET3;TGFB1
BP	Transcriptional regulation	GO:0045893	positive regulation of transcription, DNA-templated	http://amigo.geneontology.org/amigo/term/GO:0045893	1052	44	17.6394	2.49442	7.33278e-09	4.03408e-06	5.39426	675;864;1387;2033;2120;3054;4041;4297;4772;4773;4779;4782;4851;5253;5310;6497;6942;7040;7799;8085;8289;8648;10743;22877;23054;23168;23379;23476;23522;29998;51755;54790;54897;55809;57178;58508;59269;64324;64784;80709;162979;200424;221937;283149	ARID1A;BCL9L;BICRA;BRCA2;HCFC1;HIVEP3;KMT2A;KMT2D;LRP5;NFATC2;NOTCH1;TCF20;ZMIZ1;ZNF296;AKNA;BRD4;CASZ1;CDK12;CREBBP;CRTC3;EP300;ETV6;FOXK1;ICE1;KAT6B;KMT2C;MLXIP;NCOA1;NCOA6;NFATC1;NFE2L1;NFIC;NSD1;PHF2;PKD1;PRDM2;RAI1;RTF1;RUNX3;SKI;TET2;TET3;TGFB1;TRERF1
MF	Transcriptional regulation	GO:0140110	transcription regulator activity	http://amigo.geneontology.org/amigo/term/GO:0140110	1476	58	23.8	2.43698	2.48865e-11	1.88267e-08	7.72523	81;678;864;1387;1822;2033;2120;2804;3054;3096;3097;4297;4298;4772;4773;4779;4782;4851;5253;6497;6668;6942;7701;7776;7799;8085;8289;8295;8648;9208;9611;9726;10194;10743;10847;22877;23054;23152;29855;29998;54815;54880;54897;55809;55814;56252;58508;58525;59269;63925;64324;80709;89887;116113;162979;200424;221937;283149	ACTN4;ARID1A;ATN1;BCL9L;BCOR;BICRA;FOXP4;HCFC1;HIVEP3;KMT2A;KMT2D;NFATC2;NOTCH1;TCF20;TSHZ1;YLPM1;ZNF296;ZNF628;ZNF646;AKNA;BDP1;CASZ1;CIC;CREBBP;EP300;ETV6;FOXK1;GATAD2A;GOLGB1;HIVEP1;HIVEP2;KMT2C;LRRFIP1;MLLT1;MLXIP;NCOA1;NCOA6;NCOR1;NFATC1;NFE2L1;NFIC;NSD1;PHF2;PRDM2;RAI1;RUNX3;SKI;SP2;SRCAP;TET3;TRERF1;TRRAP;UBN1;WIZ;ZFP36L2;ZNF142;ZNF236;ZNF335
MF	Transcriptional regulation	GO:0003690	double-stranded DNA binding	http://amigo.geneontology.org/amigo/term/GO:0003690	611	24	9.85216	2.43601	4.49765e-05	0.00261729	2.58215	81;864;1108;1387;2033;2120;3054;3096;4297;4772;4773;4779;4782;4851;6668;7799;9208;11176;22877;54880;63925;64324;80709;221937	ACTN4;BCOR;HCFC1;KMT2A;NFATC2;NOTCH1;AKNA;BAZ2A;CHD4;CREBBP;EP300;ETV6;FOXK1;HIVEP1;LRRFIP1;MLXIP;NFATC1;NFE2L1;NFIC;NSD1;PRDM2;RUNX3;SP2;ZNF335
BP	Transcriptional regulation	GO:1903508	positive regulation of nucleic acid-templated transcription	http://amigo.geneontology.org/amigo/term/GO:1903508	1128	46	18.9137	2.4321	6.71004e-09	4.03408e-06	5.39426	81;675;864;1387;2033;2120;3054;4041;4297;4772;4773;4779;4782;4851;5253;5310;6497;6942;7040;7799;8085;8289;8648;10743;10847;22877;23054;23168;23379;23476;23522;29998;51755;54790;54897;55809;57178;58508;59269;64324;64784;80709;162979;200424;221937;283149	ACTN4;ARID1A;BCL9L;BICRA;BRCA2;HCFC1;HIVEP3;KMT2A;KMT2D;LRP5;NFATC2;NOTCH1;TCF20;ZMIZ1;ZNF296;AKNA;BRD4;CASZ1;CDK12;CREBBP;CRTC3;EP300;ETV6;FOXK1;ICE1;KAT6B;KMT2C;MLXIP;NCOA1;NCOA6;NFATC1;NFE2L1;NFIC;NSD1;PHF2;PKD1;PRDM2;RAI1;RTF1;RUNX3;SKI;SRCAP;TET2;TET3;TGFB1;TRERF1
MF	Transcriptional regulation	GO:0003677	DNA binding	http://amigo.geneontology.org/amigo/term/GO:0003677	1790	68	28.8631	2.35595	9.04499e-13	1.36851e-09	8.86375	81;675;678;864;1107;1108;1387;1822;2033;2120;2804;3054;3096;3097;4297;4298;4772;4773;4779;4782;4851;5430;6668;6942;7701;7776;7799;8085;8289;8648;9208;9611;9726;10075;10142;10194;10250;10743;10847;11176;22877;23152;23168;23293;23522;27245;29855;51317;51755;54790;54815;54880;54897;55777;55809;55814;57634;58508;59269;63925;64324;80709;89887;114785;116113;162979;200424;221937	ACTN4;AHDC1;ARID1A;ATN1;BCOR;BRCA2;FOXP4;HCFC1;HIVEP3;KMT2A;KMT2D;MBD6;NFATC2;NOTCH1;TCF20;TSHZ1;ZNF296;ZNF628;ZNF646;AKAP9;AKNA;BAZ2A;BDP1;CASZ1;CDK12;CHD3;CHD4;CIC;CREBBP;EP300;EP400;ETV6;FOXK1;GATAD2A;GOLGB1;HIVEP1;HIVEP2;HUWE1;KAT6B;KMT2C;LRRFIP1;MBD5;MLLT1;MLXIP;NCOA1;NCOR1;NFATC1;NFE2L1;NFIC;NSD1;PHF21A;POLR2A;PRDM2;RAI1;RTF1;RUNX3;SMG6;SP2;SRCAP;SRRM1;TET2;TET3;TRERF1;UBN1;ZFP36L2;ZNF142;Z…
MF	Transcriptional regulation	GO:0003700	DNA-binding transcription factor activity	http://amigo.geneontology.org/amigo/term/GO:0003700	1185	45	19.1077	2.35507	2.59792e-08	1.31022e-05	4.88266	678;864;2033;2120;2804;3054;3096;3097;4297;4298;4772;4773;4779;4782;4851;6497;6668;6942;7701;7776;7799;8085;8289;8648;9208;9611;9726;10194;10743;22877;23152;29855;54815;54897;55809;56252;58525;59269;63925;80709;89887;116113;162979;200424;221937	ARID1A;FOXP4;HCFC1;HIVEP3;KMT2A;KMT2D;NFATC2;NOTCH1;TCF20;TSHZ1;YLPM1;ZNF296;ZNF628;ZNF646;AKNA;CASZ1;CIC;EP300;ETV6;FOXK1;GATAD2A;GOLGB1;HIVEP1;HIVEP2;LRRFIP1;MLLT1;MLXIP;NCOA1;NCOR1;NFATC1;NFE2L1;NFIC;PRDM2;RAI1;RUNX3;SKI;SP2;TET3;TRERF1;UBN1;WIZ;ZFP36L2;ZNF142;ZNF236;ZNF335
BP	Transcriptional regulation	GO:0045892	negative regulation of transcription, DNA-templated	http://amigo.geneontology.org/amigo/term/GO:0045892	841	33	14.1014	2.34019	3.33658e-06	0.000828979	3.08146	864;1387;1822;2033;2120;2316;3054;3096;4773;4782;4851;5253;6497;6668;7040;8085;8289;9208;9611;10194;11176;23152;23168;23522;51317;54815;54880;56252;57507;64324;83860;162979;221937	ARID1A;ATN1;BCOR;HCFC1;KMT2D;NFATC2;NOTCH1;TAF3;TSHZ1;YLPM1;ZNF296;ZNF608;BAZ2A;CIC;CREBBP;EP300;ETV6;FLNA;FOXK1;GATAD2A;HIVEP1;KAT6B;LRRFIP1;NCOR1;NFIC;NSD1;PHF2;PHF21A;RTF1;RUNX3;SKI;SP2;TGFB1
MF	Transcriptional regulation	GO:0000981	DNA-binding transcription factor activity, RNA polymerase II-specific	http://amigo.geneontology.org/amigo/term/GO:0000981	1093	41	17.6242	2.32634	1.81094e-07	4.5666e-05	4.34041	678;864;2033;2120;3054;3096;3097;4297;4298;4772;4773;4779;4782;4851;6497;6668;7701;7776;7799;8085;8289;8648;9208;9611;9726;10194;22877;23152;54815;54897;55809;56252;58525;59269;63925;80709;89887;116113;162979;200424;221937	ARID1A;FOXP4;HCFC1;HIVEP3;KMT2A;KMT2D;NFATC2;NOTCH1;TSHZ1;YLPM1;ZNF296;ZNF628;ZNF646;AKNA;CASZ1;CIC;EP300;ETV6;FOXK1;GATAD2A;HIVEP1;HIVEP2;LRRFIP1;MLLT1;MLXIP;NCOA1;NCOR1;NFATC1;NFE2L1;NFIC;PRDM2;RUNX3;SKI;SP2;TET3;TRERF1;WIZ;ZFP36L2;ZNF142;ZNF236;ZNF335
BP	Transcriptional regulation	GO:0010628	positive regulation of gene expression	http://amigo.geneontology.org/amigo/term/GO:0010628	1340	52	22.4684	2.31436	2.81114e-09	2.16514e-06	5.66451	675;864;1387;2033;2120;3054;4041;4297;4627;4772;4773;4779;4782;4851;5253;5310;5430;6497;6942;7040;7273;7799;8085;8289;8648;9475;9611;10743;22877;23054;23112;23168;23367;23379;23476;23522;27327;29998;51755;54790;54897;55809;57178;58508;59269;64324;64784;80709;162979;200424;221937;283149	ARID1A;BCL9L;BICRA;BRCA2;HCFC1;HIVEP3;KMT2A;KMT2D;LARP1;LRP5;NFATC2;NOTCH1;ROCK2;TCF20;TNRC6A;TNRC6B;TTN;ZMIZ1;ZNF296;AKNA;BRD4;CASZ1;CDK12;CREBBP;CRTC3;EP300;ETV6;FOXK1;ICE1;KAT6B;KMT2C;MLXIP;MYH9;NCOA1;NCOA6;NCOR1;NFATC1;NFE2L1;NFIC;NSD1;PHF2;PKD1;POLR2A;PRDM2;RAI1;RTF1;RUNX3;SKI;TET2;TET3;TGFB1;TRERF1
BP	Transcriptional regulation	GO:1903507	negative regulation of nucleic acid-templated transcription	http://amigo.geneontology.org/amigo/term/GO:1903507	876	33	14.6883	2.24669	7.96781e-06	0.00157354	2.80312	864;1387;1822;2033;2120;2316;3054;3096;4773;4782;4851;5253;6497;6668;7040;8085;8289;9208;9611;10194;11176;23152;23168;23522;51317;54815;54880;56252;57507;64324;83860;162979;221937	ARID1A;ATN1;BCOR;HCFC1;KMT2D;NFATC2;NOTCH1;TAF3;TSHZ1;YLPM1;ZNF296;ZNF608;BAZ2A;CIC;CREBBP;EP300;ETV6;FLNA;FOXK1;GATAD2A;HIVEP1;KAT6B;LRRFIP1;NCOR1;NFIC;NSD1;PHF2;PHF21A;RTF1;RUNX3;SKI;SP2;TGFB1
BP	Transcriptional regulation	GO:0006357	regulation of transcription by RNA polymerase II	http://amigo.geneontology.org/amigo/term/GO:0006357	1864	68	31.2545	2.17568	4.61666e-11	7.90615e-08	7.10204	678;864;1107;1108;1387;1822;2033;2120;3054;3096;3097;4041;4297;4298;4772;4773;4779;4782;4851;5310;6497;6668;6942;7040;7701;7776;7799;8085;8289;8648;9208;9611;9726;10194;10743;10847;22877;22906;23054;23152;23168;23476;23522;29855;51317;51755;54790;54815;54880;54897;55809;56252;57178;57507;58508;58525;59269;63925;64324;64784;80709;83860;89887;116113;162979;200424;221937;283149	ARID1A;ATN1;BCL9L;BCOR;FOXP4;HCFC1;HIVEP3;KMT2A;KMT2D;LRP5;NFATC2;NOTCH1;TAF3;TCF20;TSHZ1;YLPM1;ZMIZ1;ZNF296;ZNF608;ZNF628;ZNF646;AKNA;BRD4;CASZ1;CDK12;CHD3;CHD4;CIC;CREBBP;CRTC3;EP300;ETV6;FOXK1;GATAD2A;HIVEP1;HIVEP2;KAT6B;KMT2C;LRRFIP1;MLLT1;MLXIP;NCOA1;NCOA6;NCOR1;NFATC1;NFE2L1;NFIC;NSD1;PHF21A;PKD1;PRDM2;RAI1;RTF1;RUNX3;SKI;SP2;SRCAP;TET2;TET3;TGFB1;TRAK1;TRERF1;UBN1;WIZ;ZFP36L2;ZNF142;ZNF236…
BP	Transcriptional regulation	GO:0006366	transcription by RNA polymerase II	http://amigo.geneontology.org/amigo/term/GO:0006366	1996	72	33.4678	2.15132	1.4724e-11	3.78014e-08	7.42249	678;864;1107;1108;1387;1822;2033;2120;2316;3054;3096;3097;4041;4297;4298;4772;4773;4779;4782;4851;5310;5430;6497;6668;6942;7040;7701;7776;7799;8085;8289;8648;9208;9611;9726;10194;10743;10847;22877;22906;23054;23152;23168;23379;23476;23522;26173;29855;51317;51755;54790;54815;54880;54897;55809;56252;57178;57507;58508;58525;59269;63925;64324;64784;80709;83860;89887;116113;162979;200424;221937;283149	ARID1A;ATN1;BCL9L;BCOR;FOXP4;HCFC1;HIVEP3;KMT2A;KMT2D;LRP5;NFATC2;NOTCH1;TAF3;TCF20;TSHZ1;YLPM1;ZMIZ1;ZNF296;ZNF608;ZNF628;ZNF646;AKNA;BRD4;CASZ1;CDK12;CHD3;CHD4;CIC;CREBBP;CRTC3;EP300;ETV6;FLNA;FOXK1;GATAD2A;HIVEP1;HIVEP2;ICE1;INTS1;KAT6B;KMT2C;LRRFIP1;MLLT1;MLXIP;NCOA1;NCOA6;NCOR1;NFATC1;NFE2L1;NFIC;NSD1;PHF21A;PKD1;POLR2A;PRDM2;RAI1;RTF1;RUNX3;SKI;SP2;SRCAP;TET2;TET3;TGFB1;TRAK1;TRERF1;UBN1;WI…
BP	Transcriptional regulation	GO:0010629	negative regulation of gene expression	http://amigo.geneontology.org/amigo/term/GO:0010629	1318	43	22.0995	1.94574	1.07309e-05	0.0018784	2.72621	678;831;864;1387;1822;2033;2120;2316;3054;3096;4773;4782;4849;4851;5253;5430;6433;6497;6668;7040;8085;8289;9208;9611;10194;10847;11176;23112;23152;23168;23293;23367;23522;27327;51317;54815;54880;56252;57507;64324;83860;162979;221937	ARID1A;ATN1;BCOR;CAST;CNOT3;HCFC1;KMT2D;LARP1;NFATC2;NOTCH1;TAF3;TNRC6A;TNRC6B;TSHZ1;YLPM1;ZNF296;ZNF608;BAZ2A;CIC;CREBBP;EP300;ETV6;FLNA;FOXK1;GATAD2A;HIVEP1;KAT6B;LRRFIP1;NCOR1;NFIC;NSD1;PHF2;PHF21A;POLR2A;RTF1;RUNX3;SFSWAP;SKI;SMG6;SP2;SRCAP;TGFB1;ZFP36L2
MF	Transcriptional regulation	GO:0003723	RNA binding	http://amigo.geneontology.org/amigo/term/GO:0003723	1446	45	23.3162	1.92999	7.41882e-06	0.000590772	3.22858	81;678;831;1107;1778;2033;2316;2804;3895;4134;4627;4644;5339;5430;6433;6942;7791;8175;8899;9208;9475;9739;9904;10075;10250;10523;11176;11273;23067;23112;23131;23168;23215;23277;23293;23367;23524;27327;56252;58508;64397;79026;84726;196441;221092	ACTN4;CAST;CHERP;GPATCH8;HNRNPUL2;LARP1;ROCK2;SETD1B;SF3A2;TCF20;TNRC6A;TNRC6B;YLPM1;ZNF106;AHNAK;ATXN2L;BAZ2A;CHD3;CLUH;DYNC1H1;EP300;FLNA;GOLGB1;HUWE1;KMT2C;KTN1;LRRFIP1;MAP4;MYH9;MYO5A;PLEC;POLR2A;PRPF4B;PRRC2B;PRRC2C;RBM19;RTF1;SETD1A;SFSWAP;SMG6;SRRM1;SRRM2;ZFC3H1;ZFP36L2;ZYX
BP	Signaling	GO:1904837	beta-catenin-TCF complex assembly	http://amigo.geneontology.org/amigo/term/GO:1904837	28	5	0.469489	10.6499	9.01589e-05	0.0103642	1.98446	1387;2033;8085;8295;283149	BCL9L;KMT2D;CREBBP;EP300;TRRAP
BP	Signaling	GO:0016055	Wnt signaling pathway	http://amigo.geneontology.org/amigo/term/GO:0016055	311	15	5.21468	2.8765	0.000231863	0.0235358	1.62827	324;2889;4041;4772;4851;5310;6497;23112;23168;27327;57674;64897;65125;79705;283149	BCL9L;LRP5;NOTCH1;RNF213;TNRC6A;TNRC6B;WNK1;APC;C12orf43;LRRK1;NFATC1;PKD1;RAPGEF1;RTF1;SKI
BP	Signaling	GO:0045747	positive regulation of Notch signaling pathway	http://amigo.geneontology.org/amigo/term/GO:0045747	34	5	0.570093	8.77049	0.000235297	0.0235358	1.62827	1387;2033;4851;22848;57178	NOTCH1;ZMIZ1;AAK1;CREBBP;EP300
BP	Signaling	GO:0198738	cell-cell signaling by wnt	http://amigo.geneontology.org/amigo/term/GO:0198738	313	15	5.24821	2.85812	0.000248474	0.0242246	1.61574	324;2889;4041;4772;4851;5310;6497;23112;23168;27327;57674;64897;65125;79705;283149	BCL9L;LRP5;NOTCH1;RNF213;TNRC6A;TNRC6B;WNK1;APC;C12orf43;LRRK1;NFATC1;PKD1;RAPGEF1;RTF1;SKI
BP	Structural	GO:0099515	actin filament-based transport	http://amigo.geneontology.org/amigo/term/GO:0099515	8	3	0.13414	22.3648	0.000244098	0.0241031	1.61793	81;4644;23224	ACTN4;MYO5A;SYNE2
CC	Structural	GO:1990752	microtubule end	http://amigo.geneontology.org/amigo/term/GO:1990752	26	4	0.360984	11.0808	0.000421412	0.0128832	1.88998	4644;6249;7461;51199	CLIP1;CLIP2;MYO5A;NIN
CC	Structural	GO:0035371	microtubule plus-end	http://amigo.geneontology.org/amigo/term/GO:0035371	20	3	0.27768	10.8038	0.00251668	0.0460873	1.33642	4644;6249;7461	CLIP1;CLIP2;MYO5A
CC	Structural	GO:0097517	contractile actin filament bundle	http://amigo.geneontology.org/amigo/term/GO:0097517	40	5	0.55536	9.00316	0.000215205	0.00822391	2.08492	81;4627;7791;11346;23094	ACTN4;SIPA1L3;SYNPO;MYH9;ZYX
CC	Structural	GO:0042641	actomyosin	http://amigo.geneontology.org/amigo/term/GO:0042641	50	6	0.6942	8.64304	6.2483e-05	0.00318366	2.49707	81;4627;4644;7791;11346;23094	ACTN4;SIPA1L3;SYNPO;MYH9;MYO5A;ZYX
CC	Structural	GO:0032432	actin filament bundle	http://amigo.geneontology.org/amigo/term/GO:0032432	43	5	0.597012	8.37504	0.000304453	0.0109257	1.96155	81;4627;7791;11346;23094	ACTN4;SIPA1L3;SYNPO;MYH9;ZYX
CC	Structural	GO:0030863	cortical cytoskeleton	http://amigo.geneontology.org/amigo/term/GO:0030863	70	6	0.97188	6.1736	0.000410376	0.0128832	1.88998	81;2316;4627;6709;7402;11214	ACTN4;AKAP13;SPTAN1;FLNA;MYH9;UTRN
BP	Structural	GO:0034446	substrate adhesion-dependent cell spreading	http://amigo.geneontology.org/amigo/term/GO:0034446	58	6	0.972512	6.16959	0.000401962	0.0364225	1.43863	81;2316;3911;57580;79834;253725	ACTN4;PEAK1;FLNA;LAMA5;PREX1;WASHC2C
MF	Structural	GO:0051015	actin filament binding	http://amigo.geneontology.org/amigo/term/GO:0051015	132	10	2.12845	4.69825	5.27627e-05	0.00285107	2.54499	81;752;2316;4627;4644;7094;7273;7402;23224;84687	ACTN4;PPP1R9B;TLN1;TTN;FLNA;FMNL1;MYH9;MYO5A;SYNE2;UTRN
CC	Structural	GO:0044449	contractile fiber part	http://amigo.geneontology.org/amigo/term/GO:0044449	111	7	1.54112	4.54214	0.000884102	0.0225236	1.64736	81;2316;5339;7273;11346;23224;79026	ACTN4;SYNPO;TTN;AHNAK;FLNA;PLEC;SYNE2
CC	Structural	GO:0030016	myofibril	http://amigo.geneontology.org/amigo/term/GO:0030016	114	7	1.58278	4.42261	0.0010347	0.0251621	1.59925	81;2316;5339;7273;11346;23224;79026	ACTN4;SYNPO;TTN;AHNAK;FLNA;PLEC;SYNE2
BP	Structural	GO:0010810	regulation of cell-substrate adhesion	http://amigo.geneontology.org/amigo/term/GO:0010810	124	9	2.07916	4.32866	0.000233174	0.0235358	1.62827	81;2316;4851;7402;9475;50488;57580;79834;253725	ACTN4;NOTCH1;PEAK1;ROCK2;FLNA;MINK1;PREX1;UTRN;WASHC2C
CC	Structural	GO:0030426	growth cone	http://amigo.geneontology.org/amigo/term/GO:0030426	121	7	1.67996	4.16675	0.00146484	0.0326717	1.48583	3897;4644;7402;22906;23046;51199;57580	KIF21B;L1CAM;MYO5A;NIN;PREX1;TRAK1;UTRN
CC	Structural	GO:0043292	contractile fiber	http://amigo.geneontology.org/amigo/term/GO:0043292	123	7	1.70773	4.099	0.00161031	0.0331352	1.47971	81;2316;5339;7273;11346;23224;79026	ACTN4;SYNPO;TTN;AHNAK;FLNA;PLEC;SYNE2
BP	Structural	GO:0031589	cell-substrate adhesion	http://amigo.geneontology.org/amigo/term/GO:0031589	203	13	3.40379	3.81927	3.63812e-05	0.00474929	2.32337	81;2316;3897;3911;4851;5310;7402;7791;9475;50488;57580;79834;253725	ACTN4;NOTCH1;PEAK1;ROCK2;FLNA;L1CAM;LAMA5;MINK1;PKD1;PREX1;UTRN;WASHC2C;ZYX
CC	Structural	GO:0015629	actin cytoskeleton	http://amigo.geneontology.org/amigo/term/GO:0015629	346	18	4.80387	3.74698	1.41424e-06	0.000216177	3.66519	81;2316;4627;4644;6709;7273;7402;7791;7984;11214;11346;23094;23384;50807;57584;79026;79834;84687	ACTN4;AKAP13;PEAK1;PPP1R9B;SIPA1L3;SPECC1L;SPTAN1;SYNPO;TTN;AHNAK;ARHGAP21;ARHGEF5;ASAP1;FLNA;MYH9;MYO5A;UTRN;ZYX
BP	Structural	GO:1902903	regulation of supramolecular fiber organization	http://amigo.geneontology.org/amigo/term/GO:1902903	251	14	4.20863	3.3265	8.2678e-05	0.00979671	2.00892	324;2316;6249;6709;7840;7984;9475;10142;11214;11346;23616;51199;57580;253725	AKAP13;ROCK2;SPTAN1;SYNPO;AKAP9;ALMS1;APC;ARHGEF5;CLIP1;FLNA;NIN;PREX1;SH3BP1;WASHC2C
BP	Structural	GO:0032970	regulation of actin filament-based process	http://amigo.geneontology.org/amigo/term/GO:0032970	262	13	4.39307	2.9592	0.000464958	0.0416408	1.38048	2316;4627;6709;7040;7840;7984;9475;10142;11214;11346;23616;57580;253725	AKAP13;ROCK2;SPTAN1;SYNPO;AKAP9;ALMS1;ARHGEF5;FLNA;MYH9;PREX1;SH3BP1;TGFB1;WASHC2C
MF	Structural	GO:0003779	actin binding	http://amigo.geneontology.org/amigo/term/GO:0003779	296	14	4.7729	2.93323	0.000307705	0.0141078	1.85054	81;752;2316;4627;4644;5339;6709;7094;7273;7402;9749;11346;23224;84687	ACTN4;PPP1R9B;SPTAN1;SYNPO;TLN1;TTN;FLNA;FMNL1;MYH9;MYO5A;PHACTR2;PLEC;SYNE2;UTRN
BP	Structural	GO:0030029	actin filament-based process	http://amigo.geneontology.org/amigo/term/GO:0030029	482	23	8.08191	2.84586	5.59377e-06	0.00123095	2.90976	81;613;752;2316;4627;4644;6709;7040;7094;7273;7791;7840;7984;9475;11214;11346;23224;23384;23616;50488;57580;84687;253725	ACTN4;AKAP13;PPP1R9B;ROCK2;SPECC1L;SPTAN1;SYNPO;TLN1;TTN;ALMS1;ARHGEF5;BCR;FLNA;FMNL1;MINK1;MYH9;MYO5A;PREX1;SH3BP1;SYNE2;TGFB1;WASHC2C;ZYX
BP	Structural	GO:0030036	actin cytoskeleton organization	http://amigo.geneontology.org/amigo/term/GO:0030036	443	21	7.42798	2.82715	1.62952e-05	0.0026147	2.58258	81;613;752;2316;4627;6709;7040;7094;7273;7791;7840;7984;9475;11214;11346;23384;23616;50488;57580;84687;253725	ACTN4;AKAP13;PPP1R9B;ROCK2;SPECC1L;SPTAN1;SYNPO;TLN1;TTN;ALMS1;ARHGEF5;BCR;FLNA;FMNL1;MINK1;MYH9;PREX1;SH3BP1;TGFB1;WASHC2C;ZYX
BP	Structural	GO:0000226	microtubule cytoskeleton organization	http://amigo.geneontology.org/amigo/term/GO:0000226	428	20	7.17647	2.78689	3.22236e-05	0.0044319	2.35341	324;675;1107;1778;2316;2801;4134;4627;4957;5116;5310;6249;9475;9611;9857;10142;23224;25981;51199;283234	BRCA2;CEP350;ODF2;ROCK2;AKAP9;APC;CCDC88B;CHD3;CLIP1;DNAH1;DYNC1H1;FLNA;GOLGA2;MAP4;MYH9;NCOR1;NIN;PCNT;PKD1;SYNE2
BP	Structural	GO:0097435	supramolecular fiber organization	http://amigo.geneontology.org/amigo/term/GO:0097435	452	21	7.57889	2.77085	2.20141e-05	0.00332456	2.47827	81;324;1778;2316;2801;6249;6709;7273;7791;7840;7984;9475;10142;11214;11346;23616;51199;57580;84687;253725;283234	ACTN4;AKAP13;PPP1R9B;ROCK2;SPTAN1;SYNPO;TTN;AKAP9;ALMS1;APC;ARHGEF5;CCDC88B;CLIP1;DYNC1H1;FLNA;GOLGA2;NIN;PREX1;SH3BP1;WASHC2C;ZYX
CC	Structural	GO:0099512	supramolecular fiber	http://amigo.geneontology.org/amigo/term/GO:0099512	548	21	7.60844	2.76009	2.21571e-05	0.0015124	2.82033	81;324;1778;2316;2801;4134;4644;4957;5116;5339;6249;7273;7461;11214;11346;23046;23224;23384;25981;51199;79026	ACTN4;AKAP13;ODF2;SPECC1L;SYNPO;TTN;AHNAK;APC;CLIP1;CLIP2;DNAH1;DYNC1H1;FLNA;GOLGA2;KIF21B;MAP4;MYO5A;NIN;PCNT;PLEC;SYNE2
CC	Structural	GO:0099081	supramolecular polymer	http://amigo.geneontology.org/amigo/term/GO:0099081	550	21	7.6362	2.75006	2.33897e-05	0.0015124	2.82033	81;324;1778;2316;2801;4134;4644;4957;5116;5339;6249;7273;7461;11214;11346;23046;23224;23384;25981;51199;79026	ACTN4;AKAP13;ODF2;SPECC1L;SYNPO;TTN;AHNAK;APC;CLIP1;CLIP2;DNAH1;DYNC1H1;FLNA;GOLGA2;KIF21B;MAP4;MYO5A;NIN;PCNT;PLEC;SYNE2
CC	Structural	GO:0099080	supramolecular complex	http://amigo.geneontology.org/amigo/term/GO:0099080	551	21	7.65009	2.74507	2.40288e-05	0.0015124	2.82033	81;324;1778;2316;2801;4134;4644;4957;5116;5339;6249;7273;7461;11214;11346;23046;23224;23384;25981;51199;79026	ACTN4;AKAP13;ODF2;SPECC1L;SYNPO;TTN;AHNAK;APC;CLIP1;CLIP2;DNAH1;DYNC1H1;FLNA;GOLGA2;KIF21B;MAP4;MYO5A;NIN;PCNT;PLEC;SYNE2
BP	Structural	GO:0007010	cytoskeleton organization	http://amigo.geneontology.org/amigo/term/GO:0007010	938	42	15.7279	2.67042	2.3621e-09	2.02143e-06	5.69434	81;324;613;675;752;1107;1778;2316;2801;3911;4134;4627;4957;5116;5310;5339;6249;6709;7040;7094;7273;7791;7840;7984;9475;9611;9857;10142;11214;11346;23094;23139;23224;23384;23616;25981;50488;51199;57580;84687;253725;283234	ACTN4;AKAP13;BRCA2;CEP350;ODF2;PPP1R9B;ROCK2;SIPA1L3;SPECC1L;SPTAN1;SYNPO;TLN1;TTN;AKAP9;ALMS1;APC;ARHGEF5;BCR;CCDC88B;CHD3;CLIP1;DNAH1;DYNC1H1;FLNA;FMNL1;GOLGA2;LAMA5;MAP4;MAST2;MINK1;MYH9;NCOR1;NIN;PCNT;PKD1;PLEC;PREX1;SH3BP1;SYNE2;TGFB1;WASHC2C;ZYX
CC	Structural	GO:0099513	polymeric cytoskeletal fiber	http://amigo.geneontology.org/amigo/term/GO:0099513	435	16	6.03954	2.64921	0.000355103	0.0122568	1.91162	324;1778;2316;2801;4134;4644;4957;5116;5339;6249;7461;11214;23046;23384;25981;51199	AKAP13;ODF2;SPECC1L;APC;CLIP1;CLIP2;DNAH1;DYNC1H1;FLNA;GOLGA2;KIF21B;MAP4;MYO5A;NIN;PCNT;PLEC
MF	Structural	GO:0008092	cytoskeletal protein binding	http://amigo.geneontology.org/amigo/term/GO:0008092	679	29	10.9486	2.64873	1.24646e-06	0.000171444	3.76588	81;324;675;752;2033;2316;2801;3895;4134;4627;4644;5339;6249;6709;7094;7273;7402;7461;7840;9475;9749;9857;11346;22906;23046;23139;23224;84687;283234	ACTN4;BRCA2;CEP350;PPP1R9B;ROCK2;SPTAN1;SYNPO;TLN1;TTN;ALMS1;APC;CCDC88B;CLIP1;CLIP2;EP300;FLNA;FMNL1;GOLGA2;KIF21B;KTN1;MAP4;MAST2;MYH9;MYO5A;PHACTR2;PLEC;SYNE2;TRAK1;UTRN
CC	Structural	GO:0005874	microtubule	http://amigo.geneontology.org/amigo/term/GO:0005874	327	12	4.54007	2.64313	0.00200526	0.0397338	1.40084	324;1778;2801;4134;4644;4957;5116;6249;7461;23046;25981;51199	ODF2;APC;CLIP1;CLIP2;DNAH1;DYNC1H1;GOLGA2;KIF21B;MAP4;MYO5A;NIN;PCNT
BP	Structural	GO:0051493	regulation of cytoskeleton organization	http://amigo.geneontology.org/amigo/term/GO:0051493	390	17	6.53931	2.59966	0.000295698	0.0284684	1.54564	324;1778;2316;5310;6249;6709;7040;7840;7984;9475;10142;11214;11346;23616;51199;57580;253725	AKAP13;ROCK2;SPTAN1;SYNPO;AKAP9;ALMS1;APC;ARHGEF5;CLIP1;DYNC1H1;FLNA;NIN;PKD1;PREX1;SH3BP1;TGFB1;WASHC2C
CC	Structural	GO:0044430	cytoskeletal part	http://amigo.geneontology.org/amigo/term/GO:0044430	1174	41	16.2998	2.51536	1.60577e-08	4.29544e-06	5.36699	81;324;675;1107;1108;1778;2316;2801;4134;4627;4644;4957;5116;5339;6249;6497;6709;7273;7402;7461;7791;7840;7984;9475;9611;9857;10142;11214;11346;23046;23094;23224;23331;23352;23384;25981;50807;51199;80709;283234;285025	ACTN4;AKAP13;BRCA2;CEP350;ODF2;ROCK2;SIPA1L3;SPECC1L;SPTAN1;SYNPO;TTC28;TTN;AKAP9;AKNA;ALMS1;APC;ARHGEF5;ASAP1;CCDC141;CCDC88B;CHD3;CHD4;CLIP1;CLIP2;DNAH1;DYNC1H1;FLNA;GOLGA2;KIF21B;MAP4;MYH9;MYO5A;NCOR1;NIN;PCNT;PLEC;SKI;SYNE2;UBR4;UTRN;ZYX
BP	Structural	GO:0007017	microtubule-based process	http://amigo.geneontology.org/amigo/term/GO:0007017	576	24	9.65805	2.48497	3.30566e-05	0.0044667	2.35001	324;675;1107;1778;2316;2801;3895;4134;4627;4957;5116;5310;6249;9475;9611;9857;10142;22906;23046;23224;25981;51199;57584;283234	BRCA2;CEP350;ODF2;ROCK2;AKAP9;APC;ARHGAP21;CCDC88B;CHD3;CLIP1;DNAH1;DYNC1H1;FLNA;GOLGA2;KIF21B;KTN1;MAP4;MYH9;NCOR1;NIN;PCNT;PKD1;SYNE2;TRAK1
CC	Structural	GO:0005815	microtubule organizing center	http://amigo.geneontology.org/amigo/term/GO:0005815	620	21	8.60808	2.43957	0.000131416	0.00585895	2.23218	324;675;1107;1108;1778;4957;5116;6249;6497;7840;9475;9857;10142;23224;23331;23352;23384;51199;80709;283234;285025	BRCA2;CEP350;ODF2;ROCK2;SPECC1L;TTC28;AKAP9;AKNA;ALMS1;APC;CCDC141;CCDC88B;CHD3;CHD4;CLIP1;DYNC1H1;NIN;PCNT;SKI;SYNE2;UBR4
CC	Structural	GO:0015630	microtubule cytoskeleton	http://amigo.geneontology.org/amigo/term/GO:0015630	967	31	13.4258	2.30898	7.99652e-06	0.000713023	3.1469	324;675;1107;1108;1778;2801;4134;4627;4644;4957;5116;6249;6497;6709;7461;7840;9475;9611;9857;10142;23046;23139;23224;23331;23352;23384;25981;51199;80709;283234;285025	BRCA2;CEP350;ODF2;ROCK2;SPECC1L;SPTAN1;TTC28;AKAP9;AKNA;ALMS1;APC;CCDC141;CCDC88B;CHD3;CHD4;CLIP1;CLIP2;DNAH1;DYNC1H1;GOLGA2;KIF21B;MAP4;MAST2;MYH9;MYO5A;NCOR1;NIN;PCNT;SKI;SYNE2;UBR4
CC	Structural	GO:0005856	cytoskeleton	http://amigo.geneontology.org/amigo/term/GO:0005856	1532	49	21.2703	2.30368	7.18978e-09	2.56436e-06	5.59102	81;324;675;1107;1108;1778;2316;2801;4134;4627;4644;4957;5116;5339;6249;6497;6709;7094;7273;7402;7461;7791;7840;7984;9208;9475;9611;9857;10142;11214;11346;23046;23094;23139;23224;23247;23331;23352;23384;25981;50807;51199;57584;79026;79834;80709;84687;283234;285025	ACTN4;AKAP13;BRCA2;CEP350;ODF2;PEAK1;PPP1R9B;ROCK2;SIPA1L3;SPECC1L;SPTAN1;SYNPO;TLN1;TTC28;TTN;AHNAK;AKAP9;AKNA;ALMS1;APC;ARHGAP21;ARHGEF5;ASAP1;CCDC141;CCDC88B;CHD3;CHD4;CLIP1;CLIP2;DNAH1;DYNC1H1;FLNA;GOLGA2;KIAA0556;KIF21B;LRRFIP1;MAP4;MAST2;MYH9;MYO5A;NCOR1;NIN;PCNT;PLEC;SKI;SYNE2;UBR4;UTRN;ZYX
CC	Structural	GO:0042995	cell projection	http://amigo.geneontology.org/amigo/term/GO:0042995	1338	35	18.5768	1.88407	0.000142304	0.00588246	2.23044	81;324;752;1778;2316;3054;3897;4134;4627;4644;4957;5310;6249;7040;7094;7402;7840;7984;9780;9857;10142;11346;22848;22906;23046;23224;23247;23616;25981;50488;50807;51199;57479;57580;84687	ACTN4;CEP350;HCFC1;ODF2;PPP1R9B;PRR12;SYNPO;TLN1;AAK1;AKAP9;ALMS1;APC;ARHGEF5;ASAP1;CLIP1;DNAH1;DYNC1H1;FLNA;FMNL1;KIAA0556;KIF21B;L1CAM;MAP4;MINK1;MYH9;MYO5A;NIN;PIEZO1;PKD1;PREX1;SH3BP1;SYNE2;TGFB1;TRAK1;UTRN
CC	Structural	GO:0044463	cell projection part	http://amigo.geneontology.org/amigo/term/GO:0044463	890	23	12.3568	1.86133	0.00271355	0.0460873	1.33642	324;2316;3054;3897;4134;4644;4957;5310;7094;7402;9780;10142;11346;22848;22906;23046;23224;25981;50488;50807;51199;57580;84687	HCFC1;ODF2;PPP1R9B;SYNPO;TLN1;AAK1;AKAP9;APC;ASAP1;DNAH1;FLNA;KIF21B;L1CAM;MAP4;MINK1;MYO5A;NIN;PIEZO1;PKD1;PREX1;SYNE2;TRAK1;UTRN
CC	Structural	GO:0120038	plasma membrane bounded cell projection part	http://amigo.geneontology.org/amigo/term/GO:0120038	890	23	12.3568	1.86133	0.00271355	0.0460873	1.33642	324;2316;3054;3897;4134;4644;4957;5310;7094;7402;9780;10142;11346;22848;22906;23046;23224;25981;50488;50807;51199;57580;84687	HCFC1;ODF2;PPP1R9B;SYNPO;TLN1;AAK1;AKAP9;APC;ASAP1;DNAH1;FLNA;KIF21B;L1CAM;MAP4;MINK1;MYO5A;NIN;PIEZO1;PKD1;PREX1;SYNE2;TRAK1;UTRN
CC	Structural	GO:0120025	plasma membrane bounded cell projection	http://amigo.geneontology.org/amigo/term/GO:0120025	1289	32	17.8965	1.78806	0.000734365	0.020148	1.69577	81;324;752;1778;2316;3054;3897;4134;4627;4644;4957;5310;6249;7040;7094;7402;7840;9780;10142;11346;22848;22906;23046;23224;23616;25981;50488;50807;51199;57479;57580;84687	ACTN4;HCFC1;ODF2;PPP1R9B;PRR12;SYNPO;TLN1;AAK1;AKAP9;ALMS1;APC;ASAP1;CLIP1;DNAH1;DYNC1H1;FLNA;FMNL1;KIF21B;L1CAM;MAP4;MINK1;MYH9;MYO5A;NIN;PIEZO1;PKD1;PREX1;SH3BP1;SYNE2;TGFB1;TRAK1;UTRN
BP	Structural	GO:0009653	anatomical structure morphogenesis	http://amigo.geneontology.org/amigo/term/GO:0009653	1513	44	25.3692	1.73439	0.000137273	0.0148912	1.82707	81;613;752;1387;2033;2316;3897;3911;4041;4627;4644;4773;4779;4782;4849;4851;5310;6497;6709;7040;7273;7798;8289;8648;9475;9846;10194;11214;22906;23094;23168;23616;50488;51199;54880;57082;57178;57580;57674;63925;65125;79834;253725;283149	ACTN4;AKAP13;ARID1A;BCL9L;BCOR;CNOT3;LRP5;LUZP1;NFATC2;NOTCH1;PEAK1;RNF213;ROCK2;SIPA1L3;SPTAN1;TSHZ1;TTN;WNK1;ZMIZ1;BCR;CREBBP;EP300;FLNA;FMNL1;GAB2;KNL1;L1CAM;LAMA5;MINK1;MYH9;MYO5A;NCOA1;NFE2L1;NFIC;NIN;PKD1;PREX1;RTF1;SH3BP1;SKI;TGFB1;TRAK1;WASHC2C;ZNF335
CC	Unclassified	GO:0030427	site of polarized growth	http://amigo.geneontology.org/amigo/term/GO:0030427	123	7	1.70773	4.099	0.00161031	0.0331352	1.47971	3897;4644;7402;22906;23046;51199;57580	KIF21B;L1CAM;MYO5A;NIN;PREX1;TRAK1;UTRN
BP	Unclassified	GO:0051128	regulation of cellular component organization	http://amigo.geneontology.org/amigo/term/GO:0051128	1790	54	30.0137	1.79918	5.82842e-06	0.00124696	2.90415	81;324;613;752;1778;2033;2316;2889;3054;3897;4041;4134;4297;4627;4644;4773;4851;5253;5310;6249;6497;6709;7040;7840;7984;8175;9475;9739;9780;10075;10142;11214;11273;11346;22848;22906;23061;23168;23224;23293;23379;23476;23616;50807;51199;54880;57580;63925;64324;79834;80772;84687;253725;283149	ACTN4;AKAP13;BCL9L;BCOR;HCFC1;KMT2A;LRP5;NFATC2;NOTCH1;PEAK1;PPP1R9B;ROCK2;SF3A2;SPTAN1;SYNPO;AAK1;AKAP9;ALMS1;APC;ARHGEF5;ASAP1;ATXN2L;BCR;BRD4;CLIP1;CPTP;DYNC1H1;EP300;FLNA;FMNL1;HUWE1;ICE1;L1CAM;MAP4;MYH9;MYO5A;NIN;NSD1;PHF2;PIEZO1;PKD1;PREX1;RAPGEF1;RTF1;SETD1A;SH3BP1;SKI;SMG6;SYNE2;TBC1D9B;TGFB1;TRAK1;WASHC2C;ZNF335
BP	Unclassified	GO:0033043	regulation of organelle organization	http://amigo.geneontology.org/amigo/term/GO:0033043	1003	36	16.8178	2.14059	8.50304e-06	0.00160043	2.79576	324;1778;2316;4041;4134;4297;4644;5253;5310;6249;6497;6709;7040;7840;7984;9475;9739;10075;10142;11214;11273;11346;23061;23168;23224;23293;23476;23616;50807;51199;54880;57580;63925;64324;84687;253725	AKAP13;BCOR;KMT2A;LRP5;PPP1R9B;ROCK2;SPTAN1;SYNPO;AKAP9;ALMS1;APC;ARHGEF5;ASAP1;ATXN2L;BRD4;CLIP1;DYNC1H1;FLNA;HUWE1;MAP4;MYO5A;NIN;NSD1;PHF2;PKD1;PREX1;RTF1;SETD1A;SH3BP1;SKI;SMG6;SYNE2;TBC1D9B;TGFB1;WASHC2C;ZNF335
BP	Unclassified	GO:0044087	regulation of cellular component biogenesis	http://amigo.geneontology.org/amigo/term/GO:0044087	704	28	11.8043	2.37202	1.61011e-05	0.0026147	2.58258	324;1778;2033;2316;2889;3054;4134;4851;6249;6709;7040;7840;7984;9475;9780;10142;11214;11273;11346;23061;23224;23379;50807;51199;57580;79834;80772;253725	AKAP13;HCFC1;NOTCH1;PEAK1;ROCK2;SPTAN1;SYNPO;AKAP9;ALMS1;APC;ARHGEF5;ASAP1;ATXN2L;CLIP1;CPTP;DYNC1H1;EP300;FLNA;ICE1;MAP4;NIN;PIEZO1;PREX1;RAPGEF1;SYNE2;TBC1D9B;TGFB1;WASHC2C
BP	Unclassified	GO:0034329	cell junction assembly	http://amigo.geneontology.org/amigo/term/GO:0034329	158	10	2.64926	3.77464	0.000322271	0.0302699	1.51899	81;324;2316;2889;3911;5339;7094;9475;23616;79834	ACTN4;PEAK1;ROCK2;TLN1;APC;FLNA;LAMA5;PLEC;RAPGEF1;SH3BP1
BP	Unclassified	GO:0034330	cell junction organization	http://amigo.geneontology.org/amigo/term/GO:0034330	190	11	3.18582	3.4528	0.000351794	0.0322562	1.49139	81;324;2316;2889;3911;5339;7040;7094;9475;23616;79834	ACTN4;PEAK1;ROCK2;TLN1;APC;FLNA;LAMA5;PLEC;RAPGEF1;SH3BP1;TGFB1
BP	Unclassified	GO:0030279	negative regulation of ossification	http://amigo.geneontology.org/amigo/term/GO:0030279	40	5	0.670698	7.45492	0.000512988	0.0454142	1.34281	4041;4851;6497;7040;54880	BCOR;LRP5;NOTCH1;SKI;TGFB1
BP	Unclassified	GO:0010923	negative regulation of phosphatase activity	http://amigo.geneontology.org/amigo/term/GO:0010923	61	6	1.02281	5.86617	0.000529016	0.0457807	1.33932	9475;9749;57082;65125;84687;124997	PPP1R9B;ROCK2;WNK1;KNL1;PHACTR2;WDR81
CC	Unclassified	GO:0044451	nucleoplasm part	http://amigo.geneontology.org/amigo/term/GO:0044451	971	42	13.4814	3.11541	1.34004e-11	1.43384e-08	7.8435	81;1107;1108;1387;2033;3054;3096;4297;4298;4772;5430;6497;6942;8085;8175;8295;8899;9611;9739;10250;10847;11176;11273;23054;23067;23168;23379;23522;23524;29855;51317;51755;54815;55809;56252;57082;57178;57634;58508;63925;64397;83860	ACTN4;HCFC1;KMT2A;KMT2D;SETD1B;SF3A2;TAF3;TCF20;YLPM1;ZMIZ1;ZNF106;ATXN2L;BAZ2A;CDK12;CHD3;CHD4;CREBBP;EP300;EP400;GATAD2A;HIVEP1;ICE1;KAT6B;KMT2C;KNL1;MLLT1;NCOA6;NCOR1;NFATC1;PHF21A;POLR2A;PRPF4B;RTF1;SETD1A;SKI;SRCAP;SRRM1;SRRM2;TRERF1;TRRAP;UBN1;ZNF335
CC	Unclassified	GO:0005694	chromosome	http://amigo.geneontology.org/amigo/term/GO:0005694	857	37	11.8986	3.10961	3.20602e-10	1.71522e-07	6.76568	324;675;864;1107;1108;1387;2033;2316;4772;4773;5253;6249;7273;8289;8295;8648;8899;9611;9739;9904;10847;11176;23067;23293;23379;23476;23522;29998;51755;54815;55777;57082;57634;64324;114785;200424;259282	ARID1A;BICRA;BRCA2;MBD6;NFATC2;SETD1B;TTN;APC;BAZ2A;BOD1L1;BRD4;CDK12;CHD3;CHD4;CLIP1;CREBBP;EP300;EP400;FLNA;GATAD2A;ICE1;KAT6B;KNL1;MBD5;NCOA1;NCOR1;NFATC1;NSD1;PHF2;PRPF4B;RBM19;RUNX3;SETD1A;SMG6;SRCAP;TET3;TRRAP
CC	Unclassified	GO:0044427	chromosomal part	http://amigo.geneontology.org/amigo/term/GO:0044427	745	28	10.3436	2.70699	1.15555e-06	0.000206072	3.68598	324;675;864;1107;1108;1387;2316;4772;4773;5253;6249;8289;8295;8648;9611;9739;10847;11176;23293;23379;23522;29998;51755;54815;55777;57082;57634;114785	ARID1A;BICRA;BRCA2;MBD6;NFATC2;APC;BAZ2A;CDK12;CHD3;CHD4;CLIP1;CREBBP;EP400;FLNA;GATAD2A;ICE1;KAT6B;KNL1;MBD5;NCOA1;NCOR1;NFATC1;PHF2;RUNX3;SETD1A;SMG6;SRCAP;TRRAP
CC	Unclassified	GO:0000228	nuclear chromosome	http://amigo.geneontology.org/amigo/term/GO:0000228	468	20	6.49772	3.078	7.26948e-06	0.000713023	3.1469	675;864;1107;1108;1387;4772;4773;7273;8289;8295;8648;9611;9739;10847;23476;23522;29998;51755;54815;57634	ARID1A;BICRA;BRCA2;NFATC2;TTN;BRD4;CDK12;CHD3;CHD4;CREBBP;EP400;GATAD2A;KAT6B;NCOA1;NCOR1;NFATC1;RUNX3;SETD1A;SRCAP;TRRAP
CC	Unclassified	GO:1902494	catalytic complex	http://amigo.geneontology.org/amigo/term/GO:1902494	1216	36	16.883	2.13233	7.77744e-06	0.000713023	3.1469	1107;1108;1387;1778;2033;3054;4297;5430;8085;8175;8289;8295;8899;9611;9739;10250;10847;23054;23067;23085;23168;23522;23524;25981;29998;51317;51755;54815;54880;55809;57634;58508;63925;83860;84687;196441	ARID1A;BCOR;BICRA;HCFC1;KMT2A;KMT2D;PPP1R9B;SETD1B;SF3A2;TAF3;CDK12;CHD3;CHD4;CREBBP;DNAH1;DYNC1H1;EP300;EP400;ERC1;GATAD2A;KAT6B;KMT2C;NCOA6;NCOR1;PHF21A;POLR2A;PRPF4B;RTF1;SETD1A;SRCAP;SRRM1;SRRM2;TRERF1;TRRAP;ZFC3H1;ZNF335
CC	Unclassified	GO:0016604	nuclear body	http://amigo.geneontology.org/amigo/term/GO:0016604	650	24	9.0246	2.6594	1.00822e-05	0.000829841	3.08101	81;1387;3096;4772;6497;6942;8175;8899;9739;10250;10847;11176;11273;23067;23379;23524;29855;51755;54815;56252;57082;57178;57634;64397	ACTN4;SETD1B;SF3A2;TCF20;YLPM1;ZMIZ1;ZNF106;ATXN2L;BAZ2A;CDK12;CREBBP;EP400;GATAD2A;HIVEP1;ICE1;KNL1;NFATC1;PRPF4B;SETD1A;SKI;SRCAP;SRRM1;SRRM2;UBN1
CC	Unclassified	GO:1904949	ATPase complex	http://amigo.geneontology.org/amigo/term/GO:1904949	87	8	1.20791	6.62302	2.66832e-05	0.00158617	2.79965	1107;1108;8289;8295;10847;29998;54815;57634	ARID1A;BICRA;CHD3;CHD4;EP400;GATAD2A;SRCAP;TRRAP
CC	Unclassified	GO:0044454	nuclear chromosome part	http://amigo.geneontology.org/amigo/term/GO:0044454	437	18	6.06731	2.96672	3.51395e-05	0.00197891	2.70357	675;864;1107;1108;1387;4772;4773;8289;8295;8648;9611;9739;10847;23522;29998;51755;54815;57634	ARID1A;BICRA;BRCA2;NFATC2;CDK12;CHD3;CHD4;CREBBP;EP400;GATAD2A;KAT6B;NCOA1;NCOR1;NFATC1;RUNX3;SETD1A;SRCAP;TRRAP
CC	Unclassified	GO:0030054	cell junction	http://amigo.geneontology.org/amigo/term/GO:0030054	815	26	11.3155	2.29774	5.2762e-05	0.00282276	2.54933	81;324;613;1822;2316;3897;4627;4851;5339;7094;7402;7791;7984;11346;23094;23224;23384;23616;29855;50488;57479;57584;57716;79026;79834;84687	ACTN4;ATN1;NOTCH1;PEAK1;PPP1R9B;PRR12;SIPA1L3;SPECC1L;SYNPO;TLN1;AHNAK;APC;ARHGAP21;ARHGEF5;BCR;FLNA;L1CAM;MINK1;MYH9;PLEC;PRX;SH3BP1;SYNE2;UBN1;UTRN;ZYX
CC	Unclassified	GO:0005813	centrosome	http://amigo.geneontology.org/amigo/term/GO:0005813	462	18	6.41441	2.80618	7.2354e-05	0.00351904	2.45358	324;675;1107;1108;1778;4957;5116;6249;6497;7840;9475;9857;10142;23224;23352;51199;80709;283234	BRCA2;CEP350;ODF2;ROCK2;AKAP9;AKNA;ALMS1;APC;CCDC88B;CHD3;CHD4;CLIP1;DYNC1H1;NIN;PCNT;SKI;SYNE2;UBR4
CC	Unclassified	GO:0001725	stress fiber	http://amigo.geneontology.org/amigo/term/GO:0001725	40	5	0.55536	9.00316	0.000215205	0.00822391	2.08492	81;4627;7791;11346;23094	ACTN4;SIPA1L3;SYNPO;MYH9;ZYX
CC	Unclassified	GO:0016607	nuclear speck	http://amigo.geneontology.org/amigo/term/GO:0016607	344	14	4.7761	2.93126	0.000306327	0.0109257	1.96155	8175;8899;9739;10250;11176;11273;23067;23524;51755;54815;56252;57178;57634;64397	SETD1B;SF3A2;YLPM1;ZMIZ1;ZNF106;ATXN2L;BAZ2A;CDK12;EP400;GATAD2A;PRPF4B;SETD1A;SRRM1;SRRM2
CC	Unclassified	GO:0005730	nucleolus	http://amigo.geneontology.org/amigo/term/GO:0005730	833	24	11.5654	2.07516	0.000486098	0.0144479	1.84019	864;1107;2120;2316;4298;4782;5253;5430;9904;11176;23168;23293;51199;51755;55809;57674;64397;80709;90007;114785;196441;253725;283149;387680	BCL9L;MBD6;RNF213;WASHC2A;ZNF106;AKNA;BAZ2A;CDK12;CHD3;ETV6;FLNA;MIDN;MLLT1;NFIC;NIN;PHF2;POLR2A;RBM19;RTF1;RUNX3;SMG6;TRERF1;WASHC2C;ZFC3H1
CC	Unclassified	GO:0044448	cell cortex part	http://amigo.geneontology.org/amigo/term/GO:0044448	113	7	1.56889	4.46175	0.000982418	0.0244462	1.61179	81;2316;4627;6709;7402;11214;23616	ACTN4;AKAP13;SPTAN1;FLNA;MYH9;SH3BP1;UTRN
CC	Unclassified	GO:0005911	cell-cell junction	http://amigo.geneontology.org/amigo/term/GO:0005911	267	11	3.70703	2.96734	0.00123711	0.0294158	1.53142	81;324;2316;4627;7791;11346;23094;23384;23616;29855;79026	ACTN4;SIPA1L3;SPECC1L;SYNPO;AHNAK;APC;FLNA;MYH9;SH3BP1;UBN1;ZYX
CC	Unclassified	GO:0030018	Z disc	http://amigo.geneontology.org/amigo/term/GO:0030018	62	5	0.860808	5.80849	0.0016566	0.0334446	1.47567	81;2316;7273;11346;23224	ACTN4;SYNPO;TTN;FLNA;SYNE2
CC	Unclassified	GO:0005938	cell cortex	http://amigo.geneontology.org/amigo/term/GO:0005938	204	9	2.83234	3.17759	0.00215546	0.0416633	1.38025	81;752;2316;4627;6709;7402;11214;22906;23616	ACTN4;AKAP13;SPTAN1;FLNA;FMNL1;MYH9;SH3BP1;TRAK1;UTRN
CC	Unclassified	GO:0031674	I band	http://amigo.geneontology.org/amigo/term/GO:0031674	66	5	0.916344	5.45646	0.00218861	0.0416633	1.38025	81;2316;7273;11346;23224	ACTN4;SYNPO;TTN;FLNA;SYNE2
[truncated: 8 more rows]
